# Supplementary material for: ARHGAP21 enhances metastasis in hepatocellular carcinoma by inhibiting ubiquitination of filamin A
Source: Cell Death Discov. 2026 Apr 9;12:240. doi: 10.1038/s41420-026-03103-0 (PMC13187493; doi:10.1038/s41420-026-03103-0)
Supplement: Supplementary file 3 — Raw Mass Spectrometry Data. [file 41420_2026_3103_MOESM3_ESM.xlsx]

## Sheet: 不过滤-原始结果
Header	--------------------------------------------------------
Search title
Timestamp	2022-11-08T08:08:37Z
User
Email
Report URI	http://andy-20210121gz/mascot/cgi/master_results.pl?file=../data/20221108/F003461.dat
Peak list data path	XZP-IP.mgf
Peak list format	Mascot generic
Search type	MIS
Mascot version	2.3.0
Database	uniprot_9606_2211
Fasta file	uniprot_9606_2211.fasta
Total sequences	20399
Total residues	11380174
Sequences after taxonomy filter	20399
Number of queries	20843
Warning	Failed to remove old cache file ../data/cache/2022/11/zsrid6wgpp2pfmeiyd6po25f2q/F003461.dat.vco67emnmo6zfaqeezml26obyu.cdb - error Permission denied. Continuing without cache
Decoy	--------------------------------------------------------
Number of matches above identity threshold in search of real database	6964
Number of matches above identity threshold in search of decoy database	270
Number of matches above homology threshold in search of real database	7013
Number of matches above homology threshold in search of decoy database	272
Fixed modifications	--------------------------------------------------------
Identifier	Name	Delta	Neutral loss
1	Carbamidomethyl (C)	57.0215
Variable modifications	--------------------------------------------------------
Identifier	Name	Delta	Neutral loss(es)
1	Oxidation (M)	15.9949	0	63.9983
Search Parameters	--------------------------------------------------------
Taxonomy filter	All entries
Enzyme	Trypsin
Maximum Missed Cleavages	1
Fixed modifications	Carbamidomethyl (C)
Quantitation method	None
Variable modifications	Oxidation (M)
Peptide Mass Tolerance	20
Peptide Mass Tolerance Units	ppm
Fragment Mass Tolerance	0.6
Fragment Mass Tolerance Units	Da
Mass values	Monoisotopic
Instrument type	ESI-FTICR
Isotope error mode	0
Decoy database also searched	1
Format parameters	--------------------------------------------------------
Significance threshold	0.05
Max. number of hits	0
Use MudPIT protein scoring	1
Ions score cut-off	0
Include same-set proteins	0
Include sub-set proteins	0
Include unassigned	1
Require bold red	0
Protein hits	--------------------------------------------------------
prot_hit_num	prot_acc	prot_desc	prot_score	prot_mass	prot_matches	prot_matches_sig	prot_sequences	prot_sequences_sig	prot_cover	prot_pi	pep_query	pep_rank	pep_isbold	pep_isunique	pep_exp_mz	pep_exp_mr	pep_exp_z	pep_calc_mr	pep_delta	pep_miss	pep_score	pep_expect	pep_res_before	pep_seq	pep_res_after	pep_var_mod	pep_var_mod_pos	pep_scan_title
1	sp|P21333|FLNA_HUMAN	Filamin-A OS=Homo sapiens OX=9606 GN=FLNA PE=1 SV=4	2565	283301	110	79	82	65	42.1	5.7	422	1	1	1	375.741	749.468	2	749.469	-0.0005	0	24.78	0.0038	R	YTILIK	Y			File12471 Spectrum8057 scans: 10374
1	sp|P21333|FLNA_HUMAN	Filamin-A OS=Homo sapiens OX=9606 GN=FLNA PE=1 SV=4	2565	283301	110	79	82	65	42.1	5.7	1060	1	1	1	423.216	844.418	2	844.429	-0.0107	0	0.46	15	R	AVPTGDASK	C			File12471 Spectrum10267 scans: 12700
1	sp|P21333|FLNA_HUMAN	Filamin-A OS=Homo sapiens OX=9606 GN=FLNA PE=1 SV=4	2565	283301	110	79	82	65	42.1	5.7	1153	8	1	0	427.758	853.502	2	853.513	-0.0112	1	0.97	4.8	R	GLQPKGVR	V			File12471 Spectrum9061 scans: 11432
1	sp|P21333|FLNA_HUMAN	Filamin-A OS=Homo sapiens OX=9606 GN=FLNA PE=1 SV=4	2565	283301	110	79	82	65	42.1	5.7	1396	1	1	1	441.774	881.534	2	881.533	0	0	26.82	0.0073	K	AGVAPLQVK	V			File12471 Spectrum4026 scans: 6127
1	sp|P21333|FLNA_HUMAN	Filamin-A OS=Homo sapiens OX=9606 GN=FLNA PE=1 SV=4	2565	283301	110	79	82	65	42.1	5.7	2107	1	1	1	476.74	951.466	2	951.466	-0.0002	0	37.63	0.0025	R	AEFTVETR	S			File12471 Spectrum3053 scans: 5100
1	sp|P21333|FLNA_HUMAN	Filamin-A OS=Homo sapiens OX=9606 GN=FLNA PE=1 SV=4	2565	283301	110	79	82	65	42.1	5.7	2313	1	1	0	486.287	970.56	2	970.56	-0.0003	0	19.62	0.14	R	LLGWIQNK	L			File12471 Spectrum11922 scans: 14442
1	sp|P21333|FLNA_HUMAN	Filamin-A OS=Homo sapiens OX=9606 GN=FLNA PE=1 SV=4	2565	283301	110	79	82	65	42.1	5.7	2801	2	1	0	504.274	1006.53	2	1006.52	0.0138	0	7.86	2.5	K	IQQNTFTR	W			File12471 Spectrum12071 scans: 14598
1	sp|P21333|FLNA_HUMAN	Filamin-A OS=Homo sapiens OX=9606 GN=FLNA PE=1 SV=4	2565	283301	110	79	82	65	42.1	5.7	2871	3	1	1	507.286	1012.56	2	1012.57	-0.01	1	8.53	1.3	K	VKAEGPGLSR	T			File12471 Spectrum2373 scans: 4385
1	sp|P21333|FLNA_HUMAN	Filamin-A OS=Homo sapiens OX=9606 GN=FLNA PE=1 SV=4	2565	283301	110	79	82	65	42.1	5.7	3354	1	1	1	525.276	1048.54	2	1048.54	0.0003	0	35.45	0.0055	R	LSPFMADIR	D			File12471 Spectrum13346 scans: 15939
1	sp|P21333|FLNA_HUMAN	Filamin-A OS=Homo sapiens OX=9606 GN=FLNA PE=1 SV=4	2565	283301	110	79	82	65	42.1	5.7	3557	1	1	1	533.272	1064.53	2	1064.53	-0.0023	0	16.94	0.35	R	LSPFMADIR	D	Oxidation (M)	0.000010000.0	File12471 Spectrum9693 scans: 12096
1	sp|P21333|FLNA_HUMAN	Filamin-A OS=Homo sapiens OX=9606 GN=FLNA PE=1 SV=4	2565	283301	110	79	82	65	42.1	5.7	3808	1	1	1	543.316	1084.62	2	1084.62	0	0	53.32	6e-05	R	LYSVSYLLK	D			File12471 Spectrum15552 scans: 18260
1	sp|P21333|FLNA_HUMAN	Filamin-A OS=Homo sapiens OX=9606 GN=FLNA PE=1 SV=4	2565	283301	110	79	82	65	42.1	5.7	3856	2	1	1	544.786	1087.56	2	1087.56	-0.0005	0	31.7	0.014	R	TPCEEILVK	H			File12471 Spectrum5617 scans: 7806
1	sp|P21333|FLNA_HUMAN	Filamin-A OS=Homo sapiens OX=9606 GN=FLNA PE=1 SV=4	2565	283301	110	79	82	65	42.1	5.7	3994	1	1	1	550.291	1098.57	2	1098.57	0.0007	0	58.93	1.9e-05	K	GTVEPQLEAR	G			File12471 Spectrum2271 scans: 4278
1	sp|P21333|FLNA_HUMAN	Filamin-A OS=Homo sapiens OX=9606 GN=FLNA PE=1 SV=4	2565	283301	110	79	82	65	42.1	5.7	4670	1	1	0	382.555	1144.64	3	1144.65	-0.0013	1	38.06	0.0021	K	GAGSGELKVTVK	G			File12471 Spectrum1526 scans: 3494
1	sp|P21333|FLNA_HUMAN	Filamin-A OS=Homo sapiens OX=9606 GN=FLNA PE=1 SV=4	2565	283301	110	79	82	65	42.1	5.7	4753	1	1	1	576.32	1150.63	2	1150.62	0.002	1	37.56	0.0021	K	DKGEYTLVVK	W			File12471 Spectrum4325 scans: 6443
1	sp|P21333|FLNA_HUMAN	Filamin-A OS=Homo sapiens OX=9606 GN=FLNA PE=1 SV=4	2565	283301	110	79	82	65	42.1	5.7	4798	1	1	1	385.548	1153.62	3	1153.62	-0.0009	0	14.11	0.43	R	NGHVGISFVPK	E			File12471 Spectrum6375 scans: 8603
1	sp|P21333|FLNA_HUMAN	Filamin-A OS=Homo sapiens OX=9606 GN=FLNA PE=1 SV=4	2565	283301	110	79	82	65	42.1	5.7	5059	1	1	0	586.801	1171.59	2	1171.59	0.0002	1	41.55	0.0011	K	DLAEDAPWKK	I			File12471 Spectrum6113 scans: 8328
1	sp|P21333|FLNA_HUMAN	Filamin-A OS=Homo sapiens OX=9606 GN=FLNA PE=1 SV=4	2565	283301	110	79	82	65	42.1	5.7	5405	1	1	1	399.848	1196.52	3	1196.52	-0.0002	0	37.25	0.0012	R	DAPQDFHPDR	V			File12471 Spectrum631 scans: 2554
1	sp|P21333|FLNA_HUMAN	Filamin-A OS=Homo sapiens OX=9606 GN=FLNA PE=1 SV=4	2565	283301	110	79	82	65	42.1	5.7	5808	3	1	1	407.568	1219.68	3	1219.69	-0.0109	1	1.91	5.8	K	GLGLSKAYVGQK	S			File12471 Spectrum9430 scans: 11820
1	sp|P21333|FLNA_HUMAN	Filamin-A OS=Homo sapiens OX=9606 GN=FLNA PE=1 SV=4	2565	283301	110	79	82	65	42.1	5.7	5856	1	1	1	613.289	1224.56	2	1224.56	0.0006	0	66.84	1.9e-06	R	EATTEFSVDAR	A			File12471 Spectrum4308 scans: 6426
1	sp|P21333|FLNA_HUMAN	Filamin-A OS=Homo sapiens OX=9606 GN=FLNA PE=1 SV=4	2565	283301	110	79	82	65	42.1	5.7	5870	1	1	1	613.83	1225.65	2	1225.65	0.0004	0	55.98	3.2e-05	R	AWGPGLEGGVVGK	S			File12471 Spectrum10173 scans: 12602
1	sp|P21333|FLNA_HUMAN	Filamin-A OS=Homo sapiens OX=9606 GN=FLNA PE=1 SV=4	2565	283301	110	79	82	65	42.1	5.7	5875	9	1	1	613.841	1225.67	2	1225.65	0.0217	0	6.28	2.5	R	AWGPGLEGGVVGK	S			File12471 Spectrum18399 scans: 21250
1	sp|P21333|FLNA_HUMAN	Filamin-A OS=Homo sapiens OX=9606 GN=FLNA PE=1 SV=4	2565	283301	110	79	82	65	42.1	5.7	5882	1	1	0	613.89	1225.77	2	1225.76	0.0006	0	51.45	1.4e-05	R	LIALLEVLSQK	K			File12471 Spectrum19222 scans: 22114
1	sp|P21333|FLNA_HUMAN	Filamin-A OS=Homo sapiens OX=9606 GN=FLNA PE=1 SV=4	2565	283301	110	79	82	65	42.1	5.7	5919	1	1	1	615.799	1229.58	2	1229.59	-0.0027	0	23.72	0.048	K	AHVVPCFDASK	V			File12471 Spectrum3346 scans: 5407
1	sp|P21333|FLNA_HUMAN	Filamin-A OS=Homo sapiens OX=9606 GN=FLNA PE=1 SV=4	2565	283301	110	79	82	65	42.1	5.7	6448	4	1	1	631.345	1260.67	2	1260.69	-0.0176	0	4.77	4.6	R	LTVSSLQESGLK	V			File12471 Spectrum14970 scans: 17647
1	sp|P21333|FLNA_HUMAN	Filamin-A OS=Homo sapiens OX=9606 GN=FLNA PE=1 SV=4	2565	283301	110	79	82	65	42.1	5.7	6793	1	1	1	428.587	1282.74	3	1282.74	0.0003	0	18.16	0.098	K	VTVLFAGQHIAK	S			File12471 Spectrum8175 scans: 10498
1	sp|P21333|FLNA_HUMAN	Filamin-A OS=Homo sapiens OX=9606 GN=FLNA PE=1 SV=4	2565	283301	110	79	82	65	42.1	5.7	6795	1	1	1	642.377	1282.74	2	1282.74	0.0003	0	42.11	0.00039	K	VTVLFAGQHIAK	S			File12471 Spectrum8174 scans: 10497
1	sp|P21333|FLNA_HUMAN	Filamin-A OS=Homo sapiens OX=9606 GN=FLNA PE=1 SV=4	2565	283301	110	79	82	65	42.1	5.7	6824	1	1	1	643.367	1284.72	2	1284.72	0.0007	0	49.58	0.00011	K	LPQLPITNFSR	D			File12471 Spectrum16220 scans: 18962
1	sp|P21333|FLNA_HUMAN	Filamin-A OS=Homo sapiens OX=9606 GN=FLNA PE=1 SV=4	2565	283301	110	79	82	65	42.1	5.7	6882	1	1	1	645.826	1289.64	2	1289.64	-0.0031	0	5.25	3.9	K	YGGQPVPNFPSK	L			File12471 Spectrum6118 scans: 8334
1	sp|P21333|FLNA_HUMAN	Filamin-A OS=Homo sapiens OX=9606 GN=FLNA PE=1 SV=4	2565	283301	110	79	82	65	42.1	5.7	6883	1	1	1	645.828	1289.64	2	1289.64	0.0011	0	36.18	0.0035	K	YGGQPVPNFPSK	L			File12471 Spectrum5943 scans: 8150
1	sp|P21333|FLNA_HUMAN	Filamin-A OS=Homo sapiens OX=9606 GN=FLNA PE=1 SV=4	2565	283301	110	79	82	65	42.1	5.7	6928	1	1	1	646.865	1291.71	2	1291.71	0.0011	1	68.8	1.2e-06	K	GKLDVQFSGLTK	G			File12471 Spectrum8922 scans: 11286
1	sp|P21333|FLNA_HUMAN	Filamin-A OS=Homo sapiens OX=9606 GN=FLNA PE=1 SV=4	2565	283301	110	79	82	65	42.1	5.7	7963	1	1	1	452.294	1353.86	3	1353.86	0.0003	1	39.56	0.00011	R	LIALLEVLSQKK	M			File12471 Spectrum18024 scans: 20856
1	sp|P21333|FLNA_HUMAN	Filamin-A OS=Homo sapiens OX=9606 GN=FLNA PE=1 SV=4	2565	283301	110	79	82	65	42.1	5.7	8064	1	1	1	680.845	1359.68	2	1359.68	-0.0061	1	11.76	1.3	K	GEITGEVRMPSGK	V			File12471 Spectrum2429 scans: 4444
1	sp|P21333|FLNA_HUMAN	Filamin-A OS=Homo sapiens OX=9606 GN=FLNA PE=1 SV=4	2565	283301	110	79	82	65	42.1	5.7	8137	1	1	1	455.574	1363.7	3	1363.7	0.0005	1	14.5	0.61	K	VDVGKDQEFTVK	S			File12471 Spectrum3334 scans: 5395
1	sp|P21333|FLNA_HUMAN	Filamin-A OS=Homo sapiens OX=9606 GN=FLNA PE=1 SV=4	2565	283301	110	79	82	65	42.1	5.7	8327	1	1	1	460.563	1378.67	3	1378.67	-0.001	0	22.75	0.077	K	YGGPYHIGGSPFK	A			File12471 Spectrum7746 scans: 10047
1	sp|P21333|FLNA_HUMAN	Filamin-A OS=Homo sapiens OX=9606 GN=FLNA PE=1 SV=4	2565	283301	110	79	82	65	42.1	5.7	8328	1	1	1	690.341	1378.67	2	1378.67	-0.0003	0	36.85	0.003	K	YGGPYHIGGSPFK	A			File12471 Spectrum7765 scans: 10067
1	sp|P21333|FLNA_HUMAN	Filamin-A OS=Homo sapiens OX=9606 GN=FLNA PE=1 SV=4	2565	283301	110	79	82	65	42.1	5.7	8703	1	1	1	700.826	1399.64	2	1399.64	-0.0029	0	70.89	6.4e-07	K	YGGDEIPFSPYR	V			File12471 Spectrum12793 scans: 15357
1	sp|P21333|FLNA_HUMAN	Filamin-A OS=Homo sapiens OX=9606 GN=FLNA PE=1 SV=4	2565	283301	110	79	82	65	42.1	5.7	8704	2	1	1	700.828	1399.64	2	1399.64	0.0005	0	18.28	0.12	K	YGGDEIPFSPYR	V			File12471 Spectrum13773 scans: 16387
1	sp|P21333|FLNA_HUMAN	Filamin-A OS=Homo sapiens OX=9606 GN=FLNA PE=1 SV=4	2565	283301	110	79	82	65	42.1	5.7	8917	1	1	1	471.89	1412.65	3	1412.65	0.0004	0	29.13	0.011	K	WGDEHIPGSPYR	V			File12471 Spectrum6280 scans: 8504
1	sp|P21333|FLNA_HUMAN	Filamin-A OS=Homo sapiens OX=9606 GN=FLNA PE=1 SV=4	2565	283301	110	79	82	65	42.1	5.7	8918	1	1	1	707.331	1412.65	2	1412.65	0.0006	0	23.8	0.039	K	WGDEHIPGSPYR	V			File12471 Spectrum6286 scans: 8510
1	sp|P21333|FLNA_HUMAN	Filamin-A OS=Homo sapiens OX=9606 GN=FLNA PE=1 SV=4	2565	283301	110	79	82	65	42.1	5.7	8957	3	1	1	708.367	1414.72	2	1414.74	-0.0223	0	4.79	4.3	R	IANLQTDLSDGLR	L			File12471 Spectrum9580 scans: 11978
1	sp|P21333|FLNA_HUMAN	Filamin-A OS=Homo sapiens OX=9606 GN=FLNA PE=1 SV=4	2565	283301	110	79	82	65	42.1	5.7	8958	2	1	1	472.581	1414.72	3	1414.74	-0.021	0	10.3	1.2	R	IANLQTDLSDGLR	L			File12471 Spectrum9559 scans: 11956
1	sp|P21333|FLNA_HUMAN	Filamin-A OS=Homo sapiens OX=9606 GN=FLNA PE=1 SV=4	2565	283301	110	79	82	65	42.1	5.7	8959	1	1	1	708.378	1414.74	2	1414.74	-0.0009	0	53.01	7e-05	R	IANLQTDLSDGLR	L			File12471 Spectrum12439 scans: 14985
1	sp|P21333|FLNA_HUMAN	Filamin-A OS=Homo sapiens OX=9606 GN=FLNA PE=1 SV=4	2565	283301	110	79	82	65	42.1	5.7	9021	1	1	1	473.272	1416.79	3	1416.79	0.0004	1	51.97	5.1e-05	R	RLTVSSLQESGLK	V			File12471 Spectrum6242 scans: 8464
1	sp|P21333|FLNA_HUMAN	Filamin-A OS=Homo sapiens OX=9606 GN=FLNA PE=1 SV=4	2565	283301	110	79	82	65	42.1	5.7	9022	1	1	1	709.405	1416.8	2	1416.79	0.0015	1	66.3	1.9e-06	R	RLTVSSLQESGLK	V			File12471 Spectrum6243 scans: 8465
1	sp|P21333|FLNA_HUMAN	Filamin-A OS=Homo sapiens OX=9606 GN=FLNA PE=1 SV=4	2565	283301	110	79	82	65	42.1	5.7	9125	1	1	1	475.568	1423.68	3	1423.68	-0.0027	1	30.18	0.013	R	DAPQDFHPDRVK	A			File12471 Spectrum793 scans: 2724
1	sp|P21333|FLNA_HUMAN	Filamin-A OS=Homo sapiens OX=9606 GN=FLNA PE=1 SV=4	2565	283301	110	79	82	65	42.1	5.7	9154	1	1	1	713.869	1425.72	2	1425.75	-0.0228	0	0.51	12	R	EAGAGGLAIAVEGPSK	A			File12471 Spectrum5043 scans: 7200
1	sp|P21333|FLNA_HUMAN	Filamin-A OS=Homo sapiens OX=9606 GN=FLNA PE=1 SV=4	2565	283301	110	79	82	65	42.1	5.7	9206	1	1	1	715.363	1428.71	2	1428.71	0.0005	0	85.85	4.2e-08	K	AFGPGLQGGSAGSPAR	F			File12471 Spectrum4113 scans: 6220
1	sp|P21333|FLNA_HUMAN	Filamin-A OS=Homo sapiens OX=9606 GN=FLNA PE=1 SV=4	2565	283301	110	79	82	65	42.1	5.7	9284	1	1	1	717.865	1433.72	2	1433.72	0.0006	0	68.27	2.4e-06	R	ANLPQSFQVDTSK	A			File12471 Spectrum7537 scans: 9827
1	sp|P21333|FLNA_HUMAN	Filamin-A OS=Homo sapiens OX=9606 GN=FLNA PE=1 SV=4	2565	283301	110	79	82	65	42.1	5.7	9285	1	1	1	478.926	1433.76	3	1433.76	-0.0004	0	44.69	0.00044	K	AGNNMLLVGVHGPR	T			File12471 Spectrum8397 scans: 10731
1	sp|P21333|FLNA_HUMAN	Filamin-A OS=Homo sapiens OX=9606 GN=FLNA PE=1 SV=4	2565	283301	110	79	82	65	42.1	5.7	9286	7	1	1	478.928	1433.76	3	1433.76	0.0067	0	1.16	9.3	K	AGNNMLLVGVHGPR	T			File12471 Spectrum6478 scans: 8712
1	sp|P21333|FLNA_HUMAN	Filamin-A OS=Homo sapiens OX=9606 GN=FLNA PE=1 SV=4	2565	283301	110	79	82	65	42.1	5.7	9414	1	1	1	721.853	1441.69	2	1441.69	0.0003	0	78.83	1.5e-07	R	AGQSAAGAAPGGGVDTR	D			File12471 Spectrum107 scans: 2004
1	sp|P21333|FLNA_HUMAN	Filamin-A OS=Homo sapiens OX=9606 GN=FLNA PE=1 SV=4	2565	283301	110	79	82	65	42.1	5.7	10022	2	1	1	738.861	1475.71	2	1475.69	0.022	1	5.46	4.2	R	VTGDDSMRMSHLK	V			File12471 Spectrum11650 scans: 14156
1	sp|P21333|FLNA_HUMAN	Filamin-A OS=Homo sapiens OX=9606 GN=FLNA PE=1 SV=4	2565	283301	110	79	82	65	42.1	5.7	10380	1	1	1	750.881	1499.75	2	1499.75	0.0002	0	57.49	2.6e-05	K	DAGEGGLSLAIEGPSK	A			File12471 Spectrum11359 scans: 13850
1	sp|P21333|FLNA_HUMAN	Filamin-A OS=Homo sapiens OX=9606 GN=FLNA PE=1 SV=4	2565	283301	110	79	82	65	42.1	5.7	10407	1	1	1	501.594	1501.76	3	1501.76	0	0	26.39	0.036	R	FVPAEMGTHTVSVK	Y			File12471 Spectrum5729 scans: 7925
1	sp|P21333|FLNA_HUMAN	Filamin-A OS=Homo sapiens OX=9606 GN=FLNA PE=1 SV=4	2565	283301	110	79	82	65	42.1	5.7	10408	1	1	1	751.887	1501.76	2	1501.76	0.0001	0	68.83	2.1e-06	R	FVPAEMGTHTVSVK	Y			File12471 Spectrum5701 scans: 7895
1	sp|P21333|FLNA_HUMAN	Filamin-A OS=Homo sapiens OX=9606 GN=FLNA PE=1 SV=4	2565	283301	110	79	82	65	42.1	5.7	10409	4	1	1	376.454	1501.79	4	1501.76	0.0284	0	1.12	12	R	FVPAEMGTHTVSVK	Y			File12471 Spectrum1411 scans: 3374
1	sp|P21333|FLNA_HUMAN	Filamin-A OS=Homo sapiens OX=9606 GN=FLNA PE=1 SV=4	2565	283301	110	79	82	65	42.1	5.7	10498	3	1	1	754.86	1507.7	2	1507.68	0.0291	1	1.21	8.7	R	VTGDDSMRMSHLK	V	2 Oxidation (M)	0.0000001010000.0	File12471 Spectrum1993 scans: 3985
1	sp|P21333|FLNA_HUMAN	Filamin-A OS=Homo sapiens OX=9606 GN=FLNA PE=1 SV=4	2565	283301	110	79	82	65	42.1	5.7	10612	1	1	1	505.925	1514.75	3	1514.75	0.0006	0	34.28	0.0049	K	FADQHVPGSPFSVK	V			File12471 Spectrum8055 scans: 10372
1	sp|P21333|FLNA_HUMAN	Filamin-A OS=Homo sapiens OX=9606 GN=FLNA PE=1 SV=4	2565	283301	110	79	82	65	42.1	5.7	10613	1	1	1	758.384	1514.75	2	1514.75	0.0017	0	33.3	0.0061	K	FADQHVPGSPFSVK	V			File12471 Spectrum8071 scans: 10389
1	sp|P21333|FLNA_HUMAN	Filamin-A OS=Homo sapiens OX=9606 GN=FLNA PE=1 SV=4	2565	283301	110	79	82	65	42.1	5.7	10910	1	1	1	767.412	1532.81	2	1532.81	0.0016	0	90.64	1.1e-08	K	SPFSVAVSPSLDLSK	I			File12471 Spectrum15837 scans: 18560
1	sp|P21333|FLNA_HUMAN	Filamin-A OS=Homo sapiens OX=9606 GN=FLNA PE=1 SV=4	2565	283301	110	79	82	65	42.1	5.7	11173	2	1	1	775.896	1549.78	2	1549.76	0.0157	0	2.12	8.5	R	DAGYGGLSLSIEGPSK	V			File12471 Spectrum7509 scans: 9797
1	sp|P21333|FLNA_HUMAN	Filamin-A OS=Homo sapiens OX=9606 GN=FLNA PE=1 SV=4	2565	283301	110	79	82	65	42.1	5.7	11442	4	1	1	785.899	1569.78	2	1569.8	-0.0157	0	0.57	12	R	GAGTGGLGLAVEGPSEAK	M			File12471 Spectrum18192 scans: 21032
1	sp|P21333|FLNA_HUMAN	Filamin-A OS=Homo sapiens OX=9606 GN=FLNA PE=1 SV=4	2565	283301	110	79	82	65	42.1	5.7	11445	1	1	1	785.908	1569.8	2	1569.8	0.0012	0	67.62	2.3e-06	R	GAGTGGLGLAVEGPSEAK	M			File12471 Spectrum8231 scans: 10557
1	sp|P21333|FLNA_HUMAN	Filamin-A OS=Homo sapiens OX=9606 GN=FLNA PE=1 SV=4	2565	283301	110	79	82	65	42.1	5.7	11562	1	1	1	526.596	1576.77	3	1576.79	-0.0242	1	8.7	2	R	AYGPGIEPTGNMVKK	R	Oxidation (M)	0.000000000001000.0	File12471 Spectrum3416 scans: 5481
1	sp|P21333|FLNA_HUMAN	Filamin-A OS=Homo sapiens OX=9606 GN=FLNA PE=1 SV=4	2565	283301	110	79	82	65	42.1	5.7	11724	1	1	1	530.252	1587.73	3	1587.74	-0.0011	0	57.75	1.7e-05	R	YAPSEAGLHEMDIR	Y			File12471 Spectrum7145 scans: 9414
1	sp|P21333|FLNA_HUMAN	Filamin-A OS=Homo sapiens OX=9606 GN=FLNA PE=1 SV=4	2565	283301	110	79	82	65	42.1	5.7	11725	1	1	1	794.875	1587.74	2	1587.74	0.0002	0	61.2	7.7e-06	R	YAPSEAGLHEMDIR	Y			File12471 Spectrum7166 scans: 9436
1	sp|P21333|FLNA_HUMAN	Filamin-A OS=Homo sapiens OX=9606 GN=FLNA PE=1 SV=4	2565	283301	110	79	82	65	42.1	5.7	11941	1	1	1	801.887	1601.76	2	1601.76	0.001	0	52.06	8e-05	K	YNEQHVPGSPFTAR	V			File12471 Spectrum4541 scans: 6670
1	sp|P21333|FLNA_HUMAN	Filamin-A OS=Homo sapiens OX=9606 GN=FLNA PE=1 SV=4	2565	283301	110	79	82	65	42.1	5.7	11942	1	1	1	534.927	1601.76	3	1601.76	0.0018	0	39.53	0.0014	K	YNEQHVPGSPFTAR	V			File12471 Spectrum4532 scans: 6661
1	sp|P21333|FLNA_HUMAN	Filamin-A OS=Homo sapiens OX=9606 GN=FLNA PE=1 SV=4	2565	283301	110	79	82	65	42.1	5.7	12572	1	1	1	823.942	1645.87	2	1645.87	0.0017	0	96.58	2.7e-09	K	TGVAVNKPAEFTVDAK	H			File12471 Spectrum5630 scans: 7820
1	sp|P21333|FLNA_HUMAN	Filamin-A OS=Homo sapiens OX=9606 GN=FLNA PE=1 SV=4	2565	283301	110	79	82	65	42.1	5.7	12573	1	1	1	549.631	1645.87	3	1645.87	0.0029	0	68.16	1.9e-06	K	TGVAVNKPAEFTVDAK	H			File12471 Spectrum5614 scans: 7803
1	sp|P21333|FLNA_HUMAN	Filamin-A OS=Homo sapiens OX=9606 GN=FLNA PE=1 SV=4	2565	283301	110	79	82	65	42.1	5.7	12675	1	1	1	826.933	1651.85	2	1651.85	-0.0008	0	52.67	6.9e-05	K	VTAQGPGLEPSGNIANK	T			File12471 Spectrum3621 scans: 5698
1	sp|P21333|FLNA_HUMAN	Filamin-A OS=Homo sapiens OX=9606 GN=FLNA PE=1 SV=4	2565	283301	110	79	82	65	42.1	5.7	12680	1	1	1	826.95	1651.89	2	1651.85	0.0328	0	18.75	0.14	K	VTAQGPGLEPSGNIANK	T			File12471 Spectrum20155 scans: 23099
1	sp|P21333|FLNA_HUMAN	Filamin-A OS=Homo sapiens OX=9606 GN=FLNA PE=1 SV=4	2565	283301	110	79	82	65	42.1	5.7	12707	3	1	1	827.906	1653.8	2	1653.81	-0.017	0	0.6	11	R	APSVANVGSHCDLSLK	I			File12471 Spectrum2242 scans: 4246
1	sp|P21333|FLNA_HUMAN	Filamin-A OS=Homo sapiens OX=9606 GN=FLNA PE=1 SV=4	2565	283301	110	79	82	65	42.1	5.7	13358	1	1	1	566.978	1697.91	3	1697.91	0.0016	0	38.69	0.0012	R	TGVELGKPTHFTVNAK	A			File12471 Spectrum4676 scans: 6813
1	sp|P21333|FLNA_HUMAN	Filamin-A OS=Homo sapiens OX=9606 GN=FLNA PE=1 SV=4	2565	283301	110	79	82	65	42.1	5.7	13907	1	1	1	870.966	1739.92	2	1739.92	0.0008	0	58.23	1.7e-05	R	VTYTPMAPGSYLISIK	Y			File12471 Spectrum17202 scans: 19993
1	sp|P21333|FLNA_HUMAN	Filamin-A OS=Homo sapiens OX=9606 GN=FLNA PE=1 SV=4	2565	283301	110	79	82	65	42.1	5.7	14043	1	1	1	875.944	1749.87	2	1749.87	0.0006	0	60.07	1.3e-05	R	TFSVWYVPEVTGTHK	V			File12471 Spectrum16307 scans: 19053
1	sp|P21333|FLNA_HUMAN	Filamin-A OS=Homo sapiens OX=9606 GN=FLNA PE=1 SV=4	2565	283301	110	79	82	65	42.1	5.7	14044	1	1	1	584.299	1749.87	3	1749.87	0.0015	0	61.32	1e-05	R	TFSVWYVPEVTGTHK	V			File12471 Spectrum16302 scans: 19048
1	sp|P21333|FLNA_HUMAN	Filamin-A OS=Homo sapiens OX=9606 GN=FLNA PE=1 SV=4	2565	283301	110	79	82	65	42.1	5.7	14114	1	1	1	586.284	1755.83	3	1755.83	-0.0005	1	41.48	0.00075	K	SPFEVYVDKSQGDASK	V			File12471 Spectrum6899 scans: 9156
1	sp|P21333|FLNA_HUMAN	Filamin-A OS=Homo sapiens OX=9606 GN=FLNA PE=1 SV=4	2565	283301	110	79	82	65	42.1	5.7	14115	1	1	1	878.923	1755.83	2	1755.83	0.0003	1	92.13	6.5e-09	K	SPFEVYVDKSQGDASK	V			File12471 Spectrum6870 scans: 9125
1	sp|P21333|FLNA_HUMAN	Filamin-A OS=Homo sapiens OX=9606 GN=FLNA PE=1 SV=4	2565	283301	110	79	82	65	42.1	5.7	14226	1	1	1	882.432	1762.85	2	1762.85	0.0016	0	102.81	7.4e-10	R	VANPSGNLTETYVQDR	G			File12471 Spectrum6155 scans: 8372
1	sp|P21333|FLNA_HUMAN	Filamin-A OS=Homo sapiens OX=9606 GN=FLNA PE=1 SV=4	2565	283301	110	79	82	65	42.1	5.7	14488	1	1	1	595.62	1783.84	3	1783.84	0.001	0	27.58	0.021	R	DVDIIDHHDNTYTVK	Y			File12471 Spectrum5314 scans: 7487
1	sp|P21333|FLNA_HUMAN	Filamin-A OS=Homo sapiens OX=9606 GN=FLNA PE=1 SV=4	2565	283301	110	79	82	65	42.1	5.7	14489	1	1	1	892.928	1783.84	2	1783.84	0.0042	0	55.85	3.1e-05	R	DVDIIDHHDNTYTVK	Y			File12471 Spectrum5341 scans: 7515
1	sp|P21333|FLNA_HUMAN	Filamin-A OS=Homo sapiens OX=9606 GN=FLNA PE=1 SV=4	2565	283301	110	79	82	65	42.1	5.7	14491	1	1	1	892.947	1783.88	2	1783.88	0.0016	0	78.12	1.8e-07	R	VQVQDNEGCPVEALVK	D			File12471 Spectrum10345 scans: 12782
1	sp|P21333|FLNA_HUMAN	Filamin-A OS=Homo sapiens OX=9606 GN=FLNA PE=1 SV=4	2565	283301	110	79	82	65	42.1	5.7	14862	1	1	1	907.984	1813.95	2	1813.95	-0.0001	1	104.1	4.4e-10	K	VAQPTITDNKDGTVTVR	Y			File12471 Spectrum3498 scans: 5567
1	sp|P21333|FLNA_HUMAN	Filamin-A OS=Homo sapiens OX=9606 GN=FLNA PE=1 SV=4	2565	283301	110	79	82	65	42.1	5.7	14863	1	1	1	605.659	1813.95	3	1813.95	0.0003	1	59.79	1.2e-05	K	VAQPTITDNKDGTVTVR	Y			File12471 Spectrum3474 scans: 5542
1	sp|P21333|FLNA_HUMAN	Filamin-A OS=Homo sapiens OX=9606 GN=FLNA PE=1 SV=4	2565	283301	110	79	82	65	42.1	5.7	15455	1	1	1	934.423	1866.83	2	1866.84	-0.0034	0	62.02	4.1e-06	R	SPYTVTVGQACNPSACR	A			File12471 Spectrum4882 scans: 7030
1	sp|P21333|FLNA_HUMAN	Filamin-A OS=Homo sapiens OX=9606 GN=FLNA PE=1 SV=4	2565	283301	110	79	82	65	42.1	5.7	15599	1	1	1	941.475	1880.94	2	1880.93	0.0017	0	33.18	0.0054	R	VTYCPTEPGNYIINIK	F			File12471 Spectrum15116 scans: 17800
1	sp|P21333|FLNA_HUMAN	Filamin-A OS=Homo sapiens OX=9606 GN=FLNA PE=1 SV=4	2565	283301	110	79	82	65	42.1	5.7	15908	1	1	1	955.463	1908.91	2	1908.91	0.0015	0	58.73	1.6e-05	R	EGPYSISVLYGDEEVPR	S			File12471 Spectrum15798 scans: 18519
1	sp|P21333|FLNA_HUMAN	Filamin-A OS=Homo sapiens OX=9606 GN=FLNA PE=1 SV=4	2565	283301	110	79	82	65	42.1	5.7	16192	1	1	1	646.678	1937.01	3	1937.01	0.0028	0	32.58	0.0055	K	DAGEGLLAVQITDPEGKPK	K			File12471 Spectrum13237 scans: 15824
1	sp|P21333|FLNA_HUMAN	Filamin-A OS=Homo sapiens OX=9606 GN=FLNA PE=1 SV=4	2565	283301	110	79	82	65	42.1	5.7	16765	1	1	1	1001.52	2001.02	2	2001.01	0.0088	0	88.12	1.8e-08	K	IPEISIQDMTAQVTSPSGK	T			File12471 Spectrum16632 scans: 19394
1	sp|P21333|FLNA_HUMAN	Filamin-A OS=Homo sapiens OX=9606 GN=FLNA PE=1 SV=4	2565	283301	110	79	82	65	42.1	5.7	18086	1	1	1	550.786	2199.11	4	2199.12	-0.003	0	22.82	0.058	R	LVSNHSLHETSSVFVDSLTK	A			File12471 Spectrum10859 scans: 13324
1	sp|P21333|FLNA_HUMAN	Filamin-A OS=Homo sapiens OX=9606 GN=FLNA PE=1 SV=4	2565	283301	110	79	82	65	42.1	5.7	18224	1	1	1	557.77	2227.05	4	2227.05	0.0017	1	26.75	0.021	R	LSPFMADIRDAPQDFHPDR	V			File12471 Spectrum14433 scans: 17081
1	sp|P21333|FLNA_HUMAN	Filamin-A OS=Homo sapiens OX=9606 GN=FLNA PE=1 SV=4	2565	283301	110	79	82	65	42.1	5.7	18495	1	1	1	571.53	2282.09	4	2282.09	-0.0008	1	42.11	0.00066	K	GDAVRDVDIIDHHDNTYTVK	Y			File12471 Spectrum5921 scans: 8126
1	sp|P21333|FLNA_HUMAN	Filamin-A OS=Homo sapiens OX=9606 GN=FLNA PE=1 SV=4	2565	283301	110	79	82	65	42.1	5.7	18496	1	1	1	761.705	2282.09	3	2282.09	-0.0005	1	32.67	0.0059	K	GDAVRDVDIIDHHDNTYTVK	Y			File12471 Spectrum5930 scans: 8136
1	sp|P21333|FLNA_HUMAN	Filamin-A OS=Homo sapiens OX=9606 GN=FLNA PE=1 SV=4	2565	283301	110	79	82	65	42.1	5.7	18521	1	1	1	1143.59	2285.17	2	2285.17	-0.0014	0	76.22	1.9e-07	K	YTPVQQGPVGVNVTYGGDPIPK	S			File12471 Spectrum12643 scans: 15200
1	sp|P21333|FLNA_HUMAN	Filamin-A OS=Homo sapiens OX=9606 GN=FLNA PE=1 SV=4	2565	283301	110	79	82	65	42.1	5.7	18522	1	1	1	762.731	2285.17	3	2285.17	0.0029	0	16.32	0.17	K	YTPVQQGPVGVNVTYGGDPIPK	S			File12471 Spectrum12667 scans: 15225
1	sp|P21333|FLNA_HUMAN	Filamin-A OS=Homo sapiens OX=9606 GN=FLNA PE=1 SV=4	2565	283301	110	79	82	65	42.1	5.7	18604	1	1	0	576.794	2303.15	4	2303.14	0.0036	0	53.38	4.8e-05	K	GQHVPGSPFQFTVGPLGEGGAHK	V			File12471 Spectrum14200 scans: 16836
1	sp|P21333|FLNA_HUMAN	Filamin-A OS=Homo sapiens OX=9606 GN=FLNA PE=1 SV=4	2565	283301	110	79	82	65	42.1	5.7	18655	1	1	1	771.706	2312.09	3	2312.09	0.0026	0	53.1	4e-05	R	SAGQGEVLVYVEDPAGHQEEAK	V			File12471 Spectrum10060 scans: 12483
1	sp|P21333|FLNA_HUMAN	Filamin-A OS=Homo sapiens OX=9606 GN=FLNA PE=1 SV=4	2565	283301	110	79	82	65	42.1	5.7	18775	1	1	1	1171.62	2341.22	2	2341.22	0.0035	0	77.95	1.2e-07	K	ASGPGLNTTGVPASLPVEFTIDAK	D			File12471 Spectrum17520 scans: 20327
1	sp|P21333|FLNA_HUMAN	Filamin-A OS=Homo sapiens OX=9606 GN=FLNA PE=1 SV=4	2565	283301	110	79	82	65	42.1	5.7	19155	1	1	1	814.067	2439.18	3	2439.18	-0.0012	0	95.36	2.6e-09	R	VSGQGLHEGHTFEPAEFIIDTR	D			File12471 Spectrum15009 scans: 17687
1	sp|P21333|FLNA_HUMAN	Filamin-A OS=Homo sapiens OX=9606 GN=FLNA PE=1 SV=4	2565	283301	110	79	82	65	42.1	5.7	19157	1	1	1	610.803	2439.18	4	2439.18	0.0016	0	37.02	0.0017	R	VSGQGLHEGHTFEPAEFIIDTR	D			File12471 Spectrum15016 scans: 17695
1	sp|P21333|FLNA_HUMAN	Filamin-A OS=Homo sapiens OX=9606 GN=FLNA PE=1 SV=4	2565	283301	110	79	82	65	42.1	5.7	19187	2	1	1	818.369	2452.09	3	2452.1	-0.0176	1	0.48	3.9	R	GAGTGGLGLAVEGPSEAKMSCMDNK	D	Oxidation (M)	0.0000000000000000001000000.0	File12471 Spectrum16287 scans: 19032
1	sp|P21333|FLNA_HUMAN	Filamin-A OS=Homo sapiens OX=9606 GN=FLNA PE=1 SV=4	2565	283301	110	79	82	65	42.1	5.7	19227	1	1	1	823.067	2466.18	3	2466.18	-0.0009	0	51.44	7e-05	K	FNEEHIPDSPFVVPVASPSGDAR	R			File12471 Spectrum15875 scans: 18600
1	sp|P21333|FLNA_HUMAN	Filamin-A OS=Homo sapiens OX=9606 GN=FLNA PE=1 SV=4	2565	283301	110	79	82	65	42.1	5.7	19500	1	1	1	1272.63	2543.25	2	2543.25	0.0024	0	143.09	5.3e-14	K	GLVEPVDVVDNADGTQTVNYVPSR	E			File12471 Spectrum14587 scans: 17243
1	sp|P21333|FLNA_HUMAN	Filamin-A OS=Homo sapiens OX=9606 GN=FLNA PE=1 SV=4	2565	283301	110	79	82	65	42.1	5.7	19647	1	1	1	647.569	2586.25	4	2586.25	0.0002	1	40.41	0.00081	K	KTHIQDNHDGTYTVAYVPDVTGR	Y			File12471 Spectrum6804 scans: 9055
1	sp|P21333|FLNA_HUMAN	Filamin-A OS=Homo sapiens OX=9606 GN=FLNA PE=1 SV=4	2565	283301	110	79	82	65	42.1	5.7	19648	1	1	1	863.091	2586.25	3	2586.25	0.0065	1	76.85	1.8e-07	K	KTHIQDNHDGTYTVAYVPDVTGR	Y			File12471 Spectrum6814 scans: 9065
1	sp|P21333|FLNA_HUMAN	Filamin-A OS=Homo sapiens OX=9606 GN=FLNA PE=1 SV=4	2565	283301	110	79	82	65	42.1	5.7	19665	1	1	1	649.584	2594.31	4	2594.3	0.0028	1	28.29	0.014	K	YKGQHVPGSPFQFTVGPLGEGGAHK	V			File12471 Spectrum12487 scans: 15035
1	sp|P21333|FLNA_HUMAN	Filamin-A OS=Homo sapiens OX=9606 GN=FLNA PE=1 SV=4	2565	283301	110	79	82	65	42.1	5.7	20153	1	1	1	1447.28	2892.55	2	2892.54	0.0035	0	18.04	0.051	K	VGSAADIPINISETDLSLLTATVVPPSGR	E			File12471 Spectrum19766 scans: 22685
1	sp|P21333|FLNA_HUMAN	Filamin-A OS=Homo sapiens OX=9606 GN=FLNA PE=1 SV=4	2565	283301	110	79	82	65	42.1	5.7	20194	1	1	1	982.503	2944.49	3	2944.48	0.0041	0	77.48	1.3e-07	R	FGGEHVPNSPFQVTALAGDQPSVQPPLR	S			File12471 Spectrum16338 scans: 19086	emPAI	1.53
2	sp|P60709|ACTB_HUMAN	Actin, cytoplasmic 1 OS=Homo sapiens OX=9606 GN=ACTB PE=1 SV=1	1839	42052	71	53	23	22	60.3	5.29	56	1	1	0	322.72	643.426	2	643.427	-0.0007	0	32.81	0.0014	R	GILTLK	Y			File12471 Spectrum7577 scans: 9869
2	sp|P60709|ACTB_HUMAN	Actin, cytoplasmic 1 OS=Homo sapiens OX=9606 GN=ACTB PE=1 SV=1	1839	42052	71	53	23	22	60.3	5.29	57	1	1	0	322.72	643.426	2	643.427	-0.0007	0	28.64	0.0037	R	GILTLK	Y			File12471 Spectrum7753 scans: 10055
2	sp|P60709|ACTB_HUMAN	Actin, cytoplasmic 1 OS=Homo sapiens OX=9606 GN=ACTB PE=1 SV=1	1839	42052	71	53	23	22	60.3	5.29	674	1	1	0	398.24	794.465	2	794.465	-0.0003	0	28.57	0.01	K	IIAPPER	K			File12471 Spectrum1687 scans: 3664
2	sp|P60709|ACTB_HUMAN	Actin, cytoplasmic 1 OS=Homo sapiens OX=9606 GN=ACTB PE=1 SV=1	1839	42052	71	53	23	22	60.3	5.29	675	1	1	0	398.24	794.465	2	794.465	-0.0001	0	42.7	0.00039	K	IIAPPER	K			File12471 Spectrum1490 scans: 3457
2	sp|P60709|ACTB_HUMAN	Actin, cytoplasmic 1 OS=Homo sapiens OX=9606 GN=ACTB PE=1 SV=1	1839	42052	71	53	23	22	60.3	5.29	705	1	1	0	400.771	799.528	2	799.528	-0.0003	1	29.3	0.0069	K	RGILTLK	Y			File12471 Spectrum4391 scans: 6513
2	sp|P60709|ACTB_HUMAN	Actin, cytoplasmic 1 OS=Homo sapiens OX=9606 GN=ACTB PE=1 SV=1	1839	42052	71	53	23	22	60.3	5.29	2375	1	1	0	488.728	975.441	2	975.441	-0.0002	0	50.5	8.4e-05	K	AGFAGDDAPR	A			File12471 Spectrum1067 scans: 3013
2	sp|P60709|ACTB_HUMAN	Actin, cytoplasmic 1 OS=Homo sapiens OX=9606 GN=ACTB PE=1 SV=1	1839	42052	71	53	23	22	60.3	5.29	2669	1	1	0	499.747	997.479	2	997.479	-0.0004	0	18.11	0.18	R	DLTDYLMK	I			File12471 Spectrum14563 scans: 17218
2	sp|P60709|ACTB_HUMAN	Actin, cytoplasmic 1 OS=Homo sapiens OX=9606 GN=ACTB PE=1 SV=1	1839	42052	71	53	23	22	60.3	5.29	2670	1	1	0	499.747	997.479	2	997.479	-0.0002	0	18.86	0.15	R	DLTDYLMK	I			File12471 Spectrum14405 scans: 17052
2	sp|P60709|ACTB_HUMAN	Actin, cytoplasmic 1 OS=Homo sapiens OX=9606 GN=ACTB PE=1 SV=1	1839	42052	71	53	23	22	60.3	5.29	2878	1	1	0	507.744	1013.47	2	1013.47	-0.0002	0	14.24	0.33	R	DLTDYLMK	I	Oxidation (M)	0.00000010.0	File12471 Spectrum10401 scans: 12841
2	sp|P60709|ACTB_HUMAN	Actin, cytoplasmic 1 OS=Homo sapiens OX=9606 GN=ACTB PE=1 SV=1	1839	42052	71	53	23	22	60.3	5.29	2879	1	1	0	507.744	1013.47	2	1013.47	0.0004	0	34.59	0.003	R	DLTDYLMK	I	Oxidation (M)	0.00000010.0	File12471 Spectrum10216 scans: 12647
2	sp|P60709|ACTB_HUMAN	Actin, cytoplasmic 1 OS=Homo sapiens OX=9606 GN=ACTB PE=1 SV=1	1839	42052	71	53	23	22	60.3	5.29	2880	3	1	0	507.744	1013.47	2	1013.47	0.0004	0	3.31	4.1	R	DLTDYLMK	I	Oxidation (M)	0.00000010.0	File12471 Spectrum11182 scans: 13664
2	sp|P60709|ACTB_HUMAN	Actin, cytoplasmic 1 OS=Homo sapiens OX=9606 GN=ACTB PE=1 SV=1	1839	42052	71	53	23	22	60.3	5.29	2881	1	1	0	507.745	1013.47	2	1013.47	0.0006	0	5.88	2.3	R	DLTDYLMK	I	Oxidation (M)	0.00000010.0	File12471 Spectrum10958 scans: 13428
2	sp|P60709|ACTB_HUMAN	Actin, cytoplasmic 1 OS=Homo sapiens OX=9606 GN=ACTB PE=1 SV=1	1839	42052	71	53	23	22	60.3	5.29	2882	1	1	0	507.745	1013.47	2	1013.47	0.0009	0	16.68	0.19	R	DLTDYLMK	I	Oxidation (M)	0.00000010.0	File12471 Spectrum10573 scans: 13022
2	sp|P60709|ACTB_HUMAN	Actin, cytoplasmic 1 OS=Homo sapiens OX=9606 GN=ACTB PE=1 SV=1	1839	42052	71	53	23	22	60.3	5.29	2883	1	1	0	507.745	1013.48	2	1013.47	0.0014	0	7.71	1.5	R	DLTDYLMK	I	Oxidation (M)	0.00000010.0	File12471 Spectrum10733 scans: 13190
2	sp|P60709|ACTB_HUMAN	Actin, cytoplasmic 1 OS=Homo sapiens OX=9606 GN=ACTB PE=1 SV=1	1839	42052	71	53	23	22	60.3	5.29	3201	1	1	0	346.222	1035.64	3	1035.64	-0.0008	1	26.11	0.0045	K	IKIIAPPER	K			File12471 Spectrum3927 scans: 6022
2	sp|P60709|ACTB_HUMAN	Actin, cytoplasmic 1 OS=Homo sapiens OX=9606 GN=ACTB PE=1 SV=1	1839	42052	71	53	23	22	60.3	5.29	3202	1	1	0	518.829	1035.64	2	1035.64	-0.0001	1	25.28	0.0053	K	IKIIAPPER	K			File12471 Spectrum3909 scans: 6003
2	sp|P60709|ACTB_HUMAN	Actin, cytoplasmic 1 OS=Homo sapiens OX=9606 GN=ACTB PE=1 SV=1	1839	42052	71	53	23	22	60.3	5.29	4483	1	1	1	566.767	1131.52	2	1131.52	-0.0001	0	40.63	0.0008	R	GYSFTTTAER	E			File12471 Spectrum3772 scans: 5858
2	sp|P60709|ACTB_HUMAN	Actin, cytoplasmic 1 OS=Homo sapiens OX=9606 GN=ACTB PE=1 SV=1	1839	42052	71	53	23	22	60.3	5.29	4484	1	1	1	566.767	1131.52	2	1131.52	0.0002	0	39.98	0.00093	R	GYSFTTTAER	E			File12471 Spectrum3946 scans: 6042
2	sp|P60709|ACTB_HUMAN	Actin, cytoplasmic 1 OS=Homo sapiens OX=9606 GN=ACTB PE=1 SV=1	1839	42052	71	53	23	22	60.3	5.29	4485	1	1	1	566.767	1131.52	2	1131.52	0.0002	0	27.64	0.016	R	GYSFTTTAER	E			File12471 Spectrum4119 scans: 6226
2	sp|P60709|ACTB_HUMAN	Actin, cytoplasmic 1 OS=Homo sapiens OX=9606 GN=ACTB PE=1 SV=1	1839	42052	71	53	23	22	60.3	5.29	4486	1	1	1	566.767	1131.52	2	1131.52	0.0006	0	27.95	0.015	R	GYSFTTTAER	E			File12471 Spectrum2519 scans: 4538
2	sp|P60709|ACTB_HUMAN	Actin, cytoplasmic 1 OS=Homo sapiens OX=9606 GN=ACTB PE=1 SV=1	1839	42052	71	53	23	22	60.3	5.29	4920	1	1	0	581.313	1160.61	2	1160.61	0.0006	0	44.76	0.00065	K	EITALAPSTMK	I			File12471 Spectrum7057 scans: 9322
2	sp|P60709|ACTB_HUMAN	Actin, cytoplasmic 1 OS=Homo sapiens OX=9606 GN=ACTB PE=1 SV=1	1839	42052	71	53	23	22	60.3	5.29	4921	1	1	0	581.313	1160.61	2	1160.61	0.0011	0	37.59	0.0034	K	EITALAPSTMK	I			File12471 Spectrum6877 scans: 9133
2	sp|P60709|ACTB_HUMAN	Actin, cytoplasmic 1 OS=Homo sapiens OX=9606 GN=ACTB PE=1 SV=1	1839	42052	71	53	23	22	60.3	5.29	5044	1	1	0	586.289	1170.56	2	1170.56	-0.0002	0	54.66	3.9e-05	R	HQGVMVGMGQK	D			File12471 Spectrum1235 scans: 3189
2	sp|P60709|ACTB_HUMAN	Actin, cytoplasmic 1 OS=Homo sapiens OX=9606 GN=ACTB PE=1 SV=1	1839	42052	71	53	23	22	60.3	5.29	5145	1	1	0	589.31	1176.6	2	1176.61	-0.0012	0	23.56	0.08	K	EITALAPSTMK	I	Oxidation (M)	0.00000000010.0	File12471 Spectrum3720 scans: 5803
2	sp|P60709|ACTB_HUMAN	Actin, cytoplasmic 1 OS=Homo sapiens OX=9606 GN=ACTB PE=1 SV=1	1839	42052	71	53	23	22	60.3	5.29	5265	1	1	0	396.527	1186.56	3	1186.56	-0.0006	0	9.41	1.2	R	HQGVMVGMGQK	D	Oxidation (M)	0.00001000000.0	File12471 Spectrum264 scans: 2168
2	sp|P60709|ACTB_HUMAN	Actin, cytoplasmic 1 OS=Homo sapiens OX=9606 GN=ACTB PE=1 SV=1	1839	42052	71	53	23	22	60.3	5.29	5435	1	1	0	400.24	1197.7	3	1197.7	-0.0016	0	36	0.0019	R	AVFPSIVGRPR	H			File12471 Spectrum8649 scans: 10996
2	sp|P60709|ACTB_HUMAN	Actin, cytoplasmic 1 OS=Homo sapiens OX=9606 GN=ACTB PE=1 SV=1	1839	42052	71	53	23	22	60.3	5.29	5436	1	1	0	400.24	1197.7	3	1197.7	-0.0013	0	29.9	0.0079	R	AVFPSIVGRPR	H			File12471 Spectrum9172 scans: 11548
2	sp|P60709|ACTB_HUMAN	Actin, cytoplasmic 1 OS=Homo sapiens OX=9606 GN=ACTB PE=1 SV=1	1839	42052	71	53	23	22	60.3	5.29	5437	1	1	0	400.24	1197.7	3	1197.7	-0.0003	0	41.84	0.00048	R	AVFPSIVGRPR	H			File12471 Spectrum8815 scans: 11173
2	sp|P60709|ACTB_HUMAN	Actin, cytoplasmic 1 OS=Homo sapiens OX=9606 GN=ACTB PE=1 SV=1	1839	42052	71	53	23	22	60.3	5.29	5438	1	1	0	599.856	1197.7	2	1197.7	-0.0003	0	42.09	0.00045	R	AVFPSIVGRPR	H			File12471 Spectrum8707 scans: 11057
2	sp|P60709|ACTB_HUMAN	Actin, cytoplasmic 1 OS=Homo sapiens OX=9606 GN=ACTB PE=1 SV=1	1839	42052	71	53	23	22	60.3	5.29	10608	1	1	0	505.921	1514.74	3	1514.74	0.0009	0	37.55	0.0022	K	IWHHTFYNELR	V			File12471 Spectrum6160 scans: 8378
2	sp|P60709|ACTB_HUMAN	Actin, cytoplasmic 1 OS=Homo sapiens OX=9606 GN=ACTB PE=1 SV=1	1839	42052	71	53	23	22	60.3	5.29	10639	1	1	0	758.855	1515.7	2	1515.7	0.0007	0	78.89	1.2e-07	K	QEYDESGPSIVHR	K			File12471 Spectrum1950 scans: 3940
2	sp|P60709|ACTB_HUMAN	Actin, cytoplasmic 1 OS=Homo sapiens OX=9606 GN=ACTB PE=1 SV=1	1839	42052	71	53	23	22	60.3	5.29	10640	1	1	0	506.239	1515.7	3	1515.7	0.0008	0	62.95	4.8e-06	K	QEYDESGPSIVHR	K			File12471 Spectrum1949 scans: 3939
2	sp|P60709|ACTB_HUMAN	Actin, cytoplasmic 1 OS=Homo sapiens OX=9606 GN=ACTB PE=1 SV=1	1839	42052	71	53	23	22	60.3	5.29	11142	1	1	0	516.943	1547.81	3	1547.81	0.0033	1	23.27	0.07	R	MQKEITALAPSTMK	I			File12471 Spectrum6262 scans: 8485
2	sp|P60709|ACTB_HUMAN	Actin, cytoplasmic 1 OS=Homo sapiens OX=9606 GN=ACTB PE=1 SV=1	1839	42052	71	53	23	22	60.3	5.29	11617	4	1	0	527.599	1579.77	3	1579.79	-0.0205	1	0.24	14	R	MQKEITALAPSTMK	I	2 Oxidation (M)	0.10000000000010.0	File12471 Spectrum6299 scans: 8524
2	sp|P60709|ACTB_HUMAN	Actin, cytoplasmic 1 OS=Homo sapiens OX=9606 GN=ACTB PE=1 SV=1	1839	42052	71	53	23	22	60.3	5.29	11629	1	1	0	790.909	1579.8	2	1579.79	0.0074	1	20.2	0.13	R	MQKEITALAPSTMK	I	2 Oxidation (M)	0.10000000000010.0	File12471 Spectrum17618 scans: 20430
2	sp|P60709|ACTB_HUMAN	Actin, cytoplasmic 1 OS=Homo sapiens OX=9606 GN=ACTB PE=1 SV=1	1839	42052	71	53	23	22	60.3	5.29	11630	1	1	0	527.608	1579.8	3	1579.79	0.0083	1	13.2	0.64	R	MQKEITALAPSTMK	I	2 Oxidation (M)	0.10000000000010.0	File12471 Spectrum17617 scans: 20429
2	sp|P60709|ACTB_HUMAN	Actin, cytoplasmic 1 OS=Homo sapiens OX=9606 GN=ACTB PE=1 SV=1	1839	42052	71	53	23	22	60.3	5.29	12220	1	1	0	541.952	1622.83	3	1622.83	0.0007	1	13.35	0.56	R	LDLAGRDLTDYLMK	I			File12471 Spectrum16616 scans: 19378
2	sp|P60709|ACTB_HUMAN	Actin, cytoplasmic 1 OS=Homo sapiens OX=9606 GN=ACTB PE=1 SV=1	1839	42052	71	53	23	22	60.3	5.29	12300	1	1	1	543.943	1628.81	3	1628.82	-0.0078	1	49.63	0.00015	R	GYSFTTTAEREIVR	D			File12471 Spectrum9618 scans: 12018
2	sp|P60709|ACTB_HUMAN	Actin, cytoplasmic 1 OS=Homo sapiens OX=9606 GN=ACTB PE=1 SV=1	1839	42052	71	53	23	22	60.3	5.29	12301	1	1	1	815.415	1628.82	2	1628.82	0.0001	1	34.71	0.0045	R	GYSFTTTAEREIVR	D			File12471 Spectrum9578 scans: 11976
2	sp|P60709|ACTB_HUMAN	Actin, cytoplasmic 1 OS=Homo sapiens OX=9606 GN=ACTB PE=1 SV=1	1839	42052	71	53	23	22	60.3	5.29	12460	1	1	0	820.421	1638.83	2	1638.83	-0.0017	1	48.13	0.00021	R	LDLAGRDLTDYLMK	I	Oxidation (M)	0.00000000000010.0	File12471 Spectrum14913 scans: 17585
2	sp|P60709|ACTB_HUMAN	Actin, cytoplasmic 1 OS=Homo sapiens OX=9606 GN=ACTB PE=1 SV=1	1839	42052	71	53	23	22	60.3	5.29	12461	1	1	0	547.284	1638.83	3	1638.83	0	1	11.46	0.97	R	LDLAGRDLTDYLMK	I	Oxidation (M)	0.00000000000010.0	File12471 Spectrum15233 scans: 17924
2	sp|P60709|ACTB_HUMAN	Actin, cytoplasmic 1 OS=Homo sapiens OX=9606 GN=ACTB PE=1 SV=1	1839	42052	71	53	23	22	60.3	5.29	12462	1	1	0	547.284	1638.83	3	1638.83	0	1	11.44	0.98	R	LDLAGRDLTDYLMK	I	Oxidation (M)	0.00000000000010.0	File12471 Spectrum15070 scans: 17752
2	sp|P60709|ACTB_HUMAN	Actin, cytoplasmic 1 OS=Homo sapiens OX=9606 GN=ACTB PE=1 SV=1	1839	42052	71	53	23	22	60.3	5.29	12463	1	1	0	547.284	1638.83	3	1638.83	0.0006	1	22.58	0.076	R	LDLAGRDLTDYLMK	I	Oxidation (M)	0.00000000000010.0	File12471 Spectrum14921 scans: 17594
2	sp|P60709|ACTB_HUMAN	Actin, cytoplasmic 1 OS=Homo sapiens OX=9606 GN=ACTB PE=1 SV=1	1839	42052	71	53	23	22	60.3	5.29	12534	1	1	0	411.955	1643.79	4	1643.79	-0.0011	1	44.41	0.00044	K	QEYDESGPSIVHRK	C			File12471 Spectrum559 scans: 2478
2	sp|P60709|ACTB_HUMAN	Actin, cytoplasmic 1 OS=Homo sapiens OX=9606 GN=ACTB PE=1 SV=1	1839	42052	71	53	23	22	60.3	5.29	12535	1	1	0	548.937	1643.79	3	1643.79	-0.0002	1	50.3	0.00012	K	QEYDESGPSIVHRK	C			File12471 Spectrum552 scans: 2471
2	sp|P60709|ACTB_HUMAN	Actin, cytoplasmic 1 OS=Homo sapiens OX=9606 GN=ACTB PE=1 SV=1	1839	42052	71	53	23	22	60.3	5.29	12536	1	1	0	822.903	1643.79	2	1643.79	0.0001	1	54.07	4.8e-05	K	QEYDESGPSIVHRK	C			File12471 Spectrum597 scans: 2518
2	sp|P60709|ACTB_HUMAN	Actin, cytoplasmic 1 OS=Homo sapiens OX=9606 GN=ACTB PE=1 SV=1	1839	42052	71	53	23	22	60.3	5.29	14572	1	1	0	895.949	1789.88	2	1789.88	-0.0006	0	59.11	1.8e-05	K	SYELPDGQVITIGNER	F			File12471 Spectrum15954 scans: 18683
2	sp|P60709|ACTB_HUMAN	Actin, cytoplasmic 1 OS=Homo sapiens OX=9606 GN=ACTB PE=1 SV=1	1839	42052	71	53	23	22	60.3	5.29	14573	1	1	0	895.949	1789.88	2	1789.88	-0.0005	0	56.82	3e-05	K	SYELPDGQVITIGNER	F			File12471 Spectrum20272 scans: 23256
2	sp|P60709|ACTB_HUMAN	Actin, cytoplasmic 1 OS=Homo sapiens OX=9606 GN=ACTB PE=1 SV=1	1839	42052	71	53	23	22	60.3	5.29	14574	1	1	0	895.949	1789.88	2	1789.88	-0.0003	0	85.85	3.7e-08	K	SYELPDGQVITIGNER	F			File12471 Spectrum15352 scans: 18050
2	sp|P60709|ACTB_HUMAN	Actin, cytoplasmic 1 OS=Homo sapiens OX=9606 GN=ACTB PE=1 SV=1	1839	42052	71	53	23	22	60.3	5.29	14575	1	1	0	895.95	1789.88	2	1789.88	0.0002	0	59.09	1.8e-05	K	SYELPDGQVITIGNER	F			File12471 Spectrum13422 scans: 16019
2	sp|P60709|ACTB_HUMAN	Actin, cytoplasmic 1 OS=Homo sapiens OX=9606 GN=ACTB PE=1 SV=1	1839	42052	71	53	23	22	60.3	5.29	14576	1	1	0	895.95	1789.89	2	1789.88	0.0015	0	85.4	4.2e-08	K	SYELPDGQVITIGNER	F			File12471 Spectrum15193 scans: 17881
2	sp|P60709|ACTB_HUMAN	Actin, cytoplasmic 1 OS=Homo sapiens OX=9606 GN=ACTB PE=1 SV=1	1839	42052	71	53	23	22	60.3	5.29	16360	1	1	1	652.025	1953.05	3	1953.06	-0.004	0	33.62	0.0031	R	VAPEEHPVLLTEAPLNPK	A			File12471 Spectrum11423 scans: 13918
2	sp|P60709|ACTB_HUMAN	Actin, cytoplasmic 1 OS=Homo sapiens OX=9606 GN=ACTB PE=1 SV=1	1839	42052	71	53	23	22	60.3	5.29	16361	1	1	1	977.535	1953.06	2	1953.06	-0.001	0	61.46	5e-06	R	VAPEEHPVLLTEAPLNPK	A			File12471 Spectrum11267 scans: 13753
2	sp|P60709|ACTB_HUMAN	Actin, cytoplasmic 1 OS=Homo sapiens OX=9606 GN=ACTB PE=1 SV=1	1839	42052	71	53	23	22	60.3	5.29	16362	1	1	1	652.027	1953.06	3	1953.06	0.0005	0	34.33	0.0025	R	VAPEEHPVLLTEAPLNPK	A			File12471 Spectrum11263 scans: 13749
2	sp|P60709|ACTB_HUMAN	Actin, cytoplasmic 1 OS=Homo sapiens OX=9606 GN=ACTB PE=1 SV=1	1839	42052	71	53	23	22	60.3	5.29	16363	1	1	1	977.537	1953.06	2	1953.06	0.0017	0	53.06	3.5e-05	R	VAPEEHPVLLTEAPLNPK	A			File12471 Spectrum11443 scans: 13939
2	sp|P60709|ACTB_HUMAN	Actin, cytoplasmic 1 OS=Homo sapiens OX=9606 GN=ACTB PE=1 SV=1	1839	42052	71	53	23	22	60.3	5.29	18169	1	1	1	1108.04	2214.06	2	2214.06	0.0009	0	111.51	7.1e-11	K	DLYANTVLSGGTTMYPGIADR	M			File12471 Spectrum16571 scans: 19330
2	sp|P60709|ACTB_HUMAN	Actin, cytoplasmic 1 OS=Homo sapiens OX=9606 GN=ACTB PE=1 SV=1	1839	42052	71	53	23	22	60.3	5.29	18236	1	1	1	1116.04	2230.06	2	2230.06	-0.0016	0	102.01	6.1e-10	K	DLYANTVLSGGTTMYPGIADR	M	Oxidation (M)	0.000000000000010000000.0	File12471 Spectrum14929 scans: 17602
2	sp|P60709|ACTB_HUMAN	Actin, cytoplasmic 1 OS=Homo sapiens OX=9606 GN=ACTB PE=1 SV=1	1839	42052	71	53	23	22	60.3	5.29	18237	1	1	1	744.36	2230.06	3	2230.06	-0.0004	0	56.01	2.5e-05	K	DLYANTVLSGGTTMYPGIADR	M	Oxidation (M)	0.000000000000010000000.0	File12471 Spectrum14959 scans: 17634
2	sp|P60709|ACTB_HUMAN	Actin, cytoplasmic 1 OS=Homo sapiens OX=9606 GN=ACTB PE=1 SV=1	1839	42052	71	53	23	22	60.3	5.29	18238	1	1	1	1116.04	2230.06	2	2230.06	0.0033	0	116.8	2e-11	K	DLYANTVLSGGTTMYPGIADR	M	Oxidation (M)	0.000000000000010000000.0	File12471 Spectrum15085 scans: 17767
2	sp|P60709|ACTB_HUMAN	Actin, cytoplasmic 1 OS=Homo sapiens OX=9606 GN=ACTB PE=1 SV=1	1839	42052	71	53	23	22	60.3	5.29	18239	1	1	1	1116.04	2230.06	2	2230.06	0.0052	0	95.08	3e-09	K	DLYANTVLSGGTTMYPGIADR	M	Oxidation (M)	0.000000000000010000000.0	File12471 Spectrum15251 scans: 17942
2	sp|P60709|ACTB_HUMAN	Actin, cytoplasmic 1 OS=Homo sapiens OX=9606 GN=ACTB PE=1 SV=1	1839	42052	71	53	23	22	60.3	5.29	18777	1	1	1	781.727	2342.16	3	2342.16	0.0006	1	89.51	1.1e-08	R	KDLYANTVLSGGTTMYPGIADR	M			File12471 Spectrum14043 scans: 16672
2	sp|P60709|ACTB_HUMAN	Actin, cytoplasmic 1 OS=Homo sapiens OX=9606 GN=ACTB PE=1 SV=1	1839	42052	71	53	23	22	60.3	5.29	18778	1	1	1	1172.09	2342.16	2	2342.16	0.0058	1	98.53	1.4e-09	R	KDLYANTVLSGGTTMYPGIADR	M			File12471 Spectrum14063 scans: 16693
2	sp|P60709|ACTB_HUMAN	Actin, cytoplasmic 1 OS=Homo sapiens OX=9606 GN=ACTB PE=1 SV=1	1839	42052	71	53	23	22	60.3	5.29	19512	1	1	0	850.73	2549.17	3	2549.17	0.0014	0	92.2	3.6e-09	K	LCYVALDFEQEMATAASSSSLEK	S			File12471 Spectrum18557 scans: 21416
2	sp|P60709|ACTB_HUMAN	Actin, cytoplasmic 1 OS=Homo sapiens OX=9606 GN=ACTB PE=1 SV=1	1839	42052	71	53	23	22	60.3	5.29	19513	1	1	0	1275.59	2549.17	2	2549.17	0.002	0	109.67	6.5e-11	K	LCYVALDFEQEMATAASSSSLEK	S			File12471 Spectrum18556 scans: 21415
2	sp|P60709|ACTB_HUMAN	Actin, cytoplasmic 1 OS=Homo sapiens OX=9606 GN=ACTB PE=1 SV=1	1839	42052	71	53	23	22	60.3	5.29	20049	1	1	0	936.441	2806.3	3	2806.3	-0.0026	1	85.53	2.2e-08	K	EKLCYVALDFEQEMATAASSSSLEK	S			File12471 Spectrum18269 scans: 21113
2	sp|P60709|ACTB_HUMAN	Actin, cytoplasmic 1 OS=Homo sapiens OX=9606 GN=ACTB PE=1 SV=1	1839	42052	71	53	23	22	60.3	5.29	20413	1	1	1	796.659	3182.61	4	3182.61	0.0018	0	65.34	2e-06	R	TTGIVMDSGDGVTHTVPIYEGYALPHAILR	L			File12471 Spectrum16847 scans: 19620
2	sp|P60709|ACTB_HUMAN	Actin, cytoplasmic 1 OS=Homo sapiens OX=9606 GN=ACTB PE=1 SV=1	1839	42052	71	53	23	22	60.3	5.29	20414	3	1	1	1061.88	3182.61	3	3182.61	0.002	0	1.08	5.3	R	TTGIVMDSGDGVTHTVPIYEGYALPHAILR	L			File12471 Spectrum20276 scans: 23261
2	sp|P60709|ACTB_HUMAN	Actin, cytoplasmic 1 OS=Homo sapiens OX=9606 GN=ACTB PE=1 SV=1	1839	42052	71	53	23	22	60.3	5.29	20415	1	1	1	1061.88	3182.61	3	3182.61	0.002	0	64.79	2.2e-06	R	TTGIVMDSGDGVTHTVPIYEGYALPHAILR	L			File12471 Spectrum16756 scans: 19525
2	sp|P60709|ACTB_HUMAN	Actin, cytoplasmic 1 OS=Homo sapiens OX=9606 GN=ACTB PE=1 SV=1	1839	42052	71	53	23	22	60.3	5.29	20416	1	1	1	1061.88	3182.61	3	3182.61	0.0024	0	46.1	0.00016	R	TTGIVMDSGDGVTHTVPIYEGYALPHAILR	L			File12471 Spectrum16954 scans: 19733
2	sp|P60709|ACTB_HUMAN	Actin, cytoplasmic 1 OS=Homo sapiens OX=9606 GN=ACTB PE=1 SV=1	1839	42052	71	53	23	22	60.3	5.29	20442	1	1	1	800.658	3198.6	4	3198.6	0.0022	0	55.42	1.9e-05	R	TTGIVMDSGDGVTHTVPIYEGYALPHAILR	L	Oxidation (M)	0.000001000000000000000000000000.0	File12471 Spectrum16531 scans: 19288
2	sp|P60709|ACTB_HUMAN	Actin, cytoplasmic 1 OS=Homo sapiens OX=9606 GN=ACTB PE=1 SV=1	1839	42052	71	53	23	22	60.3	5.29	20443	1	1	1	1067.21	3198.61	3	3198.6	0.0046	0	65.6	1.7e-06	R	TTGIVMDSGDGVTHTVPIYEGYALPHAILR	L	Oxidation (M)	0.000001000000000000000000000000.0	File12471 Spectrum16389 scans: 19139	emPAI	15.42
3	sp|P07437|TBB5_HUMAN	Tubulin beta chain OS=Homo sapiens OX=9606 GN=TUBB PE=1 SV=2	1762	50095	66	56	27	26	71.2	4.78	3072	1	1	0	514.762	1027.51	2	1027.51	-0.002	0	17.41	0.24	K	TAVCDIPPR	G			File12471 Spectrum3745 scans: 5830
3	sp|P07437|TBB5_HUMAN	Tubulin beta chain OS=Homo sapiens OX=9606 GN=TUBB PE=1 SV=2	1762	50095	66	56	27	26	71.2	4.78	3073	1	1	0	514.763	1027.51	2	1027.51	-0.0009	0	20.06	0.13	K	TAVCDIPPR	G			File12471 Spectrum2397 scans: 4410
3	sp|P07437|TBB5_HUMAN	Tubulin beta chain OS=Homo sapiens OX=9606 GN=TUBB PE=1 SV=2	1762	50095	66	56	27	26	71.2	4.78	3074	1	1	0	514.763	1027.51	2	1027.51	-0.0007	0	35.08	0.0041	K	TAVCDIPPR	G			File12471 Spectrum2590 scans: 4613
3	sp|P07437|TBB5_HUMAN	Tubulin beta chain OS=Homo sapiens OX=9606 GN=TUBB PE=1 SV=2	1762	50095	66	56	27	26	71.2	4.78	3075	1	1	0	514.763	1027.51	2	1027.51	-0.0006	0	47.25	0.00025	K	TAVCDIPPR	G			File12471 Spectrum2206 scans: 4208
3	sp|P07437|TBB5_HUMAN	Tubulin beta chain OS=Homo sapiens OX=9606 GN=TUBB PE=1 SV=2	1762	50095	66	56	27	26	71.2	4.78	3076	1	1	0	514.764	1027.51	2	1027.51	0.0004	0	28.85	0.017	K	TAVCDIPPR	G			File12471 Spectrum1675 scans: 3651
3	sp|P07437|TBB5_HUMAN	Tubulin beta chain OS=Homo sapiens OX=9606 GN=TUBB PE=1 SV=2	1762	50095	66	56	27	26	71.2	4.78	3077	1	1	0	514.764	1027.51	2	1027.51	0.0004	0	37.02	0.0025	K	TAVCDIPPR	G			File12471 Spectrum1867 scans: 3853
3	sp|P07437|TBB5_HUMAN	Tubulin beta chain OS=Homo sapiens OX=9606 GN=TUBB PE=1 SV=2	1762	50095	66	56	27	26	71.2	4.78	3078	1	1	0	514.764	1027.51	2	1027.51	0.0005	0	40.76	0.0011	K	TAVCDIPPR	G			File12471 Spectrum1376 scans: 3337
3	sp|P07437|TBB5_HUMAN	Tubulin beta chain OS=Homo sapiens OX=9606 GN=TUBB PE=1 SV=2	1762	50095	66	56	27	26	71.2	4.78	3079	1	1	0	514.765	1027.51	2	1027.51	0.0027	0	34.46	0.0048	K	TAVCDIPPR	G			File12471 Spectrum3570 scans: 5644
3	sp|P07437|TBB5_HUMAN	Tubulin beta chain OS=Homo sapiens OX=9606 GN=TUBB PE=1 SV=2	1762	50095	66	56	27	26	71.2	4.78	3220	1	1	0	520.3	1038.59	2	1038.59	-0.0001	0	45.45	0.00021	R	YLTVAAVFR	G			File12471 Spectrum15957 scans: 18686
3	sp|P07437|TBB5_HUMAN	Tubulin beta chain OS=Homo sapiens OX=9606 GN=TUBB PE=1 SV=2	1762	50095	66	56	27	26	71.2	4.78	4453	1	1	0	565.801	1129.59	2	1129.59	-0.001	0	33.64	0.0088	R	FPGQLNADLR	K			File12471 Spectrum9383 scans: 11771
3	sp|P07437|TBB5_HUMAN	Tubulin beta chain OS=Homo sapiens OX=9606 GN=TUBB PE=1 SV=2	1762	50095	66	56	27	26	71.2	4.78	4454	1	1	0	565.801	1129.59	2	1129.59	-0.0005	0	43.76	0.00086	R	FPGQLNADLR	K			File12471 Spectrum9174 scans: 11551
3	sp|P07437|TBB5_HUMAN	Tubulin beta chain OS=Homo sapiens OX=9606 GN=TUBB PE=1 SV=2	1762	50095	66	56	27	26	71.2	4.78	4455	1	1	0	565.801	1129.59	2	1129.59	-0.0002	0	39.89	0.0021	R	FPGQLNADLR	K			File12471 Spectrum8636 scans: 10982
3	sp|P07437|TBB5_HUMAN	Tubulin beta chain OS=Homo sapiens OX=9606 GN=TUBB PE=1 SV=2	1762	50095	66	56	27	26	71.2	4.78	4456	1	1	0	565.801	1129.59	2	1129.59	0.0002	0	27.07	0.04	R	FPGQLNADLR	K			File12471 Spectrum9000 scans: 11368
3	sp|P07437|TBB5_HUMAN	Tubulin beta chain OS=Homo sapiens OX=9606 GN=TUBB PE=1 SV=2	1762	50095	66	56	27	26	71.2	4.78	4641	1	1	0	572.321	1142.63	2	1142.63	0.0009	0	57.49	2.9e-05	K	LAVNMVPFPR	L			File12471 Spectrum15476 scans: 18180
3	sp|P07437|TBB5_HUMAN	Tubulin beta chain OS=Homo sapiens OX=9606 GN=TUBB PE=1 SV=2	1762	50095	66	56	27	26	71.2	4.78	4642	1	1	0	572.322	1142.63	2	1142.63	0.0017	0	15.65	0.45	K	LAVNMVPFPR	L			File12471 Spectrum15653 scans: 18366
3	sp|P07437|TBB5_HUMAN	Tubulin beta chain OS=Homo sapiens OX=9606 GN=TUBB PE=1 SV=2	1762	50095	66	56	27	26	71.2	4.78	4890	1	1	0	580.319	1158.62	2	1158.62	0.0016	0	44.43	0.00067	K	LAVNMVPFPR	L	Oxidation (M)	0.0000100000.0	File12471 Spectrum11487 scans: 13985
3	sp|P07437|TBB5_HUMAN	Tubulin beta chain OS=Homo sapiens OX=9606 GN=TUBB PE=1 SV=2	1762	50095	66	56	27	26	71.2	4.78	4891	1	1	0	580.319	1158.62	2	1158.62	0.0019	0	44.09	0.00073	K	LAVNMVPFPR	L	Oxidation (M)	0.0000100000.0	File12471 Spectrum11867 scans: 14384
3	sp|P07437|TBB5_HUMAN	Tubulin beta chain OS=Homo sapiens OX=9606 GN=TUBB PE=1 SV=2	1762	50095	66	56	27	26	71.2	4.78	5903	1	1	0	615.303	1228.59	2	1228.59	0.0011	0	60.21	1.2e-05	R	ISEQFTAMFR	R			File12471 Spectrum15092 scans: 17775
3	sp|P07437|TBB5_HUMAN	Tubulin beta chain OS=Homo sapiens OX=9606 GN=TUBB PE=1 SV=2	1762	50095	66	56	27	26	71.2	4.78	6184	2	1	0	623.301	1244.59	2	1244.59	0.0009	0	1.89	7.9	R	ISEQFTAMFR	R	Oxidation (M)	0.0000000100.0	File12471 Spectrum3339 scans: 5400
3	sp|P07437|TBB5_HUMAN	Tubulin beta chain OS=Homo sapiens OX=9606 GN=TUBB PE=1 SV=2	1762	50095	66	56	27	26	71.2	4.78	6398	1	1	0	629.847	1257.68	2	1257.68	-0.0035	1	24.51	0.061	R	FPGQLNADLRK	L			File12471 Spectrum5243 scans: 7411
3	sp|P07437|TBB5_HUMAN	Tubulin beta chain OS=Homo sapiens OX=9606 GN=TUBB PE=1 SV=2	1762	50095	66	56	27	26	71.2	4.78	6400	1	1	0	420.235	1257.68	3	1257.68	-0.0007	1	41.68	0.001	R	FPGQLNADLRK	L			File12471 Spectrum5269 scans: 7440
3	sp|P07437|TBB5_HUMAN	Tubulin beta chain OS=Homo sapiens OX=9606 GN=TUBB PE=1 SV=2	1762	50095	66	56	27	26	71.2	4.78	6401	1	1	0	420.235	1257.68	3	1257.68	-0.0002	1	38.31	0.0023	R	FPGQLNADLRK	L			File12471 Spectrum5785 scans: 7984
3	sp|P07437|TBB5_HUMAN	Tubulin beta chain OS=Homo sapiens OX=9606 GN=TUBB PE=1 SV=2	1762	50095	66	56	27	26	71.2	4.78	6402	1	1	0	420.235	1257.68	3	1257.68	0	1	41.73	0.001	R	FPGQLNADLRK	L			File12471 Spectrum5429 scans: 7609
3	sp|P07437|TBB5_HUMAN	Tubulin beta chain OS=Homo sapiens OX=9606 GN=TUBB PE=1 SV=2	1762	50095	66	56	27	26	71.2	4.78	6403	1	1	0	420.235	1257.68	3	1257.68	0.0004	1	41.87	0.001	R	FPGQLNADLRK	L			File12471 Spectrum5607 scans: 7796
3	sp|P07437|TBB5_HUMAN	Tubulin beta chain OS=Homo sapiens OX=9606 GN=TUBB PE=1 SV=2	1762	50095	66	56	27	26	71.2	4.78	6404	1	1	0	420.235	1257.68	3	1257.68	0.0005	1	12.22	0.94	R	FPGQLNADLRK	L			File12471 Spectrum5969 scans: 8177
3	sp|P07437|TBB5_HUMAN	Tubulin beta chain OS=Homo sapiens OX=9606 GN=TUBB PE=1 SV=2	1762	50095	66	56	27	26	71.2	4.78	6405	1	1	0	629.85	1257.68	2	1257.68	0.0016	1	49.69	0.00017	R	FPGQLNADLRK	L			File12471 Spectrum5408 scans: 7586
3	sp|P07437|TBB5_HUMAN	Tubulin beta chain OS=Homo sapiens OX=9606 GN=TUBB PE=1 SV=2	1762	50095	66	56	27	26	71.2	4.78	6406	1	1	0	629.85	1257.68	2	1257.68	0.0018	1	49.7	0.00017	R	FPGQLNADLRK	L			File12471 Spectrum5595 scans: 7783
3	sp|P07437|TBB5_HUMAN	Tubulin beta chain OS=Homo sapiens OX=9606 GN=TUBB PE=1 SV=2	1762	50095	66	56	27	26	71.2	4.78	6603	1	1	0	424.581	1270.72	3	1270.72	-0.0008	1	32.9	0.0053	R	KLAVNMVPFPR	L			File12471 Spectrum12592 scans: 15145
3	sp|P07437|TBB5_HUMAN	Tubulin beta chain OS=Homo sapiens OX=9606 GN=TUBB PE=1 SV=2	1762	50095	66	56	27	26	71.2	4.78	6604	1	1	0	636.368	1270.72	2	1270.72	-0.0003	1	60.94	8.3e-06	R	KLAVNMVPFPR	L			File12471 Spectrum12642 scans: 15199
3	sp|P07437|TBB5_HUMAN	Tubulin beta chain OS=Homo sapiens OX=9606 GN=TUBB PE=1 SV=2	1762	50095	66	56	27	26	71.2	4.78	7058	1	1	1	651.321	1300.63	2	1300.63	-0.0019	0	49.25	0.00014	R	ISVYYNEATGGK	Y			File12471 Spectrum4642 scans: 6776
3	sp|P07437|TBB5_HUMAN	Tubulin beta chain OS=Homo sapiens OX=9606 GN=TUBB PE=1 SV=2	1762	50095	66	56	27	26	71.2	4.78	7059	1	1	1	651.322	1300.63	2	1300.63	-0.0005	0	70.72	1e-06	R	ISVYYNEATGGK	Y			File12471 Spectrum4452 scans: 6577
3	sp|P07437|TBB5_HUMAN	Tubulin beta chain OS=Homo sapiens OX=9606 GN=TUBB PE=1 SV=2	1762	50095	66	56	27	26	71.2	4.78	7413	1	1	0	660.355	1318.7	2	1318.7	-0.0001	0	76.9	3.3e-07	R	IMNTFSVVPSPK	V			File12471 Spectrum12099 scans: 14628
3	sp|P07437|TBB5_HUMAN	Tubulin beta chain OS=Homo sapiens OX=9606 GN=TUBB PE=1 SV=2	1762	50095	66	56	27	26	71.2	4.78	7414	1	1	0	660.358	1318.7	2	1318.7	0.0059	0	45.7	0.0004	R	IMNTFSVVPSPK	V			File12471 Spectrum11936 scans: 14456
3	sp|P07437|TBB5_HUMAN	Tubulin beta chain OS=Homo sapiens OX=9606 GN=TUBB PE=1 SV=2	1762	50095	66	56	27	26	71.2	4.78	7637	1	1	0	668.352	1334.69	2	1334.69	0	0	68.31	2.2e-06	R	IMNTFSVVPSPK	V	Oxidation (M)	0.010000000000.0	File12471 Spectrum9424 scans: 11814
3	sp|P07437|TBB5_HUMAN	Tubulin beta chain OS=Homo sapiens OX=9606 GN=TUBB PE=1 SV=2	1762	50095	66	56	27	26	71.2	4.78	7640	1	1	0	668.353	1334.69	2	1334.69	0.001	0	69.48	1.7e-06	R	IMNTFSVVPSPK	V	Oxidation (M)	0.010000000000.0	File12471 Spectrum9247 scans: 11628
3	sp|P07437|TBB5_HUMAN	Tubulin beta chain OS=Homo sapiens OX=9606 GN=TUBB PE=1 SV=2	1762	50095	66	56	27	26	71.2	4.78	8411	1	1	0	462.571	1384.69	3	1384.69	-0.0001	1	31.26	0.011	R	ISEQFTAMFRR	K			File12471 Spectrum11965 scans: 14487
3	sp|P07437|TBB5_HUMAN	Tubulin beta chain OS=Homo sapiens OX=9606 GN=TUBB PE=1 SV=2	1762	50095	66	56	27	26	71.2	4.78	9531	1	1	0	723.847	1445.68	2	1445.68	-0.0016	0	45.9	0.00032	K	EVDEQMLNVQNK	N			File12471 Spectrum5250 scans: 7419
3	sp|P07437|TBB5_HUMAN	Tubulin beta chain OS=Homo sapiens OX=9606 GN=TUBB PE=1 SV=2	1762	50095	66	56	27	26	71.2	4.78	9533	2	1	0	723.852	1445.69	2	1445.68	0.0078	0	7.6	2.3	K	EVDEQMLNVQNK	N			File12471 Spectrum9567 scans: 11964
3	sp|P07437|TBB5_HUMAN	Tubulin beta chain OS=Homo sapiens OX=9606 GN=TUBB PE=1 SV=2	1762	50095	66	56	27	26	71.2	4.78	9798	1	1	0	731.846	1461.68	2	1461.68	0.0004	0	41.14	0.00077	K	EVDEQMLNVQNK	N	Oxidation (M)	0.000001000000.0	File12471 Spectrum1533 scans: 3502
3	sp|P07437|TBB5_HUMAN	Tubulin beta chain OS=Homo sapiens OX=9606 GN=TUBB PE=1 SV=2	1762	50095	66	56	27	26	71.2	4.78	12171	1	1	0	810.921	1619.83	2	1619.83	-0.0005	0	58.53	1.9e-05	R	LHFFMPGFAPLTSR	G			File12471 Spectrum17998 scans: 20829
3	sp|P07437|TBB5_HUMAN	Tubulin beta chain OS=Homo sapiens OX=9606 GN=TUBB PE=1 SV=2	1762	50095	66	56	27	26	71.2	4.78	12172	1	1	0	540.951	1619.83	3	1619.83	0.0014	0	55.89	3.6e-05	R	LHFFMPGFAPLTSR	G			File12471 Spectrum17996 scans: 20827
3	sp|P07437|TBB5_HUMAN	Tubulin beta chain OS=Homo sapiens OX=9606 GN=TUBB PE=1 SV=2	1762	50095	66	56	27	26	71.2	4.78	12347	4	1	0	816.405	1630.8	2	1630.82	-0.0279	0	5.5	4.5	R	AILVDLEPGTMDSVR	S	Oxidation (M)	0.000000000010000.0	File12471 Spectrum15147 scans: 17832
3	sp|P07437|TBB5_HUMAN	Tubulin beta chain OS=Homo sapiens OX=9606 GN=TUBB PE=1 SV=2	1762	50095	66	56	27	26	71.2	4.78	12348	1	1	0	816.419	1630.82	2	1630.82	0.0008	0	42.01	0.00099	R	AILVDLEPGTMDSVR	S	Oxidation (M)	0.000000000010000.0	File12471 Spectrum13464 scans: 16063
3	sp|P07437|TBB5_HUMAN	Tubulin beta chain OS=Homo sapiens OX=9606 GN=TUBB PE=1 SV=2	1762	50095	66	56	27	26	71.2	4.78	12424	1	1	0	818.918	1635.82	2	1635.82	-0.0024	0	54.76	4.9e-05	R	LHFFMPGFAPLTSR	G	Oxidation (M)	0.00001000000000.0	File12471 Spectrum16474 scans: 19229
3	sp|P07437|TBB5_HUMAN	Tubulin beta chain OS=Homo sapiens OX=9606 GN=TUBB PE=1 SV=2	1762	50095	66	56	27	26	71.2	4.78	12426	1	1	0	546.282	1635.82	3	1635.82	0.0002	0	71.03	1.1e-06	R	LHFFMPGFAPLTSR	G	Oxidation (M)	0.00001000000000.0	File12471 Spectrum16506 scans: 19262
3	sp|P07437|TBB5_HUMAN	Tubulin beta chain OS=Homo sapiens OX=9606 GN=TUBB PE=1 SV=2	1762	50095	66	56	27	26	71.2	4.78	12791	1	1	1	830.445	1658.88	2	1658.89	-0.0126	0	48.89	0.00016	R	ALTVPELTQQVFDAK	N			File12471 Spectrum17484 scans: 20289
3	sp|P07437|TBB5_HUMAN	Tubulin beta chain OS=Homo sapiens OX=9606 GN=TUBB PE=1 SV=2	1762	50095	66	56	27	26	71.2	4.78	13306	1	1	0	848.92	1695.82	2	1695.83	-0.001	0	37.67	0.0026	K	NSSYFVEWIPNNVK	T			File12471 Spectrum17136 scans: 19924
3	sp|P07437|TBB5_HUMAN	Tubulin beta chain OS=Homo sapiens OX=9606 GN=TUBB PE=1 SV=2	1762	50095	66	56	27	26	71.2	4.78	14947	1	1	0	608.311	1821.91	3	1821.92	-0.0047	0	33.86	0.0056	R	EIVHIQAGQCGNQIGAK	F			File12471 Spectrum3951 scans: 6047
3	sp|P07437|TBB5_HUMAN	Tubulin beta chain OS=Homo sapiens OX=9606 GN=TUBB PE=1 SV=2	1762	50095	66	56	27	26	71.2	4.78	14948	1	1	0	911.964	1821.91	2	1821.92	-0.0013	0	65.65	3.6e-06	R	EIVHIQAGQCGNQIGAK	F			File12471 Spectrum3780 scans: 5866
3	sp|P07437|TBB5_HUMAN	Tubulin beta chain OS=Homo sapiens OX=9606 GN=TUBB PE=1 SV=2	1762	50095	66	56	27	26	71.2	4.78	14949	1	1	0	608.313	1821.92	3	1821.92	0.0018	0	54.25	4.9e-05	R	EIVHIQAGQCGNQIGAK	F			File12471 Spectrum3750 scans: 5835
3	sp|P07437|TBB5_HUMAN	Tubulin beta chain OS=Homo sapiens OX=9606 GN=TUBB PE=1 SV=2	1762	50095	66	56	27	26	71.2	4.78	15481	1	1	1	935.493	1868.97	2	1868.97	0.0013	0	71.13	8.8e-07	K	MAVTFIGNSTAIQELFK	R			File12471 Spectrum19117 scans: 22004
3	sp|P07437|TBB5_HUMAN	Tubulin beta chain OS=Homo sapiens OX=9606 GN=TUBB PE=1 SV=2	1762	50095	66	56	27	26	71.2	4.78	16057	1	1	0	641.97	1922.89	3	1922.89	-0.0008	1	37.84	0.0015	R	MSMKEVDEQMLNVQNK	N			File12471 Spectrum10521 scans: 12967
3	sp|P07437|TBB5_HUMAN	Tubulin beta chain OS=Homo sapiens OX=9606 GN=TUBB PE=1 SV=2	1762	50095	66	56	27	26	71.2	4.78	16205	1	1	0	647.302	1938.88	3	1938.88	-0.0007	1	15.24	0.23	R	MSMKEVDEQMLNVQNK	N	Oxidation (M)	0.0010000000000000.0	File12471 Spectrum5777 scans: 7975
3	sp|P07437|TBB5_HUMAN	Tubulin beta chain OS=Homo sapiens OX=9606 GN=TUBB PE=1 SV=2	1762	50095	66	56	27	26	71.2	4.78	16399	1	1	0	979.995	1957.98	2	1957.97	0.0014	0	121.08	9.5e-12	K	GHYTEGAELVDSVLDVVR	K			File12471 Spectrum18374 scans: 21224
3	sp|P07437|TBB5_HUMAN	Tubulin beta chain OS=Homo sapiens OX=9606 GN=TUBB PE=1 SV=2	1762	50095	66	56	27	26	71.2	4.78	17105	1	1	1	681.363	2041.07	3	2041.07	0.0016	1	76.01	2.2e-07	K	MAVTFIGNSTAIQELFKR	I	Oxidation (M)	0.100000000000000000.0	File12471 Spectrum17767 scans: 20586
3	sp|P07437|TBB5_HUMAN	Tubulin beta chain OS=Homo sapiens OX=9606 GN=TUBB PE=1 SV=2	1762	50095	66	56	27	26	71.2	4.78	17409	1	1	0	696.364	2086.07	3	2086.07	-0.0002	1	74.69	3.8e-07	K	GHYTEGAELVDSVLDVVRK	E			File12471 Spectrum17636 scans: 20449
3	sp|P07437|TBB5_HUMAN	Tubulin beta chain OS=Homo sapiens OX=9606 GN=TUBB PE=1 SV=2	1762	50095	66	56	27	26	71.2	4.78	17410	1	1	0	522.525	2086.07	4	2086.07	0	1	59.44	1.3e-05	K	GHYTEGAELVDSVLDVVRK	E			File12471 Spectrum17655 scans: 20469
3	sp|P07437|TBB5_HUMAN	Tubulin beta chain OS=Homo sapiens OX=9606 GN=TUBB PE=1 SV=2	1762	50095	66	56	27	26	71.2	4.78	17411	1	1	0	1044.05	2086.08	2	2086.07	0.0109	1	73.2	5.1e-07	K	GHYTEGAELVDSVLDVVRK	E			File12471 Spectrum17649 scans: 20462
3	sp|P07437|TBB5_HUMAN	Tubulin beta chain OS=Homo sapiens OX=9606 GN=TUBB PE=1 SV=2	1762	50095	66	56	27	26	71.2	4.78	17570	1	1	0	704.028	2109.06	3	2109.06	0.0051	1	60.99	9e-06	-	MREIVHIQAGQCGNQIGAK	F			File12471 Spectrum4142 scans: 6250
3	sp|P07437|TBB5_HUMAN	Tubulin beta chain OS=Homo sapiens OX=9606 GN=TUBB PE=1 SV=2	1762	50095	66	56	27	26	71.2	4.78	19869	1	1	0	903.45	2707.33	3	2707.33	-0.0037	0	94.75	3.4e-09	K	LTTPTYGDLNHLVSATMSGVTTCLR	F			File12471 Spectrum18640 scans: 21503
3	sp|P07437|TBB5_HUMAN	Tubulin beta chain OS=Homo sapiens OX=9606 GN=TUBB PE=1 SV=2	1762	50095	66	56	27	26	71.2	4.78	20037	1	1	0	933.453	2797.34	3	2797.34	0.0016	0	52.52	5.2e-05	R	SGPFGQIFRPDNFVFGQSGAGNNWAK	G			File12471 Spectrum17954 scans: 20783
3	sp|P07437|TBB5_HUMAN	Tubulin beta chain OS=Homo sapiens OX=9606 GN=TUBB PE=1 SV=2	1762	50095	66	56	27	26	71.2	4.78	20038	1	1	0	1399.68	2797.34	2	2797.34	0.0033	0	90.2	8.7e-09	R	SGPFGQIFRPDNFVFGQSGAGNNWAK	G			File12471 Spectrum17968 scans: 20797
3	sp|P07437|TBB5_HUMAN	Tubulin beta chain OS=Homo sapiens OX=9606 GN=TUBB PE=1 SV=2	1762	50095	66	56	27	26	71.2	4.78	20329	1	1	1	776.356	3101.4	4	3101.4	-0.0048	0	48.15	6.3e-05	K	FWEVISDEHGIDPTGTYHGDSDLQLDR	I			File12471 Spectrum15826 scans: 18548
3	sp|P07437|TBB5_HUMAN	Tubulin beta chain OS=Homo sapiens OX=9606 GN=TUBB PE=1 SV=2	1762	50095	66	56	27	26	71.2	4.78	20330	1	1	1	1034.81	3101.4	3	3101.4	0.0015	0	84.44	1.6e-08	K	FWEVISDEHGIDPTGTYHGDSDLQLDR	I			File12471 Spectrum15836 scans: 18559
3	sp|P07437|TBB5_HUMAN	Tubulin beta chain OS=Homo sapiens OX=9606 GN=TUBB PE=1 SV=2	1762	50095	66	56	27	26	71.2	4.78	20538	1	1	0	1104.52	3310.53	3	3310.53	-0.0011	0	109.75	5.9e-11	K	EAESCDCLQGFQLTHSLGGGTGSGMGTLLISK	I			File12471 Spectrum17060 scans: 19844
3	sp|P07437|TBB5_HUMAN	Tubulin beta chain OS=Homo sapiens OX=9606 GN=TUBB PE=1 SV=2	1762	50095	66	56	27	26	71.2	4.78	20715	2	1	0	899.94	3595.73	4	3595.71	0.023	1	4.84	1.7	K	EAESCDCLQGFQLTHSLGGGTGSGMGTLLISKIR	E	Oxidation (M)	0.0000000000000000000000001000000000.0	File12471 Spectrum15863 scans: 18587	emPAI	11.03
4	sp|P68371|TBB4B_HUMAN	Tubulin beta-4B chain OS=Homo sapiens OX=9606 GN=TUBB4B PE=1 SV=1	1726	50255	67	55	26	25	71	4.79	3072	1	0	0	514.762	1027.51	2	1027.51	-0.002	0	17.41	0.24	K	TAVCDIPPR	G			File12471 Spectrum3745 scans: 5830
4	sp|P68371|TBB4B_HUMAN	Tubulin beta-4B chain OS=Homo sapiens OX=9606 GN=TUBB4B PE=1 SV=1	1726	50255	67	55	26	25	71	4.79	3073	1	0	0	514.763	1027.51	2	1027.51	-0.0009	0	20.06	0.13	K	TAVCDIPPR	G			File12471 Spectrum2397 scans: 4410
4	sp|P68371|TBB4B_HUMAN	Tubulin beta-4B chain OS=Homo sapiens OX=9606 GN=TUBB4B PE=1 SV=1	1726	50255	67	55	26	25	71	4.79	3074	1	0	0	514.763	1027.51	2	1027.51	-0.0007	0	35.08	0.0041	K	TAVCDIPPR	G			File12471 Spectrum2590 scans: 4613
4	sp|P68371|TBB4B_HUMAN	Tubulin beta-4B chain OS=Homo sapiens OX=9606 GN=TUBB4B PE=1 SV=1	1726	50255	67	55	26	25	71	4.79	3075	1	0	0	514.763	1027.51	2	1027.51	-0.0006	0	47.25	0.00025	K	TAVCDIPPR	G			File12471 Spectrum2206 scans: 4208
4	sp|P68371|TBB4B_HUMAN	Tubulin beta-4B chain OS=Homo sapiens OX=9606 GN=TUBB4B PE=1 SV=1	1726	50255	67	55	26	25	71	4.79	3076	1	0	0	514.764	1027.51	2	1027.51	0.0004	0	28.85	0.017	K	TAVCDIPPR	G			File12471 Spectrum1675 scans: 3651
4	sp|P68371|TBB4B_HUMAN	Tubulin beta-4B chain OS=Homo sapiens OX=9606 GN=TUBB4B PE=1 SV=1	1726	50255	67	55	26	25	71	4.79	3077	1	0	0	514.764	1027.51	2	1027.51	0.0004	0	37.02	0.0025	K	TAVCDIPPR	G			File12471 Spectrum1867 scans: 3853
4	sp|P68371|TBB4B_HUMAN	Tubulin beta-4B chain OS=Homo sapiens OX=9606 GN=TUBB4B PE=1 SV=1	1726	50255	67	55	26	25	71	4.79	3078	1	0	0	514.764	1027.51	2	1027.51	0.0005	0	40.76	0.0011	K	TAVCDIPPR	G			File12471 Spectrum1376 scans: 3337
4	sp|P68371|TBB4B_HUMAN	Tubulin beta-4B chain OS=Homo sapiens OX=9606 GN=TUBB4B PE=1 SV=1	1726	50255	67	55	26	25	71	4.79	3079	1	0	0	514.765	1027.51	2	1027.51	0.0027	0	34.46	0.0048	K	TAVCDIPPR	G			File12471 Spectrum3570 scans: 5644
4	sp|P68371|TBB4B_HUMAN	Tubulin beta-4B chain OS=Homo sapiens OX=9606 GN=TUBB4B PE=1 SV=1	1726	50255	67	55	26	25	71	4.79	3220	1	0	0	520.3	1038.59	2	1038.59	-0.0001	0	45.45	0.00021	R	YLTVAAVFR	G			File12471 Spectrum15957 scans: 18686
4	sp|P68371|TBB4B_HUMAN	Tubulin beta-4B chain OS=Homo sapiens OX=9606 GN=TUBB4B PE=1 SV=1	1726	50255	67	55	26	25	71	4.79	4453	1	0	0	565.801	1129.59	2	1129.59	-0.001	0	33.64	0.0088	R	FPGQLNADLR	K			File12471 Spectrum9383 scans: 11771
4	sp|P68371|TBB4B_HUMAN	Tubulin beta-4B chain OS=Homo sapiens OX=9606 GN=TUBB4B PE=1 SV=1	1726	50255	67	55	26	25	71	4.79	4454	1	0	0	565.801	1129.59	2	1129.59	-0.0005	0	43.76	0.00086	R	FPGQLNADLR	K			File12471 Spectrum9174 scans: 11551
4	sp|P68371|TBB4B_HUMAN	Tubulin beta-4B chain OS=Homo sapiens OX=9606 GN=TUBB4B PE=1 SV=1	1726	50255	67	55	26	25	71	4.79	4455	1	0	0	565.801	1129.59	2	1129.59	-0.0002	0	39.89	0.0021	R	FPGQLNADLR	K			File12471 Spectrum8636 scans: 10982
4	sp|P68371|TBB4B_HUMAN	Tubulin beta-4B chain OS=Homo sapiens OX=9606 GN=TUBB4B PE=1 SV=1	1726	50255	67	55	26	25	71	4.79	4456	1	0	0	565.801	1129.59	2	1129.59	0.0002	0	27.07	0.04	R	FPGQLNADLR	K			File12471 Spectrum9000 scans: 11368
4	sp|P68371|TBB4B_HUMAN	Tubulin beta-4B chain OS=Homo sapiens OX=9606 GN=TUBB4B PE=1 SV=1	1726	50255	67	55	26	25	71	4.79	4641	1	0	0	572.321	1142.63	2	1142.63	0.0009	0	57.49	2.9e-05	K	LAVNMVPFPR	L			File12471 Spectrum15476 scans: 18180
4	sp|P68371|TBB4B_HUMAN	Tubulin beta-4B chain OS=Homo sapiens OX=9606 GN=TUBB4B PE=1 SV=1	1726	50255	67	55	26	25	71	4.79	4642	1	0	0	572.322	1142.63	2	1142.63	0.0017	0	15.65	0.45	K	LAVNMVPFPR	L			File12471 Spectrum15653 scans: 18366
4	sp|P68371|TBB4B_HUMAN	Tubulin beta-4B chain OS=Homo sapiens OX=9606 GN=TUBB4B PE=1 SV=1	1726	50255	67	55	26	25	71	4.79	4890	1	0	0	580.319	1158.62	2	1158.62	0.0016	0	44.43	0.00067	K	LAVNMVPFPR	L	Oxidation (M)	0.0000100000.0	File12471 Spectrum11487 scans: 13985
4	sp|P68371|TBB4B_HUMAN	Tubulin beta-4B chain OS=Homo sapiens OX=9606 GN=TUBB4B PE=1 SV=1	1726	50255	67	55	26	25	71	4.79	4891	1	0	0	580.319	1158.62	2	1158.62	0.0019	0	44.09	0.00073	K	LAVNMVPFPR	L	Oxidation (M)	0.0000100000.0	File12471 Spectrum11867 scans: 14384
4	sp|P68371|TBB4B_HUMAN	Tubulin beta-4B chain OS=Homo sapiens OX=9606 GN=TUBB4B PE=1 SV=1	1726	50255	67	55	26	25	71	4.79	5903	1	0	0	615.303	1228.59	2	1228.59	0.0011	0	60.21	1.2e-05	R	ISEQFTAMFR	R			File12471 Spectrum15092 scans: 17775
4	sp|P68371|TBB4B_HUMAN	Tubulin beta-4B chain OS=Homo sapiens OX=9606 GN=TUBB4B PE=1 SV=1	1726	50255	67	55	26	25	71	4.79	6184	2	0	0	623.301	1244.59	2	1244.59	0.0009	0	1.89	7.9	R	ISEQFTAMFR	R	Oxidation (M)	0.0000000100.0	File12471 Spectrum3339 scans: 5400
4	sp|P68371|TBB4B_HUMAN	Tubulin beta-4B chain OS=Homo sapiens OX=9606 GN=TUBB4B PE=1 SV=1	1726	50255	67	55	26	25	71	4.79	6398	1	0	0	629.847	1257.68	2	1257.68	-0.0035	1	24.51	0.061	R	FPGQLNADLRK	L			File12471 Spectrum5243 scans: 7411
4	sp|P68371|TBB4B_HUMAN	Tubulin beta-4B chain OS=Homo sapiens OX=9606 GN=TUBB4B PE=1 SV=1	1726	50255	67	55	26	25	71	4.79	6400	1	0	0	420.235	1257.68	3	1257.68	-0.0007	1	41.68	0.001	R	FPGQLNADLRK	L			File12471 Spectrum5269 scans: 7440
4	sp|P68371|TBB4B_HUMAN	Tubulin beta-4B chain OS=Homo sapiens OX=9606 GN=TUBB4B PE=1 SV=1	1726	50255	67	55	26	25	71	4.79	6401	1	0	0	420.235	1257.68	3	1257.68	-0.0002	1	38.31	0.0023	R	FPGQLNADLRK	L			File12471 Spectrum5785 scans: 7984
4	sp|P68371|TBB4B_HUMAN	Tubulin beta-4B chain OS=Homo sapiens OX=9606 GN=TUBB4B PE=1 SV=1	1726	50255	67	55	26	25	71	4.79	6402	1	0	0	420.235	1257.68	3	1257.68	0	1	41.73	0.001	R	FPGQLNADLRK	L			File12471 Spectrum5429 scans: 7609
4	sp|P68371|TBB4B_HUMAN	Tubulin beta-4B chain OS=Homo sapiens OX=9606 GN=TUBB4B PE=1 SV=1	1726	50255	67	55	26	25	71	4.79	6403	1	0	0	420.235	1257.68	3	1257.68	0.0004	1	41.87	0.001	R	FPGQLNADLRK	L			File12471 Spectrum5607 scans: 7796
4	sp|P68371|TBB4B_HUMAN	Tubulin beta-4B chain OS=Homo sapiens OX=9606 GN=TUBB4B PE=1 SV=1	1726	50255	67	55	26	25	71	4.79	6404	1	0	0	420.235	1257.68	3	1257.68	0.0005	1	12.22	0.94	R	FPGQLNADLRK	L			File12471 Spectrum5969 scans: 8177
4	sp|P68371|TBB4B_HUMAN	Tubulin beta-4B chain OS=Homo sapiens OX=9606 GN=TUBB4B PE=1 SV=1	1726	50255	67	55	26	25	71	4.79	6405	1	0	0	629.85	1257.68	2	1257.68	0.0016	1	49.69	0.00017	R	FPGQLNADLRK	L			File12471 Spectrum5408 scans: 7586
4	sp|P68371|TBB4B_HUMAN	Tubulin beta-4B chain OS=Homo sapiens OX=9606 GN=TUBB4B PE=1 SV=1	1726	50255	67	55	26	25	71	4.79	6406	1	0	0	629.85	1257.68	2	1257.68	0.0018	1	49.7	0.00017	R	FPGQLNADLRK	L			File12471 Spectrum5595 scans: 7783
4	sp|P68371|TBB4B_HUMAN	Tubulin beta-4B chain OS=Homo sapiens OX=9606 GN=TUBB4B PE=1 SV=1	1726	50255	67	55	26	25	71	4.79	6603	1	0	0	424.581	1270.72	3	1270.72	-0.0008	1	32.9	0.0053	R	KLAVNMVPFPR	L			File12471 Spectrum12592 scans: 15145
4	sp|P68371|TBB4B_HUMAN	Tubulin beta-4B chain OS=Homo sapiens OX=9606 GN=TUBB4B PE=1 SV=1	1726	50255	67	55	26	25	71	4.79	6604	1	0	0	636.368	1270.72	2	1270.72	-0.0003	1	60.94	8.3e-06	R	KLAVNMVPFPR	L			File12471 Spectrum12642 scans: 15199
4	sp|P68371|TBB4B_HUMAN	Tubulin beta-4B chain OS=Homo sapiens OX=9606 GN=TUBB4B PE=1 SV=1	1726	50255	67	55	26	25	71	4.79	7413	1	0	0	660.355	1318.7	2	1318.7	-0.0001	0	76.9	3.3e-07	R	IMNTFSVVPSPK	V			File12471 Spectrum12099 scans: 14628
4	sp|P68371|TBB4B_HUMAN	Tubulin beta-4B chain OS=Homo sapiens OX=9606 GN=TUBB4B PE=1 SV=1	1726	50255	67	55	26	25	71	4.79	7414	1	0	0	660.358	1318.7	2	1318.7	0.0059	0	45.7	0.0004	R	IMNTFSVVPSPK	V			File12471 Spectrum11936 scans: 14456
4	sp|P68371|TBB4B_HUMAN	Tubulin beta-4B chain OS=Homo sapiens OX=9606 GN=TUBB4B PE=1 SV=1	1726	50255	67	55	26	25	71	4.79	7543	1	1	1	664.828	1327.64	2	1327.64	-0.0001	0	51.44	8.7e-05	R	INVYYNEATGGK	Y			File12471 Spectrum4430 scans: 6554
4	sp|P68371|TBB4B_HUMAN	Tubulin beta-4B chain OS=Homo sapiens OX=9606 GN=TUBB4B PE=1 SV=1	1726	50255	67	55	26	25	71	4.79	7637	1	0	0	668.352	1334.69	2	1334.69	0	0	68.31	2.2e-06	R	IMNTFSVVPSPK	V	Oxidation (M)	0.010000000000.0	File12471 Spectrum9424 scans: 11814
4	sp|P68371|TBB4B_HUMAN	Tubulin beta-4B chain OS=Homo sapiens OX=9606 GN=TUBB4B PE=1 SV=1	1726	50255	67	55	26	25	71	4.79	7640	1	0	0	668.353	1334.69	2	1334.69	0.001	0	69.48	1.7e-06	R	IMNTFSVVPSPK	V	Oxidation (M)	0.010000000000.0	File12471 Spectrum9247 scans: 11628
4	sp|P68371|TBB4B_HUMAN	Tubulin beta-4B chain OS=Homo sapiens OX=9606 GN=TUBB4B PE=1 SV=1	1726	50255	67	55	26	25	71	4.79	8411	1	0	0	462.571	1384.69	3	1384.69	-0.0001	1	31.26	0.011	R	ISEQFTAMFRR	K			File12471 Spectrum11965 scans: 14487
4	sp|P68371|TBB4B_HUMAN	Tubulin beta-4B chain OS=Homo sapiens OX=9606 GN=TUBB4B PE=1 SV=1	1726	50255	67	55	26	25	71	4.79	9531	1	0	0	723.847	1445.68	2	1445.68	-0.0016	0	45.9	0.00032	K	EVDEQMLNVQNK	N			File12471 Spectrum5250 scans: 7419
4	sp|P68371|TBB4B_HUMAN	Tubulin beta-4B chain OS=Homo sapiens OX=9606 GN=TUBB4B PE=1 SV=1	1726	50255	67	55	26	25	71	4.79	9533	2	0	0	723.852	1445.69	2	1445.68	0.0078	0	7.6	2.3	K	EVDEQMLNVQNK	N			File12471 Spectrum9567 scans: 11964
4	sp|P68371|TBB4B_HUMAN	Tubulin beta-4B chain OS=Homo sapiens OX=9606 GN=TUBB4B PE=1 SV=1	1726	50255	67	55	26	25	71	4.79	9798	1	0	0	731.846	1461.68	2	1461.68	0.0004	0	41.14	0.00077	K	EVDEQMLNVQNK	N	Oxidation (M)	0.000001000000.0	File12471 Spectrum1533 scans: 3502
4	sp|P68371|TBB4B_HUMAN	Tubulin beta-4B chain OS=Homo sapiens OX=9606 GN=TUBB4B PE=1 SV=1	1726	50255	67	55	26	25	71	4.79	11926	2	1	0	801.409	1600.8	2	1600.81	-0.0088	0	9.74	1.6	R	AVLVDLEPGTMDSVR	S			File12471 Spectrum8648 scans: 10995
4	sp|P68371|TBB4B_HUMAN	Tubulin beta-4B chain OS=Homo sapiens OX=9606 GN=TUBB4B PE=1 SV=1	1726	50255	67	55	26	25	71	4.79	11927	2	1	0	801.409	1600.8	2	1600.81	-0.0087	0	7.66	2.5	R	AVLVDLEPGTMDSVR	S			File12471 Spectrum8892 scans: 11254
4	sp|P68371|TBB4B_HUMAN	Tubulin beta-4B chain OS=Homo sapiens OX=9606 GN=TUBB4B PE=1 SV=1	1726	50255	67	55	26	25	71	4.79	12137	1	1	0	809.416	1616.82	2	1616.81	0.0097	0	29.91	0.016	R	AVLVDLEPGTMDSVR	S	Oxidation (M)	0.000000000010000.0	File12471 Spectrum11705 scans: 14214
4	sp|P68371|TBB4B_HUMAN	Tubulin beta-4B chain OS=Homo sapiens OX=9606 GN=TUBB4B PE=1 SV=1	1726	50255	67	55	26	25	71	4.79	12171	1	0	0	810.921	1619.83	2	1619.83	-0.0005	0	58.53	1.9e-05	R	LHFFMPGFAPLTSR	G			File12471 Spectrum17998 scans: 20829
4	sp|P68371|TBB4B_HUMAN	Tubulin beta-4B chain OS=Homo sapiens OX=9606 GN=TUBB4B PE=1 SV=1	1726	50255	67	55	26	25	71	4.79	12172	1	0	0	540.951	1619.83	3	1619.83	0.0014	0	55.89	3.6e-05	R	LHFFMPGFAPLTSR	G			File12471 Spectrum17996 scans: 20827
4	sp|P68371|TBB4B_HUMAN	Tubulin beta-4B chain OS=Homo sapiens OX=9606 GN=TUBB4B PE=1 SV=1	1726	50255	67	55	26	25	71	4.79	12424	1	0	0	818.918	1635.82	2	1635.82	-0.0024	0	54.76	4.9e-05	R	LHFFMPGFAPLTSR	G	Oxidation (M)	0.00001000000000.0	File12471 Spectrum16474 scans: 19229
4	sp|P68371|TBB4B_HUMAN	Tubulin beta-4B chain OS=Homo sapiens OX=9606 GN=TUBB4B PE=1 SV=1	1726	50255	67	55	26	25	71	4.79	12426	1	0	0	546.282	1635.82	3	1635.82	0.0002	0	71.03	1.1e-06	R	LHFFMPGFAPLTSR	G	Oxidation (M)	0.00001000000000.0	File12471 Spectrum16506 scans: 19262
4	sp|P68371|TBB4B_HUMAN	Tubulin beta-4B chain OS=Homo sapiens OX=9606 GN=TUBB4B PE=1 SV=1	1726	50255	67	55	26	25	71	4.79	13227	1	1	0	846.438	1690.86	2	1690.86	0.0009	0	56.26	3.3e-05	R	ALTVPELTQQMFDAK	N			File12471 Spectrum17778 scans: 20598
4	sp|P68371|TBB4B_HUMAN	Tubulin beta-4B chain OS=Homo sapiens OX=9606 GN=TUBB4B PE=1 SV=1	1726	50255	67	55	26	25	71	4.79	13306	1	0	0	848.92	1695.82	2	1695.83	-0.001	0	37.67	0.0026	K	NSSYFVEWIPNNVK	T			File12471 Spectrum17136 scans: 19924
4	sp|P68371|TBB4B_HUMAN	Tubulin beta-4B chain OS=Homo sapiens OX=9606 GN=TUBB4B PE=1 SV=1	1726	50255	67	55	26	25	71	4.79	13466	1	1	0	854.431	1706.85	2	1706.85	-0.0084	0	5.76	3.3	R	ALTVPELTQQMFDAK	N	Oxidation (M)	0.000000000010000.0	File12471 Spectrum14089 scans: 16720
4	sp|P68371|TBB4B_HUMAN	Tubulin beta-4B chain OS=Homo sapiens OX=9606 GN=TUBB4B PE=1 SV=1	1726	50255	67	55	26	25	71	4.79	14947	1	0	0	608.311	1821.91	3	1821.92	-0.0047	0	33.86	0.0056	R	EIVHLQAGQCGNQIGAK	F			File12471 Spectrum3951 scans: 6047
4	sp|P68371|TBB4B_HUMAN	Tubulin beta-4B chain OS=Homo sapiens OX=9606 GN=TUBB4B PE=1 SV=1	1726	50255	67	55	26	25	71	4.79	14948	1	0	0	911.964	1821.91	2	1821.92	-0.0013	0	65.65	3.6e-06	R	EIVHLQAGQCGNQIGAK	F			File12471 Spectrum3780 scans: 5866
4	sp|P68371|TBB4B_HUMAN	Tubulin beta-4B chain OS=Homo sapiens OX=9606 GN=TUBB4B PE=1 SV=1	1726	50255	67	55	26	25	71	4.79	14949	1	0	0	608.313	1821.92	3	1821.92	0.0018	0	54.25	4.9e-05	R	EIVHLQAGQCGNQIGAK	F			File12471 Spectrum3750 scans: 5835
4	sp|P68371|TBB4B_HUMAN	Tubulin beta-4B chain OS=Homo sapiens OX=9606 GN=TUBB4B PE=1 SV=1	1726	50255	67	55	26	25	71	4.79	16057	1	0	0	641.97	1922.89	3	1922.89	-0.0008	1	37.84	0.0015	R	MSMKEVDEQMLNVQNK	N			File12471 Spectrum10521 scans: 12967
4	sp|P68371|TBB4B_HUMAN	Tubulin beta-4B chain OS=Homo sapiens OX=9606 GN=TUBB4B PE=1 SV=1	1726	50255	67	55	26	25	71	4.79	16205	1	0	0	647.302	1938.88	3	1938.88	-0.0007	1	15.24	0.23	R	MSMKEVDEQMLNVQNK	N	Oxidation (M)	0.0010000000000000.0	File12471 Spectrum5777 scans: 7975
4	sp|P68371|TBB4B_HUMAN	Tubulin beta-4B chain OS=Homo sapiens OX=9606 GN=TUBB4B PE=1 SV=1	1726	50255	67	55	26	25	71	4.79	16399	1	0	0	979.995	1957.98	2	1957.97	0.0014	0	121.08	9.5e-12	K	GHYTEGAELVDSVLDVVR	K			File12471 Spectrum18374 scans: 21224
4	sp|P68371|TBB4B_HUMAN	Tubulin beta-4B chain OS=Homo sapiens OX=9606 GN=TUBB4B PE=1 SV=1	1726	50255	67	55	26	25	71	4.79	16856	1	1	0	1007.52	2013.03	2	2013.04	-0.0032	1	65.49	3.8e-06	K	MSATFIGNSTAIQELFKR	I			File12471 Spectrum17749 scans: 20567
4	sp|P68371|TBB4B_HUMAN	Tubulin beta-4B chain OS=Homo sapiens OX=9606 GN=TUBB4B PE=1 SV=1	1726	50255	67	55	26	25	71	4.79	16999	1	1	0	677.351	2029.03	3	2029.03	0.0001	1	87.11	2.5e-08	K	MSATFIGNSTAIQELFKR	I	Oxidation (M)	0.100000000000000000.0	File12471 Spectrum17292 scans: 20087
4	sp|P68371|TBB4B_HUMAN	Tubulin beta-4B chain OS=Homo sapiens OX=9606 GN=TUBB4B PE=1 SV=1	1726	50255	67	55	26	25	71	4.79	17409	1	0	0	696.364	2086.07	3	2086.07	-0.0002	1	74.69	3.8e-07	K	GHYTEGAELVDSVLDVVRK	E			File12471 Spectrum17636 scans: 20449
4	sp|P68371|TBB4B_HUMAN	Tubulin beta-4B chain OS=Homo sapiens OX=9606 GN=TUBB4B PE=1 SV=1	1726	50255	67	55	26	25	71	4.79	17410	1	0	0	522.525	2086.07	4	2086.07	0	1	59.44	1.3e-05	K	GHYTEGAELVDSVLDVVRK	E			File12471 Spectrum17655 scans: 20469
4	sp|P68371|TBB4B_HUMAN	Tubulin beta-4B chain OS=Homo sapiens OX=9606 GN=TUBB4B PE=1 SV=1	1726	50255	67	55	26	25	71	4.79	17411	1	0	0	1044.05	2086.08	2	2086.07	0.0109	1	73.2	5.1e-07	K	GHYTEGAELVDSVLDVVRK	E			File12471 Spectrum17649 scans: 20462
4	sp|P68371|TBB4B_HUMAN	Tubulin beta-4B chain OS=Homo sapiens OX=9606 GN=TUBB4B PE=1 SV=1	1726	50255	67	55	26	25	71	4.79	17570	1	0	0	704.028	2109.06	3	2109.06	0.0051	1	60.99	9e-06	-	MREIVHLQAGQCGNQIGAK	F			File12471 Spectrum4142 scans: 6250
4	sp|P68371|TBB4B_HUMAN	Tubulin beta-4B chain OS=Homo sapiens OX=9606 GN=TUBB4B PE=1 SV=1	1726	50255	67	55	26	25	71	4.79	19869	1	0	0	903.45	2707.33	3	2707.33	-0.0037	0	94.75	3.4e-09	K	LTTPTYGDLNHLVSATMSGVTTCLR	F			File12471 Spectrum18640 scans: 21503
4	sp|P68371|TBB4B_HUMAN	Tubulin beta-4B chain OS=Homo sapiens OX=9606 GN=TUBB4B PE=1 SV=1	1726	50255	67	55	26	25	71	4.79	20037	1	0	0	933.453	2797.34	3	2797.34	0.0016	0	52.52	5.2e-05	R	SGPFGQIFRPDNFVFGQSGAGNNWAK	G			File12471 Spectrum17954 scans: 20783
4	sp|P68371|TBB4B_HUMAN	Tubulin beta-4B chain OS=Homo sapiens OX=9606 GN=TUBB4B PE=1 SV=1	1726	50255	67	55	26	25	71	4.79	20038	1	0	0	1399.68	2797.34	2	2797.34	0.0033	0	90.2	8.7e-09	R	SGPFGQIFRPDNFVFGQSGAGNNWAK	G			File12471 Spectrum17968 scans: 20797
4	sp|P68371|TBB4B_HUMAN	Tubulin beta-4B chain OS=Homo sapiens OX=9606 GN=TUBB4B PE=1 SV=1	1726	50255	67	55	26	25	71	4.79	20343	1	1	0	779.861	3115.42	4	3115.42	0.001	0	51.06	4e-05	K	FWEVISDEHGIDPTGTYHGDSDLQLER	I			File12471 Spectrum15817 scans: 18539
4	sp|P68371|TBB4B_HUMAN	Tubulin beta-4B chain OS=Homo sapiens OX=9606 GN=TUBB4B PE=1 SV=1	1726	50255	67	55	26	25	71	4.79	20344	1	1	0	1039.48	3115.42	3	3115.42	0.0022	0	94.86	1.7e-09	K	FWEVISDEHGIDPTGTYHGDSDLQLER	I			File12471 Spectrum15819 scans: 18541
4	sp|P68371|TBB4B_HUMAN	Tubulin beta-4B chain OS=Homo sapiens OX=9606 GN=TUBB4B PE=1 SV=1	1726	50255	67	55	26	25	71	4.79	20538	1	0	0	1104.52	3310.53	3	3310.53	-0.0011	0	109.75	5.9e-11	K	EAESCDCLQGFQLTHSLGGGTGSGMGTLLISK	I			File12471 Spectrum17060 scans: 19844
4	sp|P68371|TBB4B_HUMAN	Tubulin beta-4B chain OS=Homo sapiens OX=9606 GN=TUBB4B PE=1 SV=1	1726	50255	67	55	26	25	71	4.79	20715	2	0	0	899.94	3595.73	4	3595.71	0.023	1	4.84	1.7	K	EAESCDCLQGFQLTHSLGGGTGSGMGTLLISKIR	E	Oxidation (M)	0.0000000000000000000000001000000000.0	File12471 Spectrum15863 scans: 18587	emPAI	10.9
5	sp|P08238|HS90B_HUMAN	Heat shock protein HSP 90-beta OS=Homo sapiens OX=9606 GN=HSP90AB1 PE=1 SV=4	1723	83554	67	56	40	37	45.6	4.97	140	1	1	0	339.202	676.39	2	676.391	-0.0004	0	33.5	0.005	K	EIFLR	E			File12471 Spectrum6300 scans: 8525
5	sp|P08238|HS90B_HUMAN	Heat shock protein HSP 90-beta OS=Homo sapiens OX=9606 GN=HSP90AB1 PE=1 SV=4	1723	83554	67	56	40	37	45.6	4.97	141	4	1	0	339.203	676.392	2	676.391	0.0009	0	3.95	4	K	EIFLR	E			File12471 Spectrum7251 scans: 9525
5	sp|P08238|HS90B_HUMAN	Heat shock protein HSP 90-beta OS=Homo sapiens OX=9606 GN=HSP90AB1 PE=1 SV=4	1723	83554	67	56	40	37	45.6	4.97	334	1	1	0	365.726	729.438	2	729.438	-0.001	0	27.04	0.048	R	LSELLR	Y			File12471 Spectrum5068 scans: 7228
5	sp|P08238|HS90B_HUMAN	Heat shock protein HSP 90-beta OS=Homo sapiens OX=9606 GN=HSP90AB1 PE=1 SV=4	1723	83554	67	56	40	37	45.6	4.97	336	1	1	0	365.726	729.438	2	729.438	-0.0003	0	30.9	0.02	R	LSELLR	Y			File12471 Spectrum4896 scans: 7046
5	sp|P08238|HS90B_HUMAN	Heat shock protein HSP 90-beta OS=Homo sapiens OX=9606 GN=HSP90AB1 PE=1 SV=4	1723	83554	67	56	40	37	45.6	4.97	337	1	1	0	365.726	729.438	2	729.438	-0.0003	0	29.63	0.026	R	LSELLR	Y			File12471 Spectrum5281 scans: 7452
5	sp|P08238|HS90B_HUMAN	Heat shock protein HSP 90-beta OS=Homo sapiens OX=9606 GN=HSP90AB1 PE=1 SV=4	1723	83554	67	56	40	37	45.6	4.97	338	3	1	0	365.726	729.438	2	729.438	-0.0001	0	20.76	0.2	R	LSELLR	Y			File12471 Spectrum5797 scans: 7996
5	sp|P08238|HS90B_HUMAN	Heat shock protein HSP 90-beta OS=Homo sapiens OX=9606 GN=HSP90AB1 PE=1 SV=4	1723	83554	67	56	40	37	45.6	4.97	924	4	1	1	415.261	828.507	2	828.522	-0.0155	0	5.39	3.9	R	ALLFIPR	R			File12471 Spectrum9240 scans: 11621
5	sp|P08238|HS90B_HUMAN	Heat shock protein HSP 90-beta OS=Homo sapiens OX=9606 GN=HSP90AB1 PE=1 SV=4	1723	83554	67	56	40	37	45.6	4.97	925	1	1	1	415.268	828.522	2	828.522	-0.0003	0	32.12	0.0056	R	ALLFIPR	R			File12471 Spectrum15192 scans: 17880
5	sp|P08238|HS90B_HUMAN	Heat shock protein HSP 90-beta OS=Homo sapiens OX=9606 GN=HSP90AB1 PE=1 SV=4	1723	83554	67	56	40	37	45.6	4.97	1433	1	1	1	443.777	885.54	2	885.54	0.0009	1	25.99	0.028	R	RLSELLR	Y			File12471 Spectrum3987 scans: 6085
5	sp|P08238|HS90B_HUMAN	Heat shock protein HSP 90-beta OS=Homo sapiens OX=9606 GN=HSP90AB1 PE=1 SV=4	1723	83554	67	56	40	37	45.6	4.97	1453	1	1	1	446.216	890.418	2	890.417	0.0001	0	28.74	0.02	K	FYEAFSK	N			File12471 Spectrum5411 scans: 7590
5	sp|P08238|HS90B_HUMAN	Heat shock protein HSP 90-beta OS=Homo sapiens OX=9606 GN=HSP90AB1 PE=1 SV=4	1723	83554	67	56	40	37	45.6	4.97	1555	2	1	0	451.274	900.534	2	900.518	0.0154	0	3.86	4.4	K	TKPIWTR	N			File12471 Spectrum6894 scans: 9150
5	sp|P08238|HS90B_HUMAN	Heat shock protein HSP 90-beta OS=Homo sapiens OX=9606 GN=HSP90AB1 PE=1 SV=4	1723	83554	67	56	40	37	45.6	4.97	2552	1	1	0	495.288	988.561	2	988.563	-0.0015	1	42.26	0.00072	K	LMKEILDK	K			File12471 Spectrum3696 scans: 5777
5	sp|P08238|HS90B_HUMAN	Heat shock protein HSP 90-beta OS=Homo sapiens OX=9606 GN=HSP90AB1 PE=1 SV=4	1723	83554	67	56	40	37	45.6	4.97	2555	1	1	0	330.528	988.562	3	988.563	-0.0011	1	24.47	0.042	K	LMKEILDK	K			File12471 Spectrum3683 scans: 5763
5	sp|P08238|HS90B_HUMAN	Heat shock protein HSP 90-beta OS=Homo sapiens OX=9606 GN=HSP90AB1 PE=1 SV=4	1723	83554	67	56	40	37	45.6	4.97	2556	5	1	0	495.289	988.563	2	988.563	0.0002	1	21.12	0.098	K	LMKEILDK	K			File12471 Spectrum3932 scans: 6027
5	sp|P08238|HS90B_HUMAN	Heat shock protein HSP 90-beta OS=Homo sapiens OX=9606 GN=HSP90AB1 PE=1 SV=4	1723	83554	67	56	40	37	45.6	4.97	2965	2	1	1	510.262	1018.51	2	1018.51	-0.0033	1	14.02	0.68	K	KFYEAFSK	N			File12471 Spectrum3974 scans: 6071
5	sp|P08238|HS90B_HUMAN	Heat shock protein HSP 90-beta OS=Homo sapiens OX=9606 GN=HSP90AB1 PE=1 SV=4	1723	83554	67	56	40	37	45.6	4.97	2966	1	1	1	510.265	1018.51	2	1018.51	0.0024	1	34.77	0.0063	K	KFYEAFSK	N			File12471 Spectrum3640 scans: 5718
5	sp|P08238|HS90B_HUMAN	Heat shock protein HSP 90-beta OS=Homo sapiens OX=9606 GN=HSP90AB1 PE=1 SV=4	1723	83554	67	56	40	37	45.6	4.97	3215	1	1	0	520.251	1038.49	2	1038.49	0.0002	0	54.2	5.2e-05	R	YESLTDPSK	L			File12471 Spectrum1451 scans: 3416
5	sp|P08238|HS90B_HUMAN	Heat shock protein HSP 90-beta OS=Homo sapiens OX=9606 GN=HSP90AB1 PE=1 SV=4	1723	83554	67	56	40	37	45.6	4.97	3730	1	1	0	540.772	1079.53	2	1079.53	0.0003	0	43.06	0.00072	R	APFDLFENK	K			File12471 Spectrum15217 scans: 17907
5	sp|P08238|HS90B_HUMAN	Heat shock protein HSP 90-beta OS=Homo sapiens OX=9606 GN=HSP90AB1 PE=1 SV=4	1723	83554	67	56	40	37	45.6	4.97	4747	1	1	0	576.281	1150.55	2	1150.55	-0.0031	0	32.72	0.0074	K	YIDQEELNK	T			File12471 Spectrum1789 scans: 3771
5	sp|P08238|HS90B_HUMAN	Heat shock protein HSP 90-beta OS=Homo sapiens OX=9606 GN=HSP90AB1 PE=1 SV=4	1723	83554	67	56	40	37	45.6	4.97	5371	1	1	0	597.827	1193.64	2	1193.64	-0.0009	0	41.88	0.00072	K	IDIIPNPQER	T			File12471 Spectrum9342 scans: 11728
5	sp|P08238|HS90B_HUMAN	Heat shock protein HSP 90-beta OS=Homo sapiens OX=9606 GN=HSP90AB1 PE=1 SV=4	1723	83554	67	56	40	37	45.6	4.97	5373	1	1	0	597.828	1193.64	2	1193.64	0.0015	0	50.68	0.0001	K	IDIIPNPQER	T			File12471 Spectrum9516 scans: 11911
5	sp|P08238|HS90B_HUMAN	Heat shock protein HSP 90-beta OS=Homo sapiens OX=9606 GN=HSP90AB1 PE=1 SV=4	1723	83554	67	56	40	37	45.6	4.97	5614	1	1	0	403.548	1207.62	3	1207.62	-0.0002	1	28.86	0.02	R	APFDLFENKK	K			File12471 Spectrum11668 scans: 14175
5	sp|P08238|HS90B_HUMAN	Heat shock protein HSP 90-beta OS=Homo sapiens OX=9606 GN=HSP90AB1 PE=1 SV=4	1723	83554	67	56	40	37	45.6	4.97	6037	1	1	0	618.822	1235.63	2	1235.63	0.0004	1	34.24	0.0066	R	RAPFDLFENK	K			File12471 Spectrum13180 scans: 15765
5	sp|P08238|HS90B_HUMAN	Heat shock protein HSP 90-beta OS=Homo sapiens OX=9606 GN=HSP90AB1 PE=1 SV=4	1723	83554	67	56	40	37	45.6	4.97	6038	2	1	0	618.823	1235.63	2	1235.63	0.001	1	26.07	0.044	R	RAPFDLFENK	K			File12471 Spectrum13341 scans: 15934
5	sp|P08238|HS90B_HUMAN	Heat shock protein HSP 90-beta OS=Homo sapiens OX=9606 GN=HSP90AB1 PE=1 SV=4	1723	83554	67	56	40	37	45.6	4.97	6134	1	1	0	621.854	1241.69	2	1241.7	-0.0048	0	62.69	7.3e-06	K	ADLINNLGTIAK	S			File12471 Spectrum13302 scans: 15893
5	sp|P08238|HS90B_HUMAN	Heat shock protein HSP 90-beta OS=Homo sapiens OX=9606 GN=HSP90AB1 PE=1 SV=4	1723	83554	67	56	40	37	45.6	4.97	6135	1	1	0	621.854	1241.69	2	1241.7	-0.0048	0	60.74	1.1e-05	K	ADLINNLGTIAK	S			File12471 Spectrum13300 scans: 15891
5	sp|P08238|HS90B_HUMAN	Heat shock protein HSP 90-beta OS=Homo sapiens OX=9606 GN=HSP90AB1 PE=1 SV=4	1723	83554	67	56	40	37	45.6	4.97	6246	1	1	0	625.312	1248.61	2	1248.61	0.0004	0	48.05	0.00026	K	EQVANSAFVER	V			File12471 Spectrum3114 scans: 5164
5	sp|P08238|HS90B_HUMAN	Heat shock protein HSP 90-beta OS=Homo sapiens OX=9606 GN=HSP90AB1 PE=1 SV=4	1723	83554	67	56	40	37	45.6	4.97	6665	1	1	0	638.325	1274.64	2	1274.64	0.0001	0	79.89	1.5e-07	R	ELISNASDALDK	I			File12471 Spectrum6620 scans: 8861
5	sp|P08238|HS90B_HUMAN	Heat shock protein HSP 90-beta OS=Homo sapiens OX=9606 GN=HSP90AB1 PE=1 SV=4	1723	83554	67	56	40	37	45.6	4.97	7243	1	1	0	656.289	1310.56	2	1310.56	0.0006	0	73.61	2.5e-07	K	EDQTEYLEER	R			File12471 Spectrum2796 scans: 4829
5	sp|P08238|HS90B_HUMAN	Heat shock protein HSP 90-beta OS=Homo sapiens OX=9606 GN=HSP90AB1 PE=1 SV=4	1723	83554	67	56	40	37	45.6	4.97	7854	1	1	0	674.835	1347.66	2	1347.66	-0.0017	0	35.3	0.0054	K	HFSVEGQLEFR	A			File12471 Spectrum10322 scans: 12758
5	sp|P08238|HS90B_HUMAN	Heat shock protein HSP 90-beta OS=Homo sapiens OX=9606 GN=HSP90AB1 PE=1 SV=4	1723	83554	67	56	40	37	45.6	4.97	7875	1	1	1	675.371	1348.73	2	1348.73	0.0003	0	77.17	2e-07	R	TLTLVDTGIGMTK	A			File12471 Spectrum13423 scans: 16020
5	sp|P08238|HS90B_HUMAN	Heat shock protein HSP 90-beta OS=Homo sapiens OX=9606 GN=HSP90AB1 PE=1 SV=4	1723	83554	67	56	40	37	45.6	4.97	7876	1	1	1	675.372	1348.73	2	1348.73	0.0019	0	58.97	1.3e-05	R	TLTLVDTGIGMTK	A			File12471 Spectrum13982 scans: 16607
5	sp|P08238|HS90B_HUMAN	Heat shock protein HSP 90-beta OS=Homo sapiens OX=9606 GN=HSP90AB1 PE=1 SV=4	1723	83554	67	56	40	37	45.6	4.97	8835	4	1	0	704.813	1407.61	2	1407.58	0.0278	1	0.58	4.2	R	DNSTMGYMMAKK	H	2 Oxidation (M)	0.000010010000.0	File12471 Spectrum349 scans: 2258
5	sp|P08238|HS90B_HUMAN	Heat shock protein HSP 90-beta OS=Homo sapiens OX=9606 GN=HSP90AB1 PE=1 SV=4	1723	83554	67	56	40	37	45.6	4.97	8838	1	1	0	470.236	1407.69	3	1407.69	-0.0031	1	28.86	0.02	K	EKYIDQEELNK	T			File12471 Spectrum1570 scans: 3541
5	sp|P08238|HS90B_HUMAN	Heat shock protein HSP 90-beta OS=Homo sapiens OX=9606 GN=HSP90AB1 PE=1 SV=4	1723	83554	67	56	40	37	45.6	4.97	8839	1	1	0	704.851	1407.69	2	1407.69	0.0001	1	67.95	2.6e-06	K	EKYIDQEELNK	T			File12471 Spectrum1557 scans: 3527
5	sp|P08238|HS90B_HUMAN	Heat shock protein HSP 90-beta OS=Homo sapiens OX=9606 GN=HSP90AB1 PE=1 SV=4	1723	83554	67	56	40	37	45.6	4.97	8972	1	1	0	708.823	1415.63	2	1415.63	0.0012	0	33.78	0.0026	K	EGLELPEDEEEK	K			File12471 Spectrum6983 scans: 9244
5	sp|P08238|HS90B_HUMAN	Heat shock protein HSP 90-beta OS=Homo sapiens OX=9606 GN=HSP90AB1 PE=1 SV=4	1723	83554	67	56	40	37	45.6	4.97	9863	1	1	0	489.895	1466.66	3	1466.66	0.0001	1	30.2	0.0082	K	EDQTEYLEERR	V			File12471 Spectrum1420 scans: 3383
5	sp|P08238|HS90B_HUMAN	Heat shock protein HSP 90-beta OS=Homo sapiens OX=9606 GN=HSP90AB1 PE=1 SV=4	1723	83554	67	56	40	37	45.6	4.97	10579	1	1	0	757.397	1512.78	2	1512.78	0.0016	0	80.38	1.2e-07	R	GVVDSEDLPLNISR	E			File12471 Spectrum13362 scans: 15956
5	sp|P08238|HS90B_HUMAN	Heat shock protein HSP 90-beta OS=Homo sapiens OX=9606 GN=HSP90AB1 PE=1 SV=4	1723	83554	67	56	40	37	45.6	4.97	10790	1	1	0	764.376	1526.74	2	1526.74	0.0003	0	70.57	1e-06	K	SLTNDWEDHLAVK	H			File12471 Spectrum11023 scans: 13497
5	sp|P08238|HS90B_HUMAN	Heat shock protein HSP 90-beta OS=Homo sapiens OX=9606 GN=HSP90AB1 PE=1 SV=4	1723	83554	67	56	40	37	45.6	4.97	10791	1	1	0	509.92	1526.74	3	1526.74	0.0003	0	41.38	0.00087	K	SLTNDWEDHLAVK	H			File12471 Spectrum11015 scans: 13488
5	sp|P08238|HS90B_HUMAN	Heat shock protein HSP 90-beta OS=Homo sapiens OX=9606 GN=HSP90AB1 PE=1 SV=4	1723	83554	67	56	40	37	45.6	4.97	11000	1	1	0	513.923	1538.75	3	1538.75	0.0009	1	31.88	0.009	R	YESLTDPSKLDSGK	E			File12471 Spectrum3952 scans: 6048
5	sp|P08238|HS90B_HUMAN	Heat shock protein HSP 90-beta OS=Homo sapiens OX=9606 GN=HSP90AB1 PE=1 SV=4	1723	83554	67	56	40	37	45.6	4.97	11001	1	1	0	770.381	1538.75	2	1538.75	0.0014	1	62.89	7.1e-06	R	YESLTDPSKLDSGK	E			File12471 Spectrum3973 scans: 6070
5	sp|P08238|HS90B_HUMAN	Heat shock protein HSP 90-beta OS=Homo sapiens OX=9606 GN=HSP90AB1 PE=1 SV=4	1723	83554	67	56	40	37	45.6	4.97	11089	1	1	0	772.911	1543.81	2	1543.82	-0.0123	1	46.41	0.00034	R	ELISNASDALDKIR	Y			File12471 Spectrum11625 scans: 14130
5	sp|P08238|HS90B_HUMAN	Heat shock protein HSP 90-beta OS=Homo sapiens OX=9606 GN=HSP90AB1 PE=1 SV=4	1723	83554	67	56	40	37	45.6	4.97	11092	1	1	0	515.613	1543.82	3	1543.82	-0.0027	1	81.42	9.7e-08	R	ELISNASDALDKIR	Y			File12471 Spectrum11605 scans: 14109
5	sp|P08238|HS90B_HUMAN	Heat shock protein HSP 90-beta OS=Homo sapiens OX=9606 GN=HSP90AB1 PE=1 SV=4	1723	83554	67	56	40	37	45.6	4.97	11362	1	1	0	782.938	1563.86	2	1563.86	0.0001	1	35.83	0.0017	K	ELKIDIIPNPQER	T			File12471 Spectrum12990 scans: 15565
5	sp|P08238|HS90B_HUMAN	Heat shock protein HSP 90-beta OS=Homo sapiens OX=9606 GN=HSP90AB1 PE=1 SV=4	1723	83554	67	56	40	37	45.6	4.97	11363	1	1	0	522.295	1563.86	3	1563.86	0.0006	1	21.66	0.044	K	ELKIDIIPNPQER	T			File12471 Spectrum13100 scans: 15681
5	sp|P08238|HS90B_HUMAN	Heat shock protein HSP 90-beta OS=Homo sapiens OX=9606 GN=HSP90AB1 PE=1 SV=4	1723	83554	67	56	40	37	45.6	4.97	11364	1	1	0	522.295	1563.86	3	1563.86	0.0026	1	13.29	0.3	K	ELKIDIIPNPQER	T			File12471 Spectrum12947 scans: 15519
5	sp|P08238|HS90B_HUMAN	Heat shock protein HSP 90-beta OS=Homo sapiens OX=9606 GN=HSP90AB1 PE=1 SV=4	1723	83554	67	56	40	37	45.6	4.97	14472	1	1	1	891.978	1781.94	2	1781.94	-0.0007	0	74.21	4e-07	K	HLEINPDHPIVETLR	Q			File12471 Spectrum9544 scans: 11940
5	sp|P08238|HS90B_HUMAN	Heat shock protein HSP 90-beta OS=Homo sapiens OX=9606 GN=HSP90AB1 PE=1 SV=4	1723	83554	67	56	40	37	45.6	4.97	14473	1	1	1	594.988	1781.94	3	1781.94	0.0002	0	54.82	3.5e-05	K	HLEINPDHPIVETLR	Q			File12471 Spectrum9518 scans: 11913
5	sp|P08238|HS90B_HUMAN	Heat shock protein HSP 90-beta OS=Homo sapiens OX=9606 GN=HSP90AB1 PE=1 SV=4	1723	83554	67	56	40	37	45.6	4.97	14801	1	1	0	603.658	1807.95	3	1807.95	0.0014	0	37.38	0.0019	K	HSQFIGYPITLYLEK	E			File12471 Spectrum17429 scans: 20231
5	sp|P08238|HS90B_HUMAN	Heat shock protein HSP 90-beta OS=Homo sapiens OX=9606 GN=HSP90AB1 PE=1 SV=4	1723	83554	67	56	40	37	45.6	4.97	15217	1	1	1	924.401	1846.79	2	1846.79	-0.0017	0	91.87	2.4e-09	R	NPDDITQEEYGEFYK	S			File12471 Spectrum10595 scans: 13045
5	sp|P08238|HS90B_HUMAN	Heat shock protein HSP 90-beta OS=Homo sapiens OX=9606 GN=HSP90AB1 PE=1 SV=4	1723	83554	67	56	40	37	45.6	4.97	15218	1	1	1	924.403	1846.79	2	1846.79	0.0021	0	5.95	1	R	NPDDITQEEYGEFYK	S			File12471 Spectrum10766 scans: 13225
5	sp|P08238|HS90B_HUMAN	Heat shock protein HSP 90-beta OS=Homo sapiens OX=9606 GN=HSP90AB1 PE=1 SV=4	1723	83554	67	56	40	37	45.6	4.97	15924	1	1	1	637.686	1910.04	3	1910.04	-0.0016	1	18.24	0.11	K	KHLEINPDHPIVETLR	Q			File12471 Spectrum6724 scans: 8970
5	sp|P08238|HS90B_HUMAN	Heat shock protein HSP 90-beta OS=Homo sapiens OX=9606 GN=HSP90AB1 PE=1 SV=4	1723	83554	67	56	40	37	45.6	4.97	15925	1	1	1	478.517	1910.04	4	1910.04	0.0006	1	41.83	0.00046	K	KHLEINPDHPIVETLR	Q			File12471 Spectrum6684 scans: 8928
5	sp|P08238|HS90B_HUMAN	Heat shock protein HSP 90-beta OS=Homo sapiens OX=9606 GN=HSP90AB1 PE=1 SV=4	1723	83554	67	56	40	37	45.6	4.97	16654	4	1	1	663.314	1986.92	3	1986.92	-0.0036	1	0.57	7.4	K	CLELFSELAEDKENYK	K			File12471 Spectrum16352 scans: 19100
5	sp|P08238|HS90B_HUMAN	Heat shock protein HSP 90-beta OS=Homo sapiens OX=9606 GN=HSP90AB1 PE=1 SV=4	1723	83554	67	56	40	37	45.6	4.97	16876	1	1	0	1008.03	2014.04	2	2014.04	0.0002	1	73.02	5.7e-07	K	VILHLKEDQTEYLEER	R			File12471 Spectrum8219 scans: 10544
5	sp|P08238|HS90B_HUMAN	Heat shock protein HSP 90-beta OS=Homo sapiens OX=9606 GN=HSP90AB1 PE=1 SV=4	1723	83554	67	56	40	37	45.6	4.97	16877	1	1	0	504.517	2014.04	4	2014.04	0.0003	1	43.86	0.00047	K	VILHLKEDQTEYLEER	R			File12471 Spectrum8196 scans: 10520
5	sp|P08238|HS90B_HUMAN	Heat shock protein HSP 90-beta OS=Homo sapiens OX=9606 GN=HSP90AB1 PE=1 SV=4	1723	83554	67	56	40	37	45.6	4.97	16878	1	1	0	672.353	2014.04	3	2014.04	0.0007	1	69.58	1.3e-06	K	VILHLKEDQTEYLEER	R			File12471 Spectrum8213 scans: 10538
5	sp|P08238|HS90B_HUMAN	Heat shock protein HSP 90-beta OS=Homo sapiens OX=9606 GN=HSP90AB1 PE=1 SV=4	1723	83554	67	56	40	37	45.6	4.97	17942	1	1	1	726.32	2175.94	3	2175.94	0.0007	0	90.5	3.7e-09	R	YHTSQSGDEMTSLSEYVSR	M			File12471 Spectrum10374 scans: 12813
5	sp|P08238|HS90B_HUMAN	Heat shock protein HSP 90-beta OS=Homo sapiens OX=9606 GN=HSP90AB1 PE=1 SV=4	1723	83554	67	56	40	37	45.6	4.97	17943	1	1	1	1088.98	2175.94	2	2175.94	0.0014	0	119.92	4.2e-12	R	YHTSQSGDEMTSLSEYVSR	M			File12471 Spectrum10399 scans: 12839
5	sp|P08238|HS90B_HUMAN	Heat shock protein HSP 90-beta OS=Homo sapiens OX=9606 GN=HSP90AB1 PE=1 SV=4	1723	83554	67	56	40	37	45.6	4.97	18022	1	1	1	731.653	2191.94	3	2191.93	0.0028	0	83.93	1.4e-08	R	YHTSQSGDEMTSLSEYVSR	M	Oxidation (M)	0.0000000001000000000.0	File12471 Spectrum5670 scans: 7862
5	sp|P08238|HS90B_HUMAN	Heat shock protein HSP 90-beta OS=Homo sapiens OX=9606 GN=HSP90AB1 PE=1 SV=4	1723	83554	67	56	40	37	45.6	4.97	18364	1	1	0	1128.48	2254.95	2	2254.95	-0.0049	0	123.73	1.2e-12	K	HNDDEQYAWESSAGGSFTVR	A			File12471 Spectrum10874 scans: 13340
5	sp|P08238|HS90B_HUMAN	Heat shock protein HSP 90-beta OS=Homo sapiens OX=9606 GN=HSP90AB1 PE=1 SV=4	1723	83554	67	56	40	37	45.6	4.97	18365	1	1	0	752.658	2254.95	3	2254.95	0.0016	0	64.6	1e-06	K	HNDDEQYAWESSAGGSFTVR	A			File12471 Spectrum10844 scans: 13309
5	sp|P08238|HS90B_HUMAN	Heat shock protein HSP 90-beta OS=Homo sapiens OX=9606 GN=HSP90AB1 PE=1 SV=4	1723	83554	67	56	40	37	45.6	4.97	18970	1	1	1	797.732	2390.18	3	2390.18	-0.0003	1	103.29	5.3e-10	K	SIYYITGESKEQVANSAFVER	V			File12471 Spectrum11304 scans: 13793
5	sp|P08238|HS90B_HUMAN	Heat shock protein HSP 90-beta OS=Homo sapiens OX=9606 GN=HSP90AB1 PE=1 SV=4	1723	83554	67	56	40	37	45.6	4.97	19590	1	1	1	858.479	2572.42	3	2572.41	0.0017	1	82.88	1.6e-08	R	TLTLVDTGIGMTKADLINNLGTIAK	S			File12471 Spectrum18278 scans: 21123
5	sp|P08238|HS90B_HUMAN	Heat shock protein HSP 90-beta OS=Homo sapiens OX=9606 GN=HSP90AB1 PE=1 SV=4	1723	83554	67	56	40	37	45.6	4.97	19903	1	1	1	910.772	2729.29	3	2729.3	-0.0025	1	33.31	0.0042	K	TKPIWTRNPDDITQEEYGEFYK	S			File12471 Spectrum12670 scans: 15228
5	sp|P08238|HS90B_HUMAN	Heat shock protein HSP 90-beta OS=Homo sapiens OX=9606 GN=HSP90AB1 PE=1 SV=4	1723	83554	67	56	40	37	45.6	4.97	19904	1	1	1	683.332	2729.3	4	2729.3	0.001	1	32.99	0.0046	K	TKPIWTRNPDDITQEEYGEFYK	S			File12471 Spectrum12689 scans: 15248	emPAI	5.85
6	sp|P04264|K2C1_HUMAN	Keratin, type II cytoskeletal 1 OS=Homo sapiens OX=9606 GN=KRT1 PE=1 SV=6	1704	66170	54	41	32	26	47.7	8.15	948	6	1	1	416.742	831.469	2	831.481	-0.0122	0	4.87	5.9	K	SISISVAR	G			File12471 Spectrum6735 scans: 8981
6	sp|P04264|K2C1_HUMAN	Keratin, type II cytoskeletal 1 OS=Homo sapiens OX=9606 GN=KRT1 PE=1 SV=6	1704	66170	54	41	32	26	47.7	8.15	950	1	1	1	416.749	831.483	2	831.481	0.0012	0	36.78	0.0029	K	SISISVAR	G			File12471 Spectrum4770 scans: 6912
6	sp|P04264|K2C1_HUMAN	Keratin, type II cytoskeletal 1 OS=Homo sapiens OX=9606 GN=KRT1 PE=1 SV=6	1704	66170	54	41	32	26	47.7	8.15	1326	1	1	1	437.753	873.492	2	873.492	-0.0001	0	37.22	0.004	R	SLVNLGGSK	S			File12471 Spectrum4827 scans: 6973
6	sp|P04264|K2C1_HUMAN	Keratin, type II cytoskeletal 1 OS=Homo sapiens OX=9606 GN=KRT1 PE=1 SV=6	1704	66170	54	41	32	26	47.7	8.15	1481	4	1	1	448.236	894.458	2	894.452	0.0064	1	1.53	9.2	R	RTTSSSTR	R			File12471 Spectrum12256 scans: 14792
6	sp|P04264|K2C1_HUMAN	Keratin, type II cytoskeletal 1 OS=Homo sapiens OX=9606 GN=KRT1 PE=1 SV=6	1704	66170	54	41	32	26	47.7	8.15	1482	4	1	1	448.239	894.464	2	894.452	0.0119	1	3.47	5.6	R	RTTSSSTR	R			File12471 Spectrum8796 scans: 11151
6	sp|P04264|K2C1_HUMAN	Keratin, type II cytoskeletal 1 OS=Homo sapiens OX=9606 GN=KRT1 PE=1 SV=6	1704	66170	54	41	32	26	47.7	8.15	2340	1	1	0	487.268	972.521	2	972.524	-0.0032	0	35.75	0.0056	K	IEISELNR	V			File12471 Spectrum6002 scans: 8212
6	sp|P04264|K2C1_HUMAN	Keratin, type II cytoskeletal 1 OS=Homo sapiens OX=9606 GN=KRT1 PE=1 SV=6	1704	66170	54	41	32	26	47.7	8.15	2684	1	1	1	500.226	998.438	2	998.438	0.0002	0	21.88	0.037	K	DVDGAYMTK	V			File12471 Spectrum1629 scans: 3603
6	sp|P04264|K2C1_HUMAN	Keratin, type II cytoskeletal 1 OS=Homo sapiens OX=9606 GN=KRT1 PE=1 SV=6	1704	66170	54	41	32	26	47.7	8.15	2884	6	1	1	507.75	1013.49	2	1013.47	0.0146	1	0.22	10	-	MSRQFSSR	S	Oxidation (M)	0.10000000.0	File12471 Spectrum1623 scans: 3596
6	sp|P04264|K2C1_HUMAN	Keratin, type II cytoskeletal 1 OS=Homo sapiens OX=9606 GN=KRT1 PE=1 SV=6	1704	66170	54	41	32	26	47.7	8.15	4608	1	1	1	571.264	1140.51	2	1140.51	0.0018	0	40.56	0.00071	R	DYQELMNTK	L			File12471 Spectrum5570 scans: 7757
6	sp|P04264|K2C1_HUMAN	Keratin, type II cytoskeletal 1 OS=Homo sapiens OX=9606 GN=KRT1 PE=1 SV=6	1704	66170	54	41	32	26	47.7	8.15	5174	1	1	0	590.304	1178.59	2	1178.59	0.0004	0	56.83	3.5e-05	K	YEELQITAGR	H			File12471 Spectrum6340 scans: 8567
6	sp|P04264|K2C1_HUMAN	Keratin, type II cytoskeletal 1 OS=Homo sapiens OX=9606 GN=KRT1 PE=1 SV=6	1704	66170	54	41	32	26	47.7	8.15	6515	1	1	1	633.324	1264.63	2	1264.63	0.0029	0	28.8	0.023	R	TNAENEFVTIK	K			File12471 Spectrum7524 scans: 9813
6	sp|P04264|K2C1_HUMAN	Keratin, type II cytoskeletal 1 OS=Homo sapiens OX=9606 GN=KRT1 PE=1 SV=6	1704	66170	54	41	32	26	47.7	8.15	6699	1	1	1	639.32	1276.63	2	1276.63	-0.0004	1	41.68	0.0011	K	SDQSRLDSELK	N			File12471 Spectrum1310 scans: 3268
6	sp|P04264|K2C1_HUMAN	Keratin, type II cytoskeletal 1 OS=Homo sapiens OX=9606 GN=KRT1 PE=1 SV=6	1704	66170	54	41	32	26	47.7	8.15	6700	1	1	1	426.549	1276.63	3	1276.63	-0.0001	1	21.98	0.11	K	SDQSRLDSELK	N			File12471 Spectrum1311 scans: 3269
6	sp|P04264|K2C1_HUMAN	Keratin, type II cytoskeletal 1 OS=Homo sapiens OX=9606 GN=KRT1 PE=1 SV=6	1704	66170	54	41	32	26	47.7	8.15	7085	1	1	1	651.85	1301.69	2	1301.69	-0.0087	1	21.25	0.12	R	NSKIEISELNR	V			File12471 Spectrum3996 scans: 6094
6	sp|P04264|K2C1_HUMAN	Keratin, type II cytoskeletal 1 OS=Homo sapiens OX=9606 GN=KRT1 PE=1 SV=6	1704	66170	54	41	32	26	47.7	8.15	7087	1	1	1	651.855	1301.69	2	1301.69	0.0008	1	18.4	0.24	R	NSKIEISELNR	V			File12471 Spectrum4185 scans: 6295
6	sp|P04264|K2C1_HUMAN	Keratin, type II cytoskeletal 1 OS=Homo sapiens OX=9606 GN=KRT1 PE=1 SV=6	1704	66170	54	41	32	26	47.7	8.15	7088	1	1	1	651.861	1301.71	2	1301.71	0.0003	0	73.83	5.9e-07	R	SLDLDSIIAEVK	A			File12471 Spectrum18276 scans: 21121
6	sp|P04264|K2C1_HUMAN	Keratin, type II cytoskeletal 1 OS=Homo sapiens OX=9606 GN=KRT1 PE=1 SV=6	1704	66170	54	41	32	26	47.7	8.15	7089	1	1	1	651.861	1301.71	2	1301.71	0.0005	0	62.09	9.2e-06	R	SLDLDSIIAEVK	A			File12471 Spectrum19756 scans: 22675
6	sp|P04264|K2C1_HUMAN	Keratin, type II cytoskeletal 1 OS=Homo sapiens OX=9606 GN=KRT1 PE=1 SV=6	1704	66170	54	41	32	26	47.7	8.15	7090	1	1	1	651.861	1301.71	2	1301.71	0.0005	0	19.04	0.19	R	SLDLDSIIAEVK	A			File12471 Spectrum18628 scans: 21490
6	sp|P04264|K2C1_HUMAN	Keratin, type II cytoskeletal 1 OS=Homo sapiens OX=9606 GN=KRT1 PE=1 SV=6	1704	66170	54	41	32	26	47.7	8.15	7091	1	1	1	651.861	1301.71	2	1301.71	0.0006	0	74.81	4.9e-07	R	SLDLDSIIAEVK	A			File12471 Spectrum20203 scans: 23155
6	sp|P04264|K2C1_HUMAN	Keratin, type II cytoskeletal 1 OS=Homo sapiens OX=9606 GN=KRT1 PE=1 SV=6	1704	66170	54	41	32	26	47.7	8.15	7092	1	1	1	651.861	1301.71	2	1301.71	0.0006	0	30.63	0.013	R	SLDLDSIIAEVK	A			File12471 Spectrum15608 scans: 18318
6	sp|P04264|K2C1_HUMAN	Keratin, type II cytoskeletal 1 OS=Homo sapiens OX=9606 GN=KRT1 PE=1 SV=6	1704	66170	54	41	32	26	47.7	8.15	8384	1	1	1	692.349	1382.68	2	1382.68	-0.0003	0	90.58	1.4e-08	K	SLNNQFASFIDK	V			File12471 Spectrum15254 scans: 17946
6	sp|P04264|K2C1_HUMAN	Keratin, type II cytoskeletal 1 OS=Homo sapiens OX=9606 GN=KRT1 PE=1 SV=6	1704	66170	54	41	32	26	47.7	8.15	8588	1	1	1	465.249	1392.72	3	1392.72	-0.0002	1	36.74	0.0033	R	TNAENEFVTIKK	D			File12471 Spectrum3887 scans: 5980
6	sp|P04264|K2C1_HUMAN	Keratin, type II cytoskeletal 1 OS=Homo sapiens OX=9606 GN=KRT1 PE=1 SV=6	1704	66170	54	41	32	26	47.7	8.15	8589	1	1	1	697.37	1392.73	2	1392.72	0.0017	1	56.24	3.7e-05	R	TNAENEFVTIKK	D			File12471 Spectrum3809 scans: 5897
6	sp|P04264|K2C1_HUMAN	Keratin, type II cytoskeletal 1 OS=Homo sapiens OX=9606 GN=KRT1 PE=1 SV=6	1704	66170	54	41	32	26	47.7	8.15	8590	2	1	1	697.371	1392.73	2	1392.72	0.0029	1	0.2	14	R	TNAENEFVTIKK	D			File12471 Spectrum4348 scans: 6468
6	sp|P04264|K2C1_HUMAN	Keratin, type II cytoskeletal 1 OS=Homo sapiens OX=9606 GN=KRT1 PE=1 SV=6	1704	66170	54	41	32	26	47.7	8.15	9905	1	1	0	490.62	1468.84	3	1468.84	0.0012	1	8.88	0.87	K	IEISELNRVIQR	L			File12471 Spectrum12118 scans: 14647
6	sp|P04264|K2C1_HUMAN	Keratin, type II cytoskeletal 1 OS=Homo sapiens OX=9606 GN=KRT1 PE=1 SV=6	1704	66170	54	41	32	26	47.7	8.15	9996	1	1	1	738.377	1474.74	2	1474.74	-0.0029	0	63.1	8.2e-06	K	WELLQQVDTSTR	T			File12471 Spectrum14544 scans: 17198
6	sp|P04264|K2C1_HUMAN	Keratin, type II cytoskeletal 1 OS=Homo sapiens OX=9606 GN=KRT1 PE=1 SV=6	1704	66170	54	41	32	26	47.7	8.15	10001	1	1	0	738.397	1474.78	2	1474.78	0.0015	0	51.16	0.00012	R	FLEQQNQVLQTK	W			File12471 Spectrum6003 scans: 8213
6	sp|P04264|K2C1_HUMAN	Keratin, type II cytoskeletal 1 OS=Homo sapiens OX=9606 GN=KRT1 PE=1 SV=6	1704	66170	54	41	32	26	47.7	8.15	10002	1	1	0	738.397	1474.78	2	1474.78	0.0016	0	66.77	3.2e-06	R	FLEQQNQVLQTK	W			File12471 Spectrum5825 scans: 8026
6	sp|P04264|K2C1_HUMAN	Keratin, type II cytoskeletal 1 OS=Homo sapiens OX=9606 GN=KRT1 PE=1 SV=6	1704	66170	54	41	32	26	47.7	8.15	10740	1	1	1	508.601	1522.78	3	1522.78	0.0008	1	25.66	0.035	R	LLRDYQELMNTK	L			File12471 Spectrum9099 scans: 11472
6	sp|P04264|K2C1_HUMAN	Keratin, type II cytoskeletal 1 OS=Homo sapiens OX=9606 GN=KRT1 PE=1 SV=6	1704	66170	54	41	32	26	47.7	8.15	10741	1	1	1	762.401	1522.79	2	1522.78	0.0055	1	40.38	0.0011	R	LLRDYQELMNTK	L			File12471 Spectrum9108 scans: 11481
6	sp|P04264|K2C1_HUMAN	Keratin, type II cytoskeletal 1 OS=Homo sapiens OX=9606 GN=KRT1 PE=1 SV=6	1704	66170	54	41	32	26	47.7	8.15	11008	1	1	1	513.934	1538.78	3	1538.78	0.0036	1	13.91	0.52	R	LLRDYQELMNTK	L	Oxidation (M)	0.000000001000.0	File12471 Spectrum4074 scans: 6177
6	sp|P04264|K2C1_HUMAN	Keratin, type II cytoskeletal 1 OS=Homo sapiens OX=9606 GN=KRT1 PE=1 SV=6	1704	66170	54	41	32	26	47.7	8.15	11009	1	1	1	770.397	1538.78	2	1538.78	0.0036	1	33.89	0.0052	R	LLRDYQELMNTK	L	Oxidation (M)	0.000000001000.0	File12471 Spectrum4082 scans: 6185
6	sp|P04264|K2C1_HUMAN	Keratin, type II cytoskeletal 1 OS=Homo sapiens OX=9606 GN=KRT1 PE=1 SV=6	1704	66170	54	41	32	26	47.7	8.15	11047	2	1	1	771.85	1541.68	2	1541.66	0.0243	1	4.44	2.2	K	NMQDMVEDYRNK	Y			File12471 Spectrum1132 scans: 3081
6	sp|P04264|K2C1_HUMAN	Keratin, type II cytoskeletal 1 OS=Homo sapiens OX=9606 GN=KRT1 PE=1 SV=6	1704	66170	54	41	32	26	47.7	8.15	11898	1	1	1	533.95	1598.83	3	1598.83	0.0011	1	53.04	6.3e-05	K	NKLNDLEDALQQAK	E			File12471 Spectrum12304 scans: 14843
6	sp|P04264|K2C1_HUMAN	Keratin, type II cytoskeletal 1 OS=Homo sapiens OX=9606 GN=KRT1 PE=1 SV=6	1704	66170	54	41	32	26	47.7	8.15	11899	1	1	1	800.422	1598.83	2	1598.83	0.0025	1	78.7	1.7e-07	K	NKLNDLEDALQQAK	E			File12471 Spectrum12288 scans: 14826
6	sp|P04264|K2C1_HUMAN	Keratin, type II cytoskeletal 1 OS=Homo sapiens OX=9606 GN=KRT1 PE=1 SV=6	1704	66170	54	41	32	26	47.7	8.15	13592	1	1	1	858.931	1715.85	2	1715.84	0.0032	0	85.18	4.2e-08	K	QISNLQQSISDAEQR	G			File12471 Spectrum8458 scans: 10795
6	sp|P04264|K2C1_HUMAN	Keratin, type II cytoskeletal 1 OS=Homo sapiens OX=9606 GN=KRT1 PE=1 SV=6	1704	66170	54	41	32	26	47.7	8.15	13593	1	1	1	572.956	1715.85	3	1715.84	0.0034	0	41.03	0.0011	K	QISNLQQSISDAEQR	G			File12471 Spectrum8498 scans: 10837
6	sp|P04264|K2C1_HUMAN	Keratin, type II cytoskeletal 1 OS=Homo sapiens OX=9606 GN=KRT1 PE=1 SV=6	1704	66170	54	41	32	26	47.7	8.15	13594	1	1	1	858.931	1715.85	2	1715.84	0.0036	0	68.12	2.1e-06	K	QISNLQQSISDAEQR	G			File12471 Spectrum14759 scans: 17423
6	sp|P04264|K2C1_HUMAN	Keratin, type II cytoskeletal 1 OS=Homo sapiens OX=9606 GN=KRT1 PE=1 SV=6	1704	66170	54	41	32	26	47.7	8.15	14253	1	1	1	883.37	1764.73	2	1764.73	-0.002	0	127.6	5.1e-13	R	FSSCGGGGGSFGAGGGFGSR	S			File12471 Spectrum6518 scans: 8754
6	sp|P04264|K2C1_HUMAN	Keratin, type II cytoskeletal 1 OS=Homo sapiens OX=9606 GN=KRT1 PE=1 SV=6	1704	66170	54	41	32	26	47.7	8.15	14254	1	1	1	883.371	1764.73	2	1764.73	0.0005	0	140.11	2.9e-14	R	FSSCGGGGGSFGAGGGFGSR	S			File12471 Spectrum6337 scans: 8563
6	sp|P04264|K2C1_HUMAN	Keratin, type II cytoskeletal 1 OS=Homo sapiens OX=9606 GN=KRT1 PE=1 SV=6	1704	66170	54	41	32	26	47.7	8.15	15188	1	1	1	922.973	1843.93	2	1843.94	-0.0069	1	1.66	9.2	K	KQISNLQQSISDAEQR	G			File12471 Spectrum20134 scans: 23076
6	sp|P04264|K2C1_HUMAN	Keratin, type II cytoskeletal 1 OS=Homo sapiens OX=9606 GN=KRT1 PE=1 SV=6	1704	66170	54	41	32	26	47.7	8.15	16243	1	1	1	648.001	1940.98	3	1940.98	0.0004	1	78.59	1.6e-07	K	LNDLEDALQQAKEDLAR	L			File12471 Spectrum17380 scans: 20180
6	sp|P04264|K2C1_HUMAN	Keratin, type II cytoskeletal 1 OS=Homo sapiens OX=9606 GN=KRT1 PE=1 SV=6	1704	66170	54	41	32	26	47.7	8.15	16645	1	1	1	662.637	1984.89	3	1984.89	0.0013	1	80.82	4.9e-08	R	LDSELKNMQDMVEDYR	N			File12471 Spectrum15321 scans: 18017
6	sp|P04264|K2C1_HUMAN	Keratin, type II cytoskeletal 1 OS=Homo sapiens OX=9606 GN=KRT1 PE=1 SV=6	1704	66170	54	41	32	26	47.7	8.15	16695	1	1	1	997.492	1992.97	2	1992.97	-0.0001	0	66.82	2.5e-06	R	THNLEPYFESFINNLR	R			File12471 Spectrum18456 scans: 21310
6	sp|P04264|K2C1_HUMAN	Keratin, type II cytoskeletal 1 OS=Homo sapiens OX=9606 GN=KRT1 PE=1 SV=6	1704	66170	54	41	32	26	47.7	8.15	16696	1	1	1	665.33	1992.97	3	1992.97	0	0	71.13	9.5e-07	R	THNLEPYFESFINNLR	R			File12471 Spectrum18422 scans: 21274
6	sp|P04264|K2C1_HUMAN	Keratin, type II cytoskeletal 1 OS=Homo sapiens OX=9606 GN=KRT1 PE=1 SV=6	1704	66170	54	41	32	26	47.7	8.15	17790	1	1	1	717.364	2149.07	3	2149.07	-0.0013	1	46.67	0.00027	R	THNLEPYFESFINNLRR	R			File12471 Spectrum17795 scans: 20616
6	sp|P04264|K2C1_HUMAN	Keratin, type II cytoskeletal 1 OS=Homo sapiens OX=9606 GN=KRT1 PE=1 SV=6	1704	66170	54	41	32	26	47.7	8.15	17791	1	1	1	538.275	2149.07	4	2149.07	0.0005	1	32.53	0.007	R	THNLEPYFESFINNLRR	R			File12471 Spectrum17833 scans: 20655
6	sp|P04264|K2C1_HUMAN	Keratin, type II cytoskeletal 1 OS=Homo sapiens OX=9606 GN=KRT1 PE=1 SV=6	1704	66170	54	41	32	26	47.7	8.15	18519	1	1	1	762.714	2285.12	3	2285.12	0.0015	1	86.61	2.2e-08	K	AEAESLYQSKYEELQITAGR	H			File12471 Spectrum11163 scans: 13644
6	sp|P04264|K2C1_HUMAN	Keratin, type II cytoskeletal 1 OS=Homo sapiens OX=9606 GN=KRT1 PE=1 SV=6	1704	66170	54	41	32	26	47.7	8.15	18520	1	1	1	1143.57	2285.12	2	2285.12	0.0017	1	117.95	1.6e-11	K	AEAESLYQSKYEELQITAGR	H			File12471 Spectrum11195 scans: 13677
6	sp|P04264|K2C1_HUMAN	Keratin, type II cytoskeletal 1 OS=Homo sapiens OX=9606 GN=KRT1 PE=1 SV=6	1704	66170	54	41	32	26	47.7	8.15	18720	1	1	1	777.063	2328.17	3	2328.17	0	1	62.39	6.2e-06	K	QISNLQQSISDAEQRGENALK	D			File12471 Spectrum15294 scans: 17989
6	sp|P04264|K2C1_HUMAN	Keratin, type II cytoskeletal 1 OS=Homo sapiens OX=9606 GN=KRT1 PE=1 SV=6	1704	66170	54	41	32	26	47.7	8.15	18721	1	1	1	1165.09	2328.17	2	2328.17	0.0009	1	78.29	1.6e-07	K	QISNLQQSISDAEQRGENALK	D			File12471 Spectrum15267 scans: 17959
6	sp|P04264|K2C1_HUMAN	Keratin, type II cytoskeletal 1 OS=Homo sapiens OX=9606 GN=KRT1 PE=1 SV=6	1704	66170	54	41	32	26	47.7	8.15	18933	1	1	1	1192.48	2382.95	2	2382.94	0.0012	0	134.37	3.7e-14	R	GGGGGGYGSGGSSYGSGGGSYGSGGGGGGGR	G			File12471 Spectrum330 scans: 2238
6	sp|P04264|K2C1_HUMAN	Keratin, type II cytoskeletal 1 OS=Homo sapiens OX=9606 GN=KRT1 PE=1 SV=6	1704	66170	54	41	32	26	47.7	8.15	19565	1	1	1	855.729	2564.16	3	2564.16	0.0044	0	53.96	2.1e-05	R	MSGECAPNVSVSVSTSHTTISGGGSR	G			File12471 Spectrum5721 scans: 7916
6	sp|P04264|K2C1_HUMAN	Keratin, type II cytoskeletal 1 OS=Homo sapiens OX=9606 GN=KRT1 PE=1 SV=6	1704	66170	54	41	32	26	47.7	8.15	20183	1	1	1	1466.76	2931.51	2	2931.51	0.0018	1	108.77	7.4e-11	R	FLEQQNQVLQTKWELLQQVDTSTR	T			File12471 Spectrum16887 scans: 19662	emPAI	4.45
7	sp|P07900|HS90A_HUMAN	Heat shock protein HSP 90-alpha OS=Homo sapiens OX=9606 GN=HSP90AA1 PE=1 SV=5	1693	85006	67	57	41	37	43.6	4.94	140	1	0	0	339.202	676.39	2	676.391	-0.0004	0	33.5	0.005	K	EIFLR	E			File12471 Spectrum6300 scans: 8525
7	sp|P07900|HS90A_HUMAN	Heat shock protein HSP 90-alpha OS=Homo sapiens OX=9606 GN=HSP90AA1 PE=1 SV=5	1693	85006	67	57	41	37	43.6	4.94	141	4	0	0	339.203	676.392	2	676.391	0.0009	0	3.95	4	K	EIFLR	E			File12471 Spectrum7251 scans: 9525
7	sp|P07900|HS90A_HUMAN	Heat shock protein HSP 90-alpha OS=Homo sapiens OX=9606 GN=HSP90AA1 PE=1 SV=5	1693	85006	67	57	41	37	43.6	4.94	334	1	0	0	365.726	729.438	2	729.438	-0.001	0	27.04	0.048	K	LSELLR	Y			File12471 Spectrum5068 scans: 7228
7	sp|P07900|HS90A_HUMAN	Heat shock protein HSP 90-alpha OS=Homo sapiens OX=9606 GN=HSP90AA1 PE=1 SV=5	1693	85006	67	57	41	37	43.6	4.94	336	1	0	0	365.726	729.438	2	729.438	-0.0003	0	30.9	0.02	K	LSELLR	Y			File12471 Spectrum4896 scans: 7046
7	sp|P07900|HS90A_HUMAN	Heat shock protein HSP 90-alpha OS=Homo sapiens OX=9606 GN=HSP90AA1 PE=1 SV=5	1693	85006	67	57	41	37	43.6	4.94	337	1	0	0	365.726	729.438	2	729.438	-0.0003	0	29.63	0.026	K	LSELLR	Y			File12471 Spectrum5281 scans: 7452
7	sp|P07900|HS90A_HUMAN	Heat shock protein HSP 90-alpha OS=Homo sapiens OX=9606 GN=HSP90AA1 PE=1 SV=5	1693	85006	67	57	41	37	43.6	4.94	338	3	0	0	365.726	729.438	2	729.438	-0.0001	0	20.76	0.2	K	LSELLR	Y			File12471 Spectrum5797 scans: 7996
7	sp|P07900|HS90A_HUMAN	Heat shock protein HSP 90-alpha OS=Homo sapiens OX=9606 GN=HSP90AA1 PE=1 SV=5	1693	85006	67	57	41	37	43.6	4.94	814	1	1	1	408.26	814.506	2	814.506	-0.0004	0	27.62	0.019	R	ALLFVPR	R			File12471 Spectrum13144 scans: 15727
7	sp|P07900|HS90A_HUMAN	Heat shock protein HSP 90-alpha OS=Homo sapiens OX=9606 GN=HSP90AA1 PE=1 SV=5	1693	85006	67	57	41	37	43.6	4.94	1184	1	1	1	429.774	857.533	2	857.533	-0.0002	1	56.65	1.8e-05	K	KLSELLR	Y			File12471 Spectrum3947 scans: 6043
7	sp|P07900|HS90A_HUMAN	Heat shock protein HSP 90-alpha OS=Homo sapiens OX=9606 GN=HSP90AA1 PE=1 SV=5	1693	85006	67	57	41	37	43.6	4.94	1186	2	1	1	429.782	857.549	2	857.533	0.0152	1	6.71	1.2	K	KLSELLR	Y			File12471 Spectrum6206 scans: 8426
7	sp|P07900|HS90A_HUMAN	Heat shock protein HSP 90-alpha OS=Homo sapiens OX=9606 GN=HSP90AA1 PE=1 SV=5	1693	85006	67	57	41	37	43.6	4.94	1555	2	0	0	451.274	900.534	2	900.518	0.0154	0	3.86	4.4	K	TKPIWTR	N			File12471 Spectrum6894 scans: 9150
7	sp|P07900|HS90A_HUMAN	Heat shock protein HSP 90-alpha OS=Homo sapiens OX=9606 GN=HSP90AA1 PE=1 SV=5	1693	85006	67	57	41	37	43.6	4.94	2055	1	1	1	474.726	947.438	2	947.439	-0.0006	0	28.52	0.018	K	FYEQFSK	N			File12471 Spectrum3911 scans: 6005
7	sp|P07900|HS90A_HUMAN	Heat shock protein HSP 90-alpha OS=Homo sapiens OX=9606 GN=HSP90AA1 PE=1 SV=5	1693	85006	67	57	41	37	43.6	4.94	2552	2	0	1	495.288	988.561	2	988.563	-0.0015	1	33.04	0.006	K	IMKDILEK	K			File12471 Spectrum3696 scans: 5777
7	sp|P07900|HS90A_HUMAN	Heat shock protein HSP 90-alpha OS=Homo sapiens OX=9606 GN=HSP90AA1 PE=1 SV=5	1693	85006	67	57	41	37	43.6	4.94	2553	1	1	1	330.528	988.562	3	988.563	-0.0012	1	34.65	0.004	K	IMKDILEK	K			File12471 Spectrum3936 scans: 6031
7	sp|P07900|HS90A_HUMAN	Heat shock protein HSP 90-alpha OS=Homo sapiens OX=9606 GN=HSP90AA1 PE=1 SV=5	1693	85006	67	57	41	37	43.6	4.94	2555	2	0	1	330.528	988.562	3	988.563	-0.0011	1	18.02	0.19	K	IMKDILEK	K			File12471 Spectrum3683 scans: 5763
7	sp|P07900|HS90A_HUMAN	Heat shock protein HSP 90-alpha OS=Homo sapiens OX=9606 GN=HSP90AA1 PE=1 SV=5	1693	85006	67	57	41	37	43.6	4.94	2556	1	0	1	495.289	988.563	2	988.563	0.0002	1	40.43	0.0012	K	IMKDILEK	K			File12471 Spectrum3932 scans: 6027
7	sp|P07900|HS90A_HUMAN	Heat shock protein HSP 90-alpha OS=Homo sapiens OX=9606 GN=HSP90AA1 PE=1 SV=5	1693	85006	67	57	41	37	43.6	4.94	3215	1	0	0	520.251	1038.49	2	1038.49	0.0002	0	54.2	5.2e-05	R	YESLTDPSK	L			File12471 Spectrum1451 scans: 3416
7	sp|P07900|HS90A_HUMAN	Heat shock protein HSP 90-alpha OS=Homo sapiens OX=9606 GN=HSP90AA1 PE=1 SV=5	1693	85006	67	57	41	37	43.6	4.94	3683	2	1	1	538.774	1075.53	2	1075.53	-0.0014	1	8.84	2.3	K	KFYEQFSK	N			File12471 Spectrum2585 scans: 4607
7	sp|P07900|HS90A_HUMAN	Heat shock protein HSP 90-alpha OS=Homo sapiens OX=9606 GN=HSP90AA1 PE=1 SV=5	1693	85006	67	57	41	37	43.6	4.94	4121	1	1	1	554.775	1107.54	2	1107.53	0.0005	0	64.49	4.9e-06	R	APFDLFENR	K			File12471 Spectrum15613 scans: 18324
7	sp|P07900|HS90A_HUMAN	Heat shock protein HSP 90-alpha OS=Homo sapiens OX=9606 GN=HSP90AA1 PE=1 SV=5	1693	85006	67	57	41	37	43.6	4.94	4747	1	0	0	576.281	1150.55	2	1150.55	-0.0031	0	32.72	0.0074	K	YIDQEELNK	T			File12471 Spectrum1789 scans: 3771
7	sp|P07900|HS90A_HUMAN	Heat shock protein HSP 90-alpha OS=Homo sapiens OX=9606 GN=HSP90AA1 PE=1 SV=5	1693	85006	67	57	41	37	43.6	4.94	5534	1	1	1	602.753	1203.49	2	1203.49	0.0011	0	19.08	0.024	R	DNSTMGYMAAK	K	Oxidation (M)	0.00000001000.0	File12471 Spectrum637 scans: 2560
7	sp|P07900|HS90A_HUMAN	Heat shock protein HSP 90-alpha OS=Homo sapiens OX=9606 GN=HSP90AA1 PE=1 SV=5	1693	85006	67	57	41	37	43.6	4.94	5847	1	1	0	612.817	1223.62	2	1223.62	0	0	32.07	0.009	K	HIYYITGETK	D			File12471 Spectrum3132 scans: 5183
7	sp|P07900|HS90A_HUMAN	Heat shock protein HSP 90-alpha OS=Homo sapiens OX=9606 GN=HSP90AA1 PE=1 SV=5	1693	85006	67	57	41	37	43.6	4.94	6011	1	1	1	618.304	1234.59	2	1234.59	-0.0002	0	69.89	1.4e-06	K	DQVANSAFVER	L			File12471 Spectrum3440 scans: 5506
7	sp|P07900|HS90A_HUMAN	Heat shock protein HSP 90-alpha OS=Homo sapiens OX=9606 GN=HSP90AA1 PE=1 SV=5	1693	85006	67	57	41	37	43.6	4.94	6036	1	1	1	412.884	1235.63	3	1235.63	-0.0008	1	38.22	0.0027	R	APFDLFENRK	K			File12471 Spectrum12009 scans: 14533
7	sp|P07900|HS90A_HUMAN	Heat shock protein HSP 90-alpha OS=Homo sapiens OX=9606 GN=HSP90AA1 PE=1 SV=5	1693	85006	67	57	41	37	43.6	4.94	6134	1	0	0	621.854	1241.69	2	1241.7	-0.0048	0	62.69	7.3e-06	K	ADLINNLGTIAK	S			File12471 Spectrum13302 scans: 15893
7	sp|P07900|HS90A_HUMAN	Heat shock protein HSP 90-alpha OS=Homo sapiens OX=9606 GN=HSP90AA1 PE=1 SV=5	1693	85006	67	57	41	37	43.6	4.94	6135	1	0	0	621.854	1241.69	2	1241.7	-0.0048	0	60.74	1.1e-05	K	ADLINNLGTIAK	S			File12471 Spectrum13300 scans: 15891
7	sp|P07900|HS90A_HUMAN	Heat shock protein HSP 90-alpha OS=Homo sapiens OX=9606 GN=HSP90AA1 PE=1 SV=5	1693	85006	67	57	41	37	43.6	4.94	6484	1	1	1	632.825	1263.63	2	1263.64	-0.001	1	25.95	0.037	R	RAPFDLFENR	K			File12471 Spectrum13920 scans: 16542
7	sp|P07900|HS90A_HUMAN	Heat shock protein HSP 90-alpha OS=Homo sapiens OX=9606 GN=HSP90AA1 PE=1 SV=5	1693	85006	67	57	41	37	43.6	4.94	6485	1	1	1	422.219	1263.64	3	1263.64	-0.0009	1	37.68	0.0025	R	RAPFDLFENR	K			File12471 Spectrum13689 scans: 16299
7	sp|P07900|HS90A_HUMAN	Heat shock protein HSP 90-alpha OS=Homo sapiens OX=9606 GN=HSP90AA1 PE=1 SV=5	1693	85006	67	57	41	37	43.6	4.94	6486	1	1	1	422.219	1263.64	3	1263.64	0.0002	1	44.51	0.00055	R	RAPFDLFENR	K			File12471 Spectrum13840 scans: 16458
7	sp|P07900|HS90A_HUMAN	Heat shock protein HSP 90-alpha OS=Homo sapiens OX=9606 GN=HSP90AA1 PE=1 SV=5	1693	85006	67	57	41	37	43.6	4.94	6487	1	1	1	632.825	1263.64	2	1263.64	0.0003	1	48.39	0.00022	R	RAPFDLFENR	K			File12471 Spectrum13760 scans: 16374
7	sp|P07900|HS90A_HUMAN	Heat shock protein HSP 90-alpha OS=Homo sapiens OX=9606 GN=HSP90AA1 PE=1 SV=5	1693	85006	67	57	41	37	43.6	4.94	6489	1	1	1	632.826	1263.64	2	1263.64	0.0006	1	44.02	0.00061	R	RAPFDLFENR	K			File12471 Spectrum13603 scans: 16209
7	sp|P07900|HS90A_HUMAN	Heat shock protein HSP 90-alpha OS=Homo sapiens OX=9606 GN=HSP90AA1 PE=1 SV=5	1693	85006	67	57	41	37	43.6	4.94	6899	3	1	0	646.323	1290.63	2	1290.63	0.0009	0	8.61	2.3	R	ELISNSSDALDK	I			File12471 Spectrum4576 scans: 6707
7	sp|P07900|HS90A_HUMAN	Heat shock protein HSP 90-alpha OS=Homo sapiens OX=9606 GN=HSP90AA1 PE=1 SV=5	1693	85006	67	57	41	37	43.6	4.94	7243	1	0	0	656.289	1310.56	2	1310.56	0.0006	0	73.61	2.5e-07	K	EDQTEYLEER	R			File12471 Spectrum2796 scans: 4829
7	sp|P07900|HS90A_HUMAN	Heat shock protein HSP 90-alpha OS=Homo sapiens OX=9606 GN=HSP90AA1 PE=1 SV=5	1693	85006	67	57	41	37	43.6	4.94	7854	1	0	0	674.835	1347.66	2	1347.66	-0.0017	0	35.3	0.0054	K	HFSVEGQLEFR	A			File12471 Spectrum10322 scans: 12758
7	sp|P07900|HS90A_HUMAN	Heat shock protein HSP 90-alpha OS=Homo sapiens OX=9606 GN=HSP90AA1 PE=1 SV=5	1693	85006	67	57	41	37	43.6	4.94	7875	1	0	0	675.371	1348.73	2	1348.73	0.0003	0	77.17	2e-07	R	TLTIVDTGIGMTK	A			File12471 Spectrum13423 scans: 16020
7	sp|P07900|HS90A_HUMAN	Heat shock protein HSP 90-alpha OS=Homo sapiens OX=9606 GN=HSP90AA1 PE=1 SV=5	1693	85006	67	57	41	37	43.6	4.94	7876	1	0	0	675.372	1348.73	2	1348.73	0.0019	0	58.97	1.3e-05	R	TLTIVDTGIGMTK	A			File12471 Spectrum13982 scans: 16607
7	sp|P07900|HS90A_HUMAN	Heat shock protein HSP 90-alpha OS=Homo sapiens OX=9606 GN=HSP90AA1 PE=1 SV=5	1693	85006	67	57	41	37	43.6	4.94	8838	1	0	0	470.236	1407.69	3	1407.69	-0.0031	1	28.86	0.02	K	EKYIDQEELNK	T			File12471 Spectrum1570 scans: 3541
7	sp|P07900|HS90A_HUMAN	Heat shock protein HSP 90-alpha OS=Homo sapiens OX=9606 GN=HSP90AA1 PE=1 SV=5	1693	85006	67	57	41	37	43.6	4.94	8839	1	0	0	704.851	1407.69	2	1407.69	0.0001	1	67.95	2.6e-06	K	EKYIDQEELNK	T			File12471 Spectrum1557 scans: 3527
7	sp|P07900|HS90A_HUMAN	Heat shock protein HSP 90-alpha OS=Homo sapiens OX=9606 GN=HSP90AA1 PE=1 SV=5	1693	85006	67	57	41	37	43.6	4.94	8972	1	0	0	708.823	1415.63	2	1415.63	0.0012	0	33.78	0.0026	K	EGLELPEDEEEK	K			File12471 Spectrum6983 scans: 9244
7	sp|P07900|HS90A_HUMAN	Heat shock protein HSP 90-alpha OS=Homo sapiens OX=9606 GN=HSP90AA1 PE=1 SV=5	1693	85006	67	57	41	37	43.6	4.94	9863	1	0	0	489.895	1466.66	3	1466.66	0.0001	1	30.2	0.0082	K	EDQTEYLEERR	I			File12471 Spectrum1420 scans: 3383
7	sp|P07900|HS90A_HUMAN	Heat shock protein HSP 90-alpha OS=Homo sapiens OX=9606 GN=HSP90AA1 PE=1 SV=5	1693	85006	67	57	41	37	43.6	4.94	10579	1	0	0	757.397	1512.78	2	1512.78	0.0016	0	80.38	1.2e-07	R	GVVDSEDLPLNISR	E			File12471 Spectrum13362 scans: 15956
7	sp|P07900|HS90A_HUMAN	Heat shock protein HSP 90-alpha OS=Homo sapiens OX=9606 GN=HSP90AA1 PE=1 SV=5	1693	85006	67	57	41	37	43.6	4.94	10790	1	0	0	764.376	1526.74	2	1526.74	0.0003	0	70.57	1e-06	K	SLTNDWEDHLAVK	H			File12471 Spectrum11023 scans: 13497
7	sp|P07900|HS90A_HUMAN	Heat shock protein HSP 90-alpha OS=Homo sapiens OX=9606 GN=HSP90AA1 PE=1 SV=5	1693	85006	67	57	41	37	43.6	4.94	10791	1	0	0	509.92	1526.74	3	1526.74	0.0003	0	41.38	0.00087	K	SLTNDWEDHLAVK	H			File12471 Spectrum11015 scans: 13488
7	sp|P07900|HS90A_HUMAN	Heat shock protein HSP 90-alpha OS=Homo sapiens OX=9606 GN=HSP90AA1 PE=1 SV=5	1693	85006	67	57	41	37	43.6	4.94	11000	1	0	0	513.923	1538.75	3	1538.75	0.0009	1	31.88	0.009	R	YESLTDPSKLDSGK	E			File12471 Spectrum3952 scans: 6048
7	sp|P07900|HS90A_HUMAN	Heat shock protein HSP 90-alpha OS=Homo sapiens OX=9606 GN=HSP90AA1 PE=1 SV=5	1693	85006	67	57	41	37	43.6	4.94	11001	1	0	0	770.381	1538.75	2	1538.75	0.0014	1	62.89	7.1e-06	R	YESLTDPSKLDSGK	E			File12471 Spectrum3973 scans: 6070
7	sp|P07900|HS90A_HUMAN	Heat shock protein HSP 90-alpha OS=Homo sapiens OX=9606 GN=HSP90AA1 PE=1 SV=5	1693	85006	67	57	41	37	43.6	4.94	11165	1	1	1	775.856	1549.7	2	1549.7	0.0004	0	41.75	0.00049	R	YYTSASGDEMVSLK	D			File12471 Spectrum7989 scans: 10302
7	sp|P07900|HS90A_HUMAN	Heat shock protein HSP 90-alpha OS=Homo sapiens OX=9606 GN=HSP90AA1 PE=1 SV=5	1693	85006	67	57	41	37	43.6	4.94	11166	1	1	1	775.863	1549.71	2	1549.7	0.0149	0	4.35	3.3	R	YYTSASGDEMVSLK	D			File12471 Spectrum2379 scans: 4391
7	sp|P07900|HS90A_HUMAN	Heat shock protein HSP 90-alpha OS=Homo sapiens OX=9606 GN=HSP90AA1 PE=1 SV=5	1693	85006	67	57	41	37	43.6	4.94	11297	1	1	1	520.946	1559.82	3	1559.82	0.0007	1	69.17	1.8e-06	R	ELISNSSDALDKIR	Y			File12471 Spectrum8431 scans: 10767
7	sp|P07900|HS90A_HUMAN	Heat shock protein HSP 90-alpha OS=Homo sapiens OX=9606 GN=HSP90AA1 PE=1 SV=5	1693	85006	67	57	41	37	43.6	4.94	11298	1	1	1	780.915	1559.82	2	1559.82	0.0009	1	91.73	9.9e-09	R	ELISNSSDALDKIR	Y			File12471 Spectrum8451 scans: 10788
7	sp|P07900|HS90A_HUMAN	Heat shock protein HSP 90-alpha OS=Homo sapiens OX=9606 GN=HSP90AA1 PE=1 SV=5	1693	85006	67	57	41	37	43.6	4.94	11766	1	1	1	398.224	1588.87	4	1588.87	-0.002	1	36.39	0.0021	K	ELHINLIPNKQDR	T			File12471 Spectrum8165 scans: 10487
7	sp|P07900|HS90A_HUMAN	Heat shock protein HSP 90-alpha OS=Homo sapiens OX=9606 GN=HSP90AA1 PE=1 SV=5	1693	85006	67	57	41	37	43.6	4.94	11767	1	1	1	530.63	1588.87	3	1588.87	0.0008	1	39.43	0.001	K	ELHINLIPNKQDR	T			File12471 Spectrum8156 scans: 10478
7	sp|P07900|HS90A_HUMAN	Heat shock protein HSP 90-alpha OS=Homo sapiens OX=9606 GN=HSP90AA1 PE=1 SV=5	1693	85006	67	57	41	37	43.6	4.94	13945	1	1	1	581.943	1742.81	3	1742.81	-0.0008	1	14.77	0.28	K	AQALRDNSTMGYMAAK	K	Oxidation (M)	0.0000000000001000.0	File12471 Spectrum1088 scans: 3035
7	sp|P07900|HS90A_HUMAN	Heat shock protein HSP 90-alpha OS=Homo sapiens OX=9606 GN=HSP90AA1 PE=1 SV=5	1693	85006	67	57	41	37	43.6	4.94	14426	1	1	0	889.98	1777.95	2	1777.94	0.006	0	22.13	0.05	K	HSQFIGYPITLFVEK	E			File12471 Spectrum17989 scans: 20819
7	sp|P07900|HS90A_HUMAN	Heat shock protein HSP 90-alpha OS=Homo sapiens OX=9606 GN=HSP90AA1 PE=1 SV=5	1693	85006	67	57	41	37	43.6	4.94	14529	1	1	1	596.319	1785.94	3	1785.94	-0.0006	0	62.67	5.9e-06	K	HLEINPDHSIIETLR	Q			File12471 Spectrum11765 scans: 14277
7	sp|P07900|HS90A_HUMAN	Heat shock protein HSP 90-alpha OS=Homo sapiens OX=9606 GN=HSP90AA1 PE=1 SV=5	1693	85006	67	57	41	37	43.6	4.94	14530	1	1	1	893.976	1785.94	2	1785.94	0.0011	0	98.04	1.8e-09	K	HLEINPDHSIIETLR	Q			File12471 Spectrum11795 scans: 14308
7	sp|P07900|HS90A_HUMAN	Heat shock protein HSP 90-alpha OS=Homo sapiens OX=9606 GN=HSP90AA1 PE=1 SV=5	1693	85006	67	57	41	37	43.6	4.94	15055	1	1	1	917.395	1832.78	2	1832.77	0.0012	0	95.29	9.5e-10	R	NPDDITNEEYGEFYK	S			File12471 Spectrum10227 scans: 12658
7	sp|P07900|HS90A_HUMAN	Heat shock protein HSP 90-alpha OS=Homo sapiens OX=9606 GN=HSP90AA1 PE=1 SV=5	1693	85006	67	57	41	37	43.6	4.94	15970	1	1	1	639.018	1914.03	3	1914.03	-0.0001	1	41.61	0.00054	K	KHLEINPDHSIIETLR	Q			File12471 Spectrum9096 scans: 11468
7	sp|P07900|HS90A_HUMAN	Heat shock protein HSP 90-alpha OS=Homo sapiens OX=9606 GN=HSP90AA1 PE=1 SV=5	1693	85006	67	57	41	37	43.6	4.94	15971	1	1	1	479.515	1914.03	4	1914.03	0.0007	1	50.64	6.5e-05	K	KHLEINPDHSIIETLR	Q			File12471 Spectrum8968 scans: 11334
7	sp|P07900|HS90A_HUMAN	Heat shock protein HSP 90-alpha OS=Homo sapiens OX=9606 GN=HSP90AA1 PE=1 SV=5	1693	85006	67	57	41	37	43.6	4.94	16876	1	0	0	1008.03	2014.04	2	2014.04	0.0002	1	73.02	5.7e-07	K	VILHLKEDQTEYLEER	R			File12471 Spectrum8219 scans: 10544
7	sp|P07900|HS90A_HUMAN	Heat shock protein HSP 90-alpha OS=Homo sapiens OX=9606 GN=HSP90AA1 PE=1 SV=5	1693	85006	67	57	41	37	43.6	4.94	16877	1	0	0	504.517	2014.04	4	2014.04	0.0003	1	43.86	0.00047	K	VILHLKEDQTEYLEER	R			File12471 Spectrum8196 scans: 10520
7	sp|P07900|HS90A_HUMAN	Heat shock protein HSP 90-alpha OS=Homo sapiens OX=9606 GN=HSP90AA1 PE=1 SV=5	1693	85006	67	57	41	37	43.6	4.94	16878	1	0	0	672.353	2014.04	3	2014.04	0.0007	1	69.58	1.3e-06	K	VILHLKEDQTEYLEER	R			File12471 Spectrum8213 scans: 10538
7	sp|P07900|HS90A_HUMAN	Heat shock protein HSP 90-alpha OS=Homo sapiens OX=9606 GN=HSP90AA1 PE=1 SV=5	1693	85006	67	57	41	37	43.6	4.94	18317	1	1	1	749.331	2244.97	3	2244.97	0.0032	1	71.24	2.6e-07	R	YYTSASGDEMVSLKDYCTR	M			File12471 Spectrum9207 scans: 11586
7	sp|P07900|HS90A_HUMAN	Heat shock protein HSP 90-alpha OS=Homo sapiens OX=9606 GN=HSP90AA1 PE=1 SV=5	1693	85006	67	57	41	37	43.6	4.94	18364	1	0	0	1128.48	2254.95	2	2254.95	-0.0049	0	123.73	1.2e-12	K	HNDDEQYAWESSAGGSFTVR	T			File12471 Spectrum10874 scans: 13340
7	sp|P07900|HS90A_HUMAN	Heat shock protein HSP 90-alpha OS=Homo sapiens OX=9606 GN=HSP90AA1 PE=1 SV=5	1693	85006	67	57	41	37	43.6	4.94	18365	1	0	0	752.658	2254.95	3	2254.95	0.0016	0	64.6	1e-06	K	HNDDEQYAWESSAGGSFTVR	T			File12471 Spectrum10844 scans: 13309
7	sp|P07900|HS90A_HUMAN	Heat shock protein HSP 90-alpha OS=Homo sapiens OX=9606 GN=HSP90AA1 PE=1 SV=5	1693	85006	67	57	41	37	43.6	4.94	19160	1	1	1	814.409	2440.21	3	2440.2	0.0033	1	86.17	2.4e-08	K	HIYYITGETKDQVANSAFVER	L			File12471 Spectrum8848 scans: 11208
7	sp|P07900|HS90A_HUMAN	Heat shock protein HSP 90-alpha OS=Homo sapiens OX=9606 GN=HSP90AA1 PE=1 SV=5	1693	85006	67	57	41	37	43.6	4.94	19590	1	0	1	858.479	2572.42	3	2572.41	0.0017	1	82.88	1.6e-08	R	TLTIVDTGIGMTKADLINNLGTIAK	S			File12471 Spectrum18278 scans: 21123
7	sp|P07900|HS90A_HUMAN	Heat shock protein HSP 90-alpha OS=Homo sapiens OX=9606 GN=HSP90AA1 PE=1 SV=5	1693	85006	67	57	41	37	43.6	4.94	19881	1	1	1	679.828	2715.28	4	2715.28	-0.0002	1	14.75	0.26	K	TKPIWTRNPDDITNEEYGEFYK	S			File12471 Spectrum12328 scans: 14868
7	sp|P07900|HS90A_HUMAN	Heat shock protein HSP 90-alpha OS=Homo sapiens OX=9606 GN=HSP90AA1 PE=1 SV=5	1693	85006	67	57	41	37	43.6	4.94	19882	1	1	1	906.102	2715.28	3	2715.28	0.0012	1	23.18	0.038	K	TKPIWTRNPDDITNEEYGEFYK	S			File12471 Spectrum12351 scans: 14892	emPAI	5.38
8	sp|P06733|ENOA_HUMAN	Alpha-enolase OS=Homo sapiens OX=9606 GN=ENO1 PE=1 SV=2	1535	47481	51	37	34	27	77.4	7.01	244	1	1	0	352.708	703.401	2	703.402	-0.0005	0	20.35	0.1	K	GVPLYR	H			File12471 Spectrum2873 scans: 4910
8	sp|P06733|ENOA_HUMAN	Alpha-enolase OS=Homo sapiens OX=9606 GN=ENO1 PE=1 SV=2	1535	47481	51	37	34	27	77.4	7.01	245	2	1	0	352.709	703.404	2	703.402	0.0027	0	5.81	3.2	K	GVPLYR	H			File12471 Spectrum3302 scans: 5361
8	sp|P06733|ENOA_HUMAN	Alpha-enolase OS=Homo sapiens OX=9606 GN=ENO1 PE=1 SV=2	1535	47481	51	37	34	27	77.4	7.01	697	1	1	0	400.695	799.375	2	799.375	-0.0005	0	22.24	0.039	K	YDLDFK	S			File12471 Spectrum8010 scans: 10324
8	sp|P06733|ENOA_HUMAN	Alpha-enolase OS=Homo sapiens OX=9606 GN=ENO1 PE=1 SV=2	1535	47481	51	37	34	27	77.4	7.01	707	1	1	1	401.239	800.464	2	800.464	-0.0003	0	36.2	0.0068	K	EGLELLK	T			File12471 Spectrum9999 scans: 12419
8	sp|P06733|ENOA_HUMAN	Alpha-enolase OS=Homo sapiens OX=9606 GN=ENO1 PE=1 SV=2	1535	47481	51	37	34	27	77.4	7.01	777	5	1	1	405.729	809.443	2	809.439	0.0033	0	0.88	7.8	K	AVEHINK	T			File12471 Spectrum12254 scans: 14790
8	sp|P06733|ENOA_HUMAN	Alpha-enolase OS=Homo sapiens OX=9606 GN=ENO1 PE=1 SV=2	1535	47481	51	37	34	27	77.4	7.01	1532	1	1	1	450.282	898.549	2	898.549	0.0005	0	21.47	0.066	K	TIAPALVSK	K			File12471 Spectrum4571 scans: 6702
8	sp|P06733|ENOA_HUMAN	Alpha-enolase OS=Homo sapiens OX=9606 GN=ENO1 PE=1 SV=2	1535	47481	51	37	34	27	77.4	7.01	2188	1	1	1	320.519	958.534	3	958.535	-0.0012	1	11.72	1.2	R	NFRNPLAK	-			File12471 Spectrum3749 scans: 5834
8	sp|P06733|ENOA_HUMAN	Alpha-enolase OS=Homo sapiens OX=9606 GN=ENO1 PE=1 SV=2	1535	47481	51	37	34	27	77.4	7.01	2189	1	1	1	480.275	958.535	2	958.535	-0.0002	1	23.22	0.086	R	NFRNPLAK	-			File12471 Spectrum3825 scans: 5914
8	sp|P06733|ENOA_HUMAN	Alpha-enolase OS=Homo sapiens OX=9606 GN=ENO1 PE=1 SV=2	1535	47481	51	37	34	27	77.4	7.01	2190	2	1	1	480.275	958.535	2	958.535	0.0001	1	14.81	0.59	R	NFRNPLAK	-			File12471 Spectrum3653 scans: 5732
8	sp|P06733|ENOA_HUMAN	Alpha-enolase OS=Homo sapiens OX=9606 GN=ENO1 PE=1 SV=2	1535	47481	51	37	34	27	77.4	7.01	2196	1	1	1	480.757	959.5	2	959.492	0.0079	0	14.76	0.81	K	LNVTEQEK	I			File12471 Spectrum20171 scans: 23117
8	sp|P06733|ENOA_HUMAN	Alpha-enolase OS=Homo sapiens OX=9606 GN=ENO1 PE=1 SV=2	1535	47481	51	37	34	27	77.4	7.01	2791	1	1	1	504.253	1006.49	2	1006.49	-0.0015	0	15.22	0.53	K	SCNCLLLK	V			File12471 Spectrum6082 scans: 8296
8	sp|P06733|ENOA_HUMAN	Alpha-enolase OS=Homo sapiens OX=9606 GN=ENO1 PE=1 SV=2	1535	47481	51	37	34	27	77.4	7.01	3065	1	1	1	514.329	1026.64	2	1026.64	0.0006	1	33.15	0.0013	K	TIAPALVSKK	L			File12471 Spectrum2092 scans: 4089
8	sp|P06733|ENOA_HUMAN	Alpha-enolase OS=Homo sapiens OX=9606 GN=ENO1 PE=1 SV=2	1535	47481	51	37	34	27	77.4	7.01	3625	1	1	1	358.182	1071.52	3	1071.52	-0.0007	1	29.48	0.014	R	SGKYDLDFK	S			File12471 Spectrum4847 scans: 6994
8	sp|P06733|ENOA_HUMAN	Alpha-enolase OS=Homo sapiens OX=9606 GN=ENO1 PE=1 SV=2	1535	47481	51	37	34	27	77.4	7.01	3627	1	1	1	536.769	1071.52	2	1071.52	0.0006	1	36.31	0.0027	R	SGKYDLDFK	S			File12471 Spectrum4828 scans: 6974
8	sp|P06733|ENOA_HUMAN	Alpha-enolase OS=Homo sapiens OX=9606 GN=ENO1 PE=1 SV=2	1535	47481	51	37	34	27	77.4	7.01	3792	2	1	1	542.812	1083.61	2	1083.62	-0.0134	1	4.46	3.7	-	MSILKIHAR	E	Oxidation (M)	0.100000000.0	File12471 Spectrum12333 scans: 14873
8	sp|P06733|ENOA_HUMAN	Alpha-enolase OS=Homo sapiens OX=9606 GN=ENO1 PE=1 SV=2	1535	47481	51	37	34	27	77.4	7.01	3795	5	1	1	542.822	1083.63	2	1083.62	0.0077	1	0.75	6.6	-	MSILKIHAR	E	Oxidation (M)	0.100000000.0	File12471 Spectrum7434 scans: 9718
8	sp|P06733|ENOA_HUMAN	Alpha-enolase OS=Homo sapiens OX=9606 GN=ENO1 PE=1 SV=2	1535	47481	51	37	34	27	77.4	7.01	4636	1	1	1	381.877	1142.61	3	1142.61	-0.0008	0	31.63	0.013	R	IGAEVYHNLK	N			File12471 Spectrum2311 scans: 4320
8	sp|P06733|ENOA_HUMAN	Alpha-enolase OS=Homo sapiens OX=9606 GN=ENO1 PE=1 SV=2	1535	47481	51	37	34	27	77.4	7.01	4637	1	1	1	572.312	1142.61	2	1142.61	0.0004	0	46.64	0.00042	R	IGAEVYHNLK	N			File12471 Spectrum2331 scans: 4341
8	sp|P06733|ENOA_HUMAN	Alpha-enolase OS=Homo sapiens OX=9606 GN=ENO1 PE=1 SV=2	1535	47481	51	37	34	27	77.4	7.01	7357	1	1	1	658.857	1315.7	2	1315.7	0.0014	1	58.01	2.5e-05	K	LNVTEQEKIDK	L			File12471 Spectrum1051 scans: 2995
8	sp|P06733|ENOA_HUMAN	Alpha-enolase OS=Homo sapiens OX=9606 GN=ENO1 PE=1 SV=2	1535	47481	51	37	34	27	77.4	7.01	8804	1	1	1	703.859	1405.7	2	1405.71	-0.0046	0	79.29	2e-07	R	GNPTVEVDLFTSK	G			File12471 Spectrum13723 scans: 16335
8	sp|P06733|ENOA_HUMAN	Alpha-enolase OS=Homo sapiens OX=9606 GN=ENO1 PE=1 SV=2	1535	47481	51	37	34	27	77.4	7.01	8805	1	1	1	703.86	1405.7	2	1405.71	-0.004	0	47.16	0.00033	R	GNPTVEVDLFTSK	G			File12471 Spectrum13892 scans: 16512
8	sp|P06733|ENOA_HUMAN	Alpha-enolase OS=Homo sapiens OX=9606 GN=ENO1 PE=1 SV=2	1535	47481	51	37	34	27	77.4	7.01	9139	1	1	1	713.367	1424.72	2	1424.72	0	0	60.12	1.6e-05	R	YISPDQLADLYK	S			File12471 Spectrum15656 scans: 18369
8	sp|P06733|ENOA_HUMAN	Alpha-enolase OS=Homo sapiens OX=9606 GN=ENO1 PE=1 SV=2	1535	47481	51	37	34	27	77.4	7.01	9140	1	1	1	713.367	1424.72	2	1424.72	0.0001	0	10.91	1.3	R	YISPDQLADLYK	S			File12471 Spectrum20262 scans: 23238
8	sp|P06733|ENOA_HUMAN	Alpha-enolase OS=Homo sapiens OX=9606 GN=ENO1 PE=1 SV=2	1535	47481	51	37	34	27	77.4	7.01	10309	1	1	1	499.242	1494.7	3	1494.71	-0.002	1	46.4	0.00026	K	LMIEMDGTENKSK	F			File12471 Spectrum5156 scans: 7320
8	sp|P06733|ENOA_HUMAN	Alpha-enolase OS=Homo sapiens OX=9606 GN=ENO1 PE=1 SV=2	1535	47481	51	37	34	27	77.4	7.01	10310	1	1	1	748.36	1494.71	2	1494.71	0.0001	1	7.76	1.9	K	LMIEMDGTENKSK	F			File12471 Spectrum5164 scans: 7328
8	sp|P06733|ENOA_HUMAN	Alpha-enolase OS=Homo sapiens OX=9606 GN=ENO1 PE=1 SV=2	1535	47481	51	37	34	27	77.4	7.01	10759	1	1	1	763.389	1524.76	2	1524.76	0.0019	0	85.74	3.9e-08	K	LAQANGWGVMVSHR	S			File12471 Spectrum8402 scans: 10736
8	sp|P06733|ENOA_HUMAN	Alpha-enolase OS=Homo sapiens OX=9606 GN=ENO1 PE=1 SV=2	1535	47481	51	37	34	27	77.4	7.01	11039	1	1	1	514.594	1540.76	3	1540.76	0.0029	0	14.99	0.43	K	LAQANGWGVMVSHR	S	Oxidation (M)	0.00000000010000.0	File12471 Spectrum4916 scans: 7067
8	sp|P06733|ENOA_HUMAN	Alpha-enolase OS=Homo sapiens OX=9606 GN=ENO1 PE=1 SV=2	1535	47481	51	37	34	27	77.4	7.01	11214	1	1	1	777.857	1553.7	2	1553.7	-0.0012	1	50.86	5.7e-05	K	YDLDFKSPDDPSR	Y			File12471 Spectrum7384 scans: 9665
8	sp|P06733|ENOA_HUMAN	Alpha-enolase OS=Homo sapiens OX=9606 GN=ENO1 PE=1 SV=2	1535	47481	51	37	34	27	77.4	7.01	12374	1	1	1	817.415	1632.82	2	1632.81	0.0012	0	90.82	1.2e-08	K	VNQIGSVTESLQACK	L			File12471 Spectrum8373 scans: 10706
8	sp|P06733|ENOA_HUMAN	Alpha-enolase OS=Homo sapiens OX=9606 GN=ENO1 PE=1 SV=2	1535	47481	51	37	34	27	77.4	7.01	13233	1	1	1	846.452	1690.89	2	1690.89	0.0003	1	48.45	0.00017	K	YNQLLRIEEELGSK	A			File12471 Spectrum15655 scans: 18368
8	sp|P06733|ENOA_HUMAN	Alpha-enolase OS=Homo sapiens OX=9606 GN=ENO1 PE=1 SV=2	1535	47481	51	37	34	27	77.4	7.01	13234	1	1	1	564.637	1690.89	3	1690.89	0.0012	1	34.87	0.0038	K	YNQLLRIEEELGSK	A			File12471 Spectrum15635 scans: 18347
8	sp|P06733|ENOA_HUMAN	Alpha-enolase OS=Homo sapiens OX=9606 GN=ENO1 PE=1 SV=2	1535	47481	51	37	34	27	77.4	7.01	14739	1	1	0	902.977	1803.94	2	1803.94	0.0027	0	100.48	1.2e-09	R	AAVPSGASTGIYEALELR	D			File12471 Spectrum16757 scans: 19526
8	sp|P06733|ENOA_HUMAN	Alpha-enolase OS=Homo sapiens OX=9606 GN=ENO1 PE=1 SV=2	1535	47481	51	37	34	27	77.4	7.01	15873	1	1	1	954.497	1906.98	2	1906.98	-0.0007	0	66.25	2.8e-06	K	LAMQEFMILPVGAANFR	E			File12471 Spectrum19336 scans: 22234
8	sp|P06733|ENOA_HUMAN	Alpha-enolase OS=Homo sapiens OX=9606 GN=ENO1 PE=1 SV=2	1535	47481	51	37	34	27	77.4	7.01	15875	1	1	1	636.667	1906.98	3	1906.98	0.0005	0	52.1	7.3e-05	K	LAMQEFMILPVGAANFR	E			File12471 Spectrum19340 scans: 22238
8	sp|P06733|ENOA_HUMAN	Alpha-enolase OS=Homo sapiens OX=9606 GN=ENO1 PE=1 SV=2	1535	47481	51	37	34	27	77.4	7.01	16062	1	1	1	962.495	1922.98	2	1922.97	0.0014	0	79.83	1.1e-07	K	LAMQEFMILPVGAANFR	E	Oxidation (M)	0.00000010000000000.0	File12471 Spectrum18458 scans: 21312
8	sp|P06733|ENOA_HUMAN	Alpha-enolase OS=Homo sapiens OX=9606 GN=ENO1 PE=1 SV=2	1535	47481	51	37	34	27	77.4	7.01	16426	1	1	1	980.97	1959.93	2	1959.92	0.0084	0	80.66	9.6e-08	K	DATNVGDEGGFAPNILENK	E			File12471 Spectrum13649 scans: 16257
8	sp|P06733|ENOA_HUMAN	Alpha-enolase OS=Homo sapiens OX=9606 GN=ENO1 PE=1 SV=2	1535	47481	51	37	34	27	77.4	7.01	17020	1	1	1	1017.03	2032.05	2	2032.05	0.0011	0	111.7	7.3e-11	K	FTASAGIQVVGDDLTVTNPK	R			File12471 Spectrum15394 scans: 18094
8	sp|P06733|ENOA_HUMAN	Alpha-enolase OS=Homo sapiens OX=9606 GN=ENO1 PE=1 SV=2	1535	47481	51	37	34	27	77.4	7.01	17817	1	1	1	718.695	2153.06	3	2153.06	-0.0001	1	26.71	0.024	R	EIFDSRGNPTVEVDLFTSK	G			File12471 Spectrum16316 scans: 19063
8	sp|P06733|ENOA_HUMAN	Alpha-enolase OS=Homo sapiens OX=9606 GN=ENO1 PE=1 SV=2	1535	47481	51	37	34	27	77.4	7.01	17936	1	1	1	726.03	2175.07	3	2175.07	0.001	1	76.16	2.6e-07	K	AGYTDKVVIGMDVAASEFFR	S			File12471 Spectrum18706 scans: 21572
8	sp|P06733|ENOA_HUMAN	Alpha-enolase OS=Homo sapiens OX=9606 GN=ENO1 PE=1 SV=2	1535	47481	51	37	34	27	77.4	7.01	17964	1	1	1	727.356	2179.04	3	2179.04	0.0016	1	43.3	0.00055	K	SPDDPSRYISPDQLADLYK	S			File12471 Spectrum15743 scans: 18461
8	sp|P06733|ENOA_HUMAN	Alpha-enolase OS=Homo sapiens OX=9606 GN=ENO1 PE=1 SV=2	1535	47481	51	37	34	27	77.4	7.01	18015	1	1	1	730.391	2188.15	3	2188.15	0.001	1	103.33	3.8e-10	K	FTASAGIQVVGDDLTVTNPKR	I			File12471 Spectrum13727 scans: 16339
8	sp|P06733|ENOA_HUMAN	Alpha-enolase OS=Homo sapiens OX=9606 GN=ENO1 PE=1 SV=2	1535	47481	51	37	34	27	77.4	7.01	18016	1	1	1	730.391	2188.15	3	2188.15	0.0016	1	80.96	6.6e-08	K	FTASAGIQVVGDDLTVTNPKR	I			File12471 Spectrum13880 scans: 16500
8	sp|P06733|ENOA_HUMAN	Alpha-enolase OS=Homo sapiens OX=9606 GN=ENO1 PE=1 SV=2	1535	47481	51	37	34	27	77.4	7.01	18017	1	1	1	1095.08	2188.15	2	2188.15	0.0019	1	110.72	6.9e-11	K	FTASAGIQVVGDDLTVTNPKR	I			File12471 Spectrum13771 scans: 16385
8	sp|P06733|ENOA_HUMAN	Alpha-enolase OS=Homo sapiens OX=9606 GN=ENO1 PE=1 SV=2	1535	47481	51	37	34	27	77.4	7.01	18464	1	1	1	759.717	2276.13	3	2276.13	0.002	1	49.05	0.00013	R	AAVPSGASTGIYEALELRDNDK	T			File12471 Spectrum14184 scans: 16820
8	sp|P06733|ENOA_HUMAN	Alpha-enolase OS=Homo sapiens OX=9606 GN=ENO1 PE=1 SV=2	1535	47481	51	37	34	27	77.4	7.01	18623	1	1	1	1155.06	2308.1	2	2308.1	0.0003	1	27.4	0.016	K	YGKDATNVGDEGGFAPNILENK	E			File12471 Spectrum11564 scans: 14066
8	sp|P06733|ENOA_HUMAN	Alpha-enolase OS=Homo sapiens OX=9606 GN=ENO1 PE=1 SV=2	1535	47481	51	37	34	27	77.4	7.01	18624	1	1	1	770.374	2308.1	3	2308.1	0.0014	1	45.96	0.00023	K	YGKDATNVGDEGGFAPNILENK	E			File12471 Spectrum11526 scans: 14026
8	sp|P06733|ENOA_HUMAN	Alpha-enolase OS=Homo sapiens OX=9606 GN=ENO1 PE=1 SV=2	1535	47481	51	37	34	27	77.4	7.01	19381	1	1	1	1255.56	2509.11	2	2509.11	0.0004	0	86.23	8.3e-09	K	DYPVVSIEDPFDQDDWGAWQK	F			File12471 Spectrum18844 scans: 21717
8	sp|P06733|ENOA_HUMAN	Alpha-enolase OS=Homo sapiens OX=9606 GN=ENO1 PE=1 SV=2	1535	47481	51	37	34	27	77.4	7.01	19931	1	1	1	915.131	2742.37	3	2742.37	0.0009	1	66.46	2.1e-06	K	DATNVGDEGGFAPNILENKEGLELLK	T			File12471 Spectrum17437 scans: 20240
8	sp|P06733|ENOA_HUMAN	Alpha-enolase OS=Homo sapiens OX=9606 GN=ENO1 PE=1 SV=2	1535	47481	51	37	34	27	77.4	7.01	19932	1	1	1	1372.19	2742.37	2	2742.37	0.002	1	112.62	5.1e-11	K	DATNVGDEGGFAPNILENKEGLELLK	T			File12471 Spectrum17456 scans: 20260
8	sp|P06733|ENOA_HUMAN	Alpha-enolase OS=Homo sapiens OX=9606 GN=ENO1 PE=1 SV=2	1535	47481	51	37	34	27	77.4	7.01	20221	1	1	1	995.804	2984.39	3	2984.39	0.0021	1	86.15	1.7e-08	K	SFIKDYPVVSIEDPFDQDDWGAWQK	F			File12471 Spectrum18518 scans: 21375
8	sp|P06733|ENOA_HUMAN	Alpha-enolase OS=Homo sapiens OX=9606 GN=ENO1 PE=1 SV=2	1535	47481	51	37	34	27	77.4	7.01	20245	1	1	1	1004.53	3010.57	3	3010.56	0.0102	0	103.2	3.2e-10	R	HIADLAGNSEVILPVPAFNVINGGSHAGNK	L			File12471 Spectrum17359 scans: 20158	emPAI	9.48
9	sp|P11142|HSP7C_HUMAN	Heat shock cognate 71 kDa protein OS=Homo sapiens OX=9606 GN=HSPA8 PE=1 SV=1	1453	71082	40	35	24	22	42.1	5.37	2546	5	1	1	495.258	988.501	2	988.519	-0.0174	1	9.27	2.6	R	LSKEDIER	M			File12471 Spectrum8540 scans: 10881
9	sp|P11142|HSP7C_HUMAN	Heat shock cognate 71 kDa protein OS=Homo sapiens OX=9606 GN=HSPA8 PE=1 SV=1	1453	71082	40	35	24	22	42.1	5.37	3743	1	1	0	541.288	1080.56	2	1080.56	0.001	0	45.82	0.00037	K	LLQDFFNGK	E			File12471 Spectrum14472 scans: 17122
9	sp|P11142|HSP7C_HUMAN	Heat shock cognate 71 kDa protein OS=Homo sapiens OX=9606 GN=HSPA8 PE=1 SV=1	1453	71082	40	35	24	22	42.1	5.37	5446	1	1	1	600.341	1198.67	2	1198.67	0.001	0	62.42	7.2e-06	K	DAGTIAGLNVLR	I			File12471 Spectrum14232 scans: 16870
9	sp|P11142|HSP7C_HUMAN	Heat shock cognate 71 kDa protein OS=Homo sapiens OX=9606 GN=HSPA8 PE=1 SV=1	1453	71082	40	35	24	22	42.1	5.37	5896	1	1	0	614.819	1227.62	2	1227.62	0.0022	0	77.43	3.5e-07	K	VEIIANDQGNR	T			File12471 Spectrum2089 scans: 4086
9	sp|P11142|HSP7C_HUMAN	Heat shock cognate 71 kDa protein OS=Homo sapiens OX=9606 GN=HSPA8 PE=1 SV=1	1453	71082	40	35	24	22	42.1	5.37	6015	1	1	1	412.546	1234.62	3	1234.62	-0.0005	0	30.2	0.015	R	MVNHFIAEFK	R			File12471 Spectrum10021 scans: 12442
9	sp|P11142|HSP7C_HUMAN	Heat shock cognate 71 kDa protein OS=Homo sapiens OX=9606 GN=HSPA8 PE=1 SV=1	1453	71082	40	35	24	22	42.1	5.37	6016	1	1	1	618.316	1234.62	2	1234.62	-0.0004	0	29.63	0.018	R	MVNHFIAEFK	R			File12471 Spectrum10035 scans: 12457
9	sp|P11142|HSP7C_HUMAN	Heat shock cognate 71 kDa protein OS=Homo sapiens OX=9606 GN=HSPA8 PE=1 SV=1	1453	71082	40	35	24	22	42.1	5.37	6295	1	1	1	626.834	1251.65	2	1251.65	0.0008	1	74.94	3.9e-07	K	MKEIAEAYLGK	T			File12471 Spectrum6068 scans: 8281
9	sp|P11142|HSP7C_HUMAN	Heat shock cognate 71 kDa protein OS=Homo sapiens OX=9606 GN=HSPA8 PE=1 SV=1	1453	71082	40	35	24	22	42.1	5.37	6303	1	1	0	627.312	1252.61	2	1252.61	0.0006	0	72.7	8.6e-07	R	FEELNADLFR	G			File12471 Spectrum15779 scans: 18499
9	sp|P11142|HSP7C_HUMAN	Heat shock cognate 71 kDa protein OS=Homo sapiens OX=9606 GN=HSPA8 PE=1 SV=1	1453	71082	40	35	24	22	42.1	5.37	7099	1	1	1	652.303	1302.59	2	1302.59	0.0009	0	60.09	1e-05	K	NSLESYAFNMK	A			File12471 Spectrum12202 scans: 14736
9	sp|P11142|HSP7C_HUMAN	Heat shock cognate 71 kDa protein OS=Homo sapiens OX=9606 GN=HSPA8 PE=1 SV=1	1453	71082	40	35	24	22	42.1	5.37	7400	1	1	1	660.301	1318.59	2	1318.59	0.0003	0	30.97	0.0066	K	NSLESYAFNMK	A	Oxidation (M)	0.00000000010.0	File12471 Spectrum7966 scans: 10278
9	sp|P11142|HSP7C_HUMAN	Heat shock cognate 71 kDa protein OS=Homo sapiens OX=9606 GN=HSPA8 PE=1 SV=1	1453	71082	40	35	24	22	42.1	5.37	8864	1	1	1	705.839	1409.66	2	1409.66	0.0021	1	62.91	6e-06	R	RFDDAVVQSDMK	H			File12471 Spectrum4023 scans: 6122
9	sp|P11142|HSP7C_HUMAN	Heat shock cognate 71 kDa protein OS=Homo sapiens OX=9606 GN=HSPA8 PE=1 SV=1	1453	71082	40	35	24	22	42.1	5.37	8865	2	1	1	705.841	1409.67	2	1409.66	0.0076	1	6.06	2.8	R	RFDDAVVQSDMK	H			File12471 Spectrum12363 scans: 14905
9	sp|P11142|HSP7C_HUMAN	Heat shock cognate 71 kDa protein OS=Homo sapiens OX=9606 GN=HSPA8 PE=1 SV=1	1453	71082	40	35	24	22	42.1	5.37	10079	1	1	0	494.256	1479.75	3	1479.75	0	1	47	0.00028	R	ARFEELNADLFR	G			File12471 Spectrum14003 scans: 16629
9	sp|P11142|HSP7C_HUMAN	Heat shock cognate 71 kDa protein OS=Homo sapiens OX=9606 GN=HSPA8 PE=1 SV=1	1453	71082	40	35	24	22	42.1	5.37	10080	1	1	0	740.881	1479.75	2	1479.75	0.0002	1	73.5	6.3e-07	R	ARFEELNADLFR	G			File12471 Spectrum14002 scans: 16628
9	sp|P11142|HSP7C_HUMAN	Heat shock cognate 71 kDa protein OS=Homo sapiens OX=9606 GN=HSPA8 PE=1 SV=1	1453	71082	40	35	24	22	42.1	5.37	10094	1	1	1	494.607	1480.8	3	1480.8	-0.0007	0	37.24	0.002	K	SQIHDIVLVGGSTR	I			File12471 Spectrum7336 scans: 9615
9	sp|P11142|HSP7C_HUMAN	Heat shock cognate 71 kDa protein OS=Homo sapiens OX=9606 GN=HSPA8 PE=1 SV=1	1453	71082	40	35	24	22	42.1	5.37	10095	1	1	1	741.407	1480.8	2	1480.8	0.0005	0	47.26	0.0002	K	SQIHDIVLVGGSTR	I			File12471 Spectrum7337 scans: 9616
9	sp|P11142|HSP7C_HUMAN	Heat shock cognate 71 kDa protein OS=Homo sapiens OX=9606 GN=HSPA8 PE=1 SV=1	1453	71082	40	35	24	22	42.1	5.37	10177	1	1	0	744.354	1486.69	2	1486.69	-0.0001	0	61.85	6.3e-06	R	TTPSYVAFTDTER	L			File12471 Spectrum8667 scans: 11015
9	sp|P11142|HSP7C_HUMAN	Heat shock cognate 71 kDa protein OS=Homo sapiens OX=9606 GN=HSPA8 PE=1 SV=1	1453	71082	40	35	24	22	42.1	5.37	11368	1	1	0	522.616	1564.83	3	1564.82	0.0006	1	50.05	0.0001	K	LLQDFFNGKELNK	S			File12471 Spectrum14144 scans: 16778
9	sp|P11142|HSP7C_HUMAN	Heat shock cognate 71 kDa protein OS=Homo sapiens OX=9606 GN=HSPA8 PE=1 SV=1	1453	71082	40	35	24	22	42.1	5.37	12119	1	1	1	808.897	1615.78	2	1615.78	-0.0002	0	34.24	0.005	K	SFYPEEVSSMVLTK	M			File12471 Spectrum16614 scans: 19376
9	sp|P11142|HSP7C_HUMAN	Heat shock cognate 71 kDa protein OS=Homo sapiens OX=9606 GN=HSPA8 PE=1 SV=1	1453	71082	40	35	24	22	42.1	5.37	12356	7	1	1	544.931	1631.77	3	1631.78	-0.0055	0	0.62	9.8	K	SFYPEEVSSMVLTK	M	Oxidation (M)	0.00000000010000.0	File12471 Spectrum10075 scans: 12499
9	sp|P11142|HSP7C_HUMAN	Heat shock cognate 71 kDa protein OS=Homo sapiens OX=9606 GN=HSPA8 PE=1 SV=1	1453	71082	40	35	24	22	42.1	5.37	12610	1	1	1	825.402	1648.79	2	1648.79	0.0005	0	82.61	6.8e-08	K	NQVAMNPTNTVFDAK	R			File12471 Spectrum9478 scans: 11871
9	sp|P11142|HSP7C_HUMAN	Heat shock cognate 71 kDa protein OS=Homo sapiens OX=9606 GN=HSPA8 PE=1 SV=1	1453	71082	40	35	24	22	42.1	5.37	12692	4	1	1	827.423	1652.83	2	1652.82	0.0059	0	1.96	9.4	K	HWPFMVVNDAGRPK	V			File12471 Spectrum17796 scans: 20617
9	sp|P11142|HSP7C_HUMAN	Heat shock cognate 71 kDa protein OS=Homo sapiens OX=9606 GN=HSPA8 PE=1 SV=1	1453	71082	40	35	24	22	42.1	5.37	12793	1	1	0	553.969	1658.89	3	1658.89	-0.0024	0	53.65	4.8e-05	R	IINEPTAAAIAYGLDK	K			File12471 Spectrum15126 scans: 17810
9	sp|P11142|HSP7C_HUMAN	Heat shock cognate 71 kDa protein OS=Homo sapiens OX=9606 GN=HSPA8 PE=1 SV=1	1453	71082	40	35	24	22	42.1	5.37	12795	1	1	0	830.454	1658.89	2	1658.89	0.0049	0	98.8	1.4e-09	R	IINEPTAAAIAYGLDK	K			File12471 Spectrum15083 scans: 17765
9	sp|P11142|HSP7C_HUMAN	Heat shock cognate 71 kDa protein OS=Homo sapiens OX=9606 GN=HSPA8 PE=1 SV=1	1453	71082	40	35	24	22	42.1	5.37	12871	1	1	1	833.399	1664.78	2	1664.78	-0.0003	0	107.54	2e-10	K	NQVAMNPTNTVFDAK	R	Oxidation (M)	0.000010000000000.0	File12471 Spectrum6013 scans: 8223
9	sp|P11142|HSP7C_HUMAN	Heat shock cognate 71 kDa protein OS=Homo sapiens OX=9606 GN=HSPA8 PE=1 SV=1	1453	71082	40	35	24	22	42.1	5.37	13216	1	1	0	846.367	1690.72	2	1690.72	0.0006	0	57.32	6.4e-06	K	STAGDTHLGGEDFDNR	M			File12471 Spectrum2150 scans: 4150
9	sp|P11142|HSP7C_HUMAN	Heat shock cognate 71 kDa protein OS=Homo sapiens OX=9606 GN=HSPA8 PE=1 SV=1	1453	71082	40	35	24	22	42.1	5.37	13217	1	1	0	564.581	1690.72	3	1690.72	0.0023	0	43.93	0.00015	K	STAGDTHLGGEDFDNR	M			File12471 Spectrum2133 scans: 4132
9	sp|P11142|HSP7C_HUMAN	Heat shock cognate 71 kDa protein OS=Homo sapiens OX=9606 GN=HSPA8 PE=1 SV=1	1453	71082	40	35	24	22	42.1	5.37	14545	1	1	0	596.668	1786.98	3	1786.98	0.0009	1	79.32	7e-08	R	IINEPTAAAIAYGLDKK	V			File12471 Spectrum12762 scans: 15325
9	sp|P11142|HSP7C_HUMAN	Heat shock cognate 71 kDa protein OS=Homo sapiens OX=9606 GN=HSPA8 PE=1 SV=1	1453	71082	40	35	24	22	42.1	5.37	14546	1	1	0	894.5	1786.98	2	1786.98	0.0016	1	91.5	4.2e-09	R	IINEPTAAAIAYGLDKK	V			File12471 Spectrum12765 scans: 15328
9	sp|P11142|HSP7C_HUMAN	Heat shock cognate 71 kDa protein OS=Homo sapiens OX=9606 GN=HSPA8 PE=1 SV=1	1453	71082	40	35	24	22	42.1	5.37	14746	1	1	1	602.637	1804.89	3	1804.89	-0.0001	1	53.36	6.2e-05	K	NQVAMNPTNTVFDAKR	L			File12471 Spectrum7137 scans: 9406
9	sp|P11142|HSP7C_HUMAN	Heat shock cognate 71 kDa protein OS=Homo sapiens OX=9606 GN=HSPA8 PE=1 SV=1	1453	71082	40	35	24	22	42.1	5.37	14748	1	1	1	903.452	1804.89	2	1804.89	0.0004	1	91	1.1e-08	K	NQVAMNPTNTVFDAKR	L			File12471 Spectrum7149 scans: 9418
9	sp|P11142|HSP7C_HUMAN	Heat shock cognate 71 kDa protein OS=Homo sapiens OX=9606 GN=HSPA8 PE=1 SV=1	1453	71082	40	35	24	22	42.1	5.37	15116	1	1	1	460.259	1837	4	1837.01	-0.001	1	55.78	1.8e-05	K	LDKSQIHDIVLVGGSTR	I			File12471 Spectrum8515 scans: 10855
9	sp|P11142|HSP7C_HUMAN	Heat shock cognate 71 kDa protein OS=Homo sapiens OX=9606 GN=HSPA8 PE=1 SV=1	1453	71082	40	35	24	22	42.1	5.37	15117	1	1	1	613.343	1837.01	3	1837.01	0.0013	1	74.42	2.4e-07	K	LDKSQIHDIVLVGGSTR	I			File12471 Spectrum8503 scans: 10842
9	sp|P11142|HSP7C_HUMAN	Heat shock cognate 71 kDa protein OS=Homo sapiens OX=9606 GN=HSPA8 PE=1 SV=1	1453	71082	40	35	24	22	42.1	5.37	15118	1	1	1	919.511	1837.01	2	1837.01	0.0021	1	77.75	1.1e-07	K	LDKSQIHDIVLVGGSTR	I			File12471 Spectrum8526 scans: 10866
9	sp|P11142|HSP7C_HUMAN	Heat shock cognate 71 kDa protein OS=Homo sapiens OX=9606 GN=HSPA8 PE=1 SV=1	1453	71082	40	35	24	22	42.1	5.37	16611	1	1	1	991.503	1980.99	2	1980.99	0.0015	0	44.59	0.00044	K	TVTNAVVTVPAYFNDSQR	Q			File12471 Spectrum14382 scans: 17028
9	sp|P11142|HSP7C_HUMAN	Heat shock cognate 71 kDa protein OS=Homo sapiens OX=9606 GN=HSPA8 PE=1 SV=1	1453	71082	40	35	24	22	42.1	5.37	16612	1	1	1	661.338	1980.99	3	1980.99	0.0022	0	31.87	0.0082	K	TVTNAVVTVPAYFNDSQR	Q			File12471 Spectrum14285 scans: 16926
9	sp|P11142|HSP7C_HUMAN	Heat shock cognate 71 kDa protein OS=Homo sapiens OX=9606 GN=HSPA8 PE=1 SV=1	1453	71082	40	35	24	22	42.1	5.37	16613	1	1	1	991.505	1981	2	1980.99	0.0052	0	61.53	8.9e-06	K	TVTNAVVTVPAYFNDSQR	Q			File12471 Spectrum14234 scans: 16872
9	sp|P11142|HSP7C_HUMAN	Heat shock cognate 71 kDa protein OS=Homo sapiens OX=9606 GN=HSPA8 PE=1 SV=1	1453	71082	40	35	24	22	42.1	5.37	18382	1	1	1	1130.58	2259.14	2	2259.14	0.0032	0	116.61	2.1e-11	K	SINPDEAVAYGAAVQAAILSGDK	S			File12471 Spectrum18582 scans: 21442
9	sp|P11142|HSP7C_HUMAN	Heat shock cognate 71 kDa protein OS=Homo sapiens OX=9606 GN=HSPA8 PE=1 SV=1	1453	71082	40	35	24	22	42.1	5.37	19977	1	1	1	925.447	2773.32	3	2773.32	0.0001	0	9.7	0.79	K	QTQTFTTYSDNQPGVLIQVYEGER	A			File12471 Spectrum16568 scans: 19327
9	sp|P11142|HSP7C_HUMAN	Heat shock cognate 71 kDa protein OS=Homo sapiens OX=9606 GN=HSPA8 PE=1 SV=1	1453	71082	40	35	24	22	42.1	5.37	19978	1	1	1	1387.67	2773.32	2	2773.32	0.0055	0	100.11	7.5e-10	K	QTQTFTTYSDNQPGVLIQVYEGER	A			File12471 Spectrum16544 scans: 19302	emPAI	3.65
10	sp|Q00610|CLH1_HUMAN	Clathrin heavy chain 1 OS=Homo sapiens OX=9606 GN=CLTC PE=1 SV=5	1417	193260	57	44	46	35	29	5.48	254	1	1	0	353.728	705.442	2	705.442	-0.001	0	22.75	0.017	K	IVLYAK	K			File12471 Spectrum3709 scans: 5792
10	sp|Q00610|CLH1_HUMAN	Clathrin heavy chain 1 OS=Homo sapiens OX=9606 GN=CLTC PE=1 SV=5	1417	193260	57	44	46	35	29	5.48	889	1	1	1	413.247	824.479	2	824.48	-0.0003	0	31.44	0.0046	R	IAAYLFK	G			File12471 Spectrum10456 scans: 12899
10	sp|Q00610|CLH1_HUMAN	Clathrin heavy chain 1 OS=Homo sapiens OX=9606 GN=CLTC PE=1 SV=5	1417	193260	57	44	46	35	29	5.48	1335	1	1	1	438.241	874.468	2	874.469	-0.0011	0	20.47	0.21	R	AMLSANIR	Q			File12471 Spectrum4575 scans: 6706
10	sp|Q00610|CLH1_HUMAN	Clathrin heavy chain 1 OS=Homo sapiens OX=9606 GN=CLTC PE=1 SV=5	1417	193260	57	44	46	35	29	5.48	1421	1	1	0	443.209	884.403	2	884.403	0.0001	0	23.61	0.028	R	AYEFAER	C			File12471 Spectrum2733 scans: 4763
10	sp|Q00610|CLH1_HUMAN	Clathrin heavy chain 1 OS=Homo sapiens OX=9606 GN=CLTC PE=1 SV=5	1417	193260	57	44	46	35	29	5.48	1942	1	1	1	469.745	937.476	2	937.476	0.0007	0	34.21	0.0051	K	EAIDSYIK	A			File12471 Spectrum5772 scans: 7970
10	sp|Q00610|CLH1_HUMAN	Clathrin heavy chain 1 OS=Homo sapiens OX=9606 GN=CLTC PE=1 SV=5	1417	193260	57	44	46	35	29	5.48	1963	4	1	1	470.735	939.456	2	939.448	0.0072	0	1.32	9.6	R	VMEYINR	L	Oxidation (M)	0.0100000.0	File12471 Spectrum3728 scans: 5812
10	sp|Q00610|CLH1_HUMAN	Clathrin heavy chain 1 OS=Homo sapiens OX=9606 GN=CLTC PE=1 SV=5	1417	193260	57	44	46	35	29	5.48	1964	3	1	1	470.736	939.457	2	939.448	0.009	0	5.34	3.6	R	VMEYINR	L	Oxidation (M)	0.0100000.0	File12471 Spectrum5420 scans: 7599
10	sp|Q00610|CLH1_HUMAN	Clathrin heavy chain 1 OS=Homo sapiens OX=9606 GN=CLTC PE=1 SV=5	1417	193260	57	44	46	35	29	5.48	2003	1	1	1	472.253	942.491	2	942.492	-0.0009	0	16.47	0.23	K	HELIEFR	R			File12471 Spectrum6692 scans: 8936
10	sp|Q00610|CLH1_HUMAN	Clathrin heavy chain 1 OS=Homo sapiens OX=9606 GN=CLTC PE=1 SV=5	1417	193260	57	44	46	35	29	5.48	2746	2	1	1	501.79	1001.57	2	1001.57	-0.0034	1	2.81	8.4	K	AQLQKGMVK	E			File12471 Spectrum11721 scans: 14231
10	sp|Q00610|CLH1_HUMAN	Clathrin heavy chain 1 OS=Homo sapiens OX=9606 GN=CLTC PE=1 SV=5	1417	193260	57	44	46	35	29	5.48	3997	1	1	1	367.205	1098.59	3	1098.59	-0.0005	1	25.66	0.04	K	HELIEFRR	I			File12471 Spectrum3481 scans: 5549
10	sp|Q00610|CLH1_HUMAN	Clathrin heavy chain 1 OS=Homo sapiens OX=9606 GN=CLTC PE=1 SV=5	1417	193260	57	44	46	35	29	5.48	4158	1	1	1	555.835	1109.66	2	1109.66	-0.0038	0	48.67	4.8e-05	K	LLLPWLEAR	I			File12471 Spectrum18856 scans: 21730
10	sp|Q00610|CLH1_HUMAN	Clathrin heavy chain 1 OS=Homo sapiens OX=9606 GN=CLTC PE=1 SV=5	1417	193260	57	44	46	35	29	5.48	4382	1	1	1	563.799	1125.58	2	1125.58	0.0026	0	42.1	0.0008	K	VANVELYYR	A			File12471 Spectrum7565 scans: 9856
10	sp|Q00610|CLH1_HUMAN	Clathrin heavy chain 1 OS=Homo sapiens OX=9606 GN=CLTC PE=1 SV=5	1417	193260	57	44	46	35	29	5.48	4611	1	1	1	571.331	1140.65	2	1140.66	-0.0144	1	4.78	3.5	K	GILRTPDTIR	R			File12471 Spectrum7722 scans: 10022
10	sp|Q00610|CLH1_HUMAN	Clathrin heavy chain 1 OS=Homo sapiens OX=9606 GN=CLTC PE=1 SV=5	1417	193260	57	44	46	35	29	5.48	5409	3	1	1	599.299	1196.58	2	1196.6	-0.0135	1	6.97	2.6	R	TRVMEYINR	L	Oxidation (M)	0.000100000.0	File12471 Spectrum4578 scans: 6709
10	sp|Q00610|CLH1_HUMAN	Clathrin heavy chain 1 OS=Homo sapiens OX=9606 GN=CLTC PE=1 SV=5	1417	193260	57	44	46	35	29	5.48	5879	1	1	1	409.592	1225.75	3	1225.75	-0.0005	0	47.55	5.1e-05	K	QLPLVKPYLR	S			File12471 Spectrum10299 scans: 12734
10	sp|Q00610|CLH1_HUMAN	Clathrin heavy chain 1 OS=Homo sapiens OX=9606 GN=CLTC PE=1 SV=5	1417	193260	57	44	46	35	29	5.48	5881	1	1	1	613.885	1225.76	2	1225.75	0.0012	0	24.54	0.01	K	QLPLVKPYLR	S			File12471 Spectrum10308 scans: 12743
10	sp|Q00610|CLH1_HUMAN	Clathrin heavy chain 1 OS=Homo sapiens OX=9606 GN=CLTC PE=1 SV=5	1417	193260	57	44	46	35	29	5.48	6045	1	1	0	618.837	1235.66	2	1235.66	0.0007	0	34.37	0.005	K	TLQIFNIEMK	S			File12471 Spectrum17320 scans: 20117
10	sp|Q00610|CLH1_HUMAN	Clathrin heavy chain 1 OS=Homo sapiens OX=9606 GN=CLTC PE=1 SV=5	1417	193260	57	44	46	35	29	5.48	6986	1	1	1	648.838	1295.66	2	1295.66	0.0002	0	55.58	4.3e-05	K	LLYNNVSNFGR	L			File12471 Spectrum9981 scans: 12400
10	sp|Q00610|CLH1_HUMAN	Clathrin heavy chain 1 OS=Homo sapiens OX=9606 GN=CLTC PE=1 SV=5	1417	193260	57	44	46	35	29	5.48	7118	1	1	1	652.833	1303.65	2	1303.65	-0.0002	0	74.79	6e-07	R	NNLAGAEELFAR	K			File12471 Spectrum13460 scans: 16059
10	sp|Q00610|CLH1_HUMAN	Clathrin heavy chain 1 OS=Homo sapiens OX=9606 GN=CLTC PE=1 SV=5	1417	193260	57	44	46	35	29	5.48	7617	1	1	1	667.821	1333.63	2	1333.63	0.0004	0	73.33	7e-07	K	IYIDSNNNPER	F			File12471 Spectrum1976 scans: 3967
10	sp|Q00610|CLH1_HUMAN	Clathrin heavy chain 1 OS=Homo sapiens OX=9606 GN=CLTC PE=1 SV=5	1417	193260	57	44	46	35	29	5.48	7663	2	1	0	669.346	1336.68	2	1336.68	-0.0025	0	10.57	1.3	R	VVGAMQLYSVDR	K			File12471 Spectrum14811 scans: 17478
10	sp|Q00610|CLH1_HUMAN	Clathrin heavy chain 1 OS=Homo sapiens OX=9606 GN=CLTC PE=1 SV=5	1417	193260	57	44	46	35	29	5.48	7664	2	1	0	669.35	1336.68	2	1336.68	0.0036	0	29.52	0.017	R	VVGAMQLYSVDR	K			File12471 Spectrum10537 scans: 12984
10	sp|Q00610|CLH1_HUMAN	Clathrin heavy chain 1 OS=Homo sapiens OX=9606 GN=CLTC PE=1 SV=5	1417	193260	57	44	46	35	29	5.48	7922	1	1	1	451.287	1350.84	3	1350.84	-0.0006	1	23.91	0.0041	R	LKLLLPWLEAR	I			File12471 Spectrum18632 scans: 21494
10	sp|Q00610|CLH1_HUMAN	Clathrin heavy chain 1 OS=Homo sapiens OX=9606 GN=CLTC PE=1 SV=5	1417	193260	57	44	46	35	29	5.48	7951	1	1	0	677.427	1352.84	2	1352.84	0.0006	0	53.73	4.7e-06	R	NLQNLLILTAIK	A			File12471 Spectrum18797 scans: 21668
10	sp|Q00610|CLH1_HUMAN	Clathrin heavy chain 1 OS=Homo sapiens OX=9606 GN=CLTC PE=1 SV=5	1417	193260	57	44	46	35	29	5.48	8957	1	0	0	708.367	1414.72	2	1414.72	-0.0011	0	72.9	6.7e-07	K	IVLDNSVFSEHR	N			File12471 Spectrum9580 scans: 11978
10	sp|Q00610|CLH1_HUMAN	Clathrin heavy chain 1 OS=Homo sapiens OX=9606 GN=CLTC PE=1 SV=5	1417	193260	57	44	46	35	29	5.48	8958	1	0	0	472.581	1414.72	3	1414.72	0.0001	0	61.6	8.7e-06	K	IVLDNSVFSEHR	N			File12471 Spectrum9559 scans: 11956
10	sp|Q00610|CLH1_HUMAN	Clathrin heavy chain 1 OS=Homo sapiens OX=9606 GN=CLTC PE=1 SV=5	1417	193260	57	44	46	35	29	5.48	9277	2	1	1	717.416	1432.82	2	1432.79	0.0245	0	7.44	0.88	K	SVDPTLALSVYLR	A			File12471 Spectrum17962 scans: 20791
10	sp|Q00610|CLH1_HUMAN	Clathrin heavy chain 1 OS=Homo sapiens OX=9606 GN=CLTC PE=1 SV=5	1417	193260	57	44	46	35	29	5.48	9743	1	1	1	730.351	1458.69	2	1458.69	-0.0018	1	35.32	0.0038	R	FLRENPYYDSR	V			File12471 Spectrum3547 scans: 5619
10	sp|Q00610|CLH1_HUMAN	Clathrin heavy chain 1 OS=Homo sapiens OX=9606 GN=CLTC PE=1 SV=5	1417	193260	57	44	46	35	29	5.48	9744	1	1	1	487.237	1458.69	3	1458.69	-0.0002	1	29.11	0.016	R	FLRENPYYDSR	V			File12471 Spectrum3540 scans: 5612
10	sp|Q00610|CLH1_HUMAN	Clathrin heavy chain 1 OS=Homo sapiens OX=9606 GN=CLTC PE=1 SV=5	1417	193260	57	44	46	35	29	5.48	9838	1	1	0	733.395	1464.78	2	1464.78	0	1	70.84	1.1e-06	R	VVGAMQLYSVDRK	V			File12471 Spectrum7483 scans: 9769
10	sp|Q00610|CLH1_HUMAN	Clathrin heavy chain 1 OS=Homo sapiens OX=9606 GN=CLTC PE=1 SV=5	1417	193260	57	44	46	35	29	5.48	10071	1	1	0	740.403	1478.79	2	1478.79	0	0	60.45	1e-05	K	VGYTPDWIFLLR	N			File12471 Spectrum19640 scans: 22553
10	sp|Q00610|CLH1_HUMAN	Clathrin heavy chain 1 OS=Homo sapiens OX=9606 GN=CLTC PE=1 SV=5	1417	193260	57	44	46	35	29	5.48	10374	1	1	1	750.42	1498.82	2	1498.83	-0.001	0	70.34	9.1e-07	K	WLLLTGISAQQNR	V			File12471 Spectrum17446 scans: 20249
10	sp|Q00610|CLH1_HUMAN	Clathrin heavy chain 1 OS=Homo sapiens OX=9606 GN=CLTC PE=1 SV=5	1417	193260	57	44	46	35	29	5.48	10489	1	1	1	754.383	1506.75	2	1506.75	0.0009	0	61.19	1.2e-05	K	VIQCFAETGQVQK	I			File12471 Spectrum4502 scans: 6629
10	sp|Q00610|CLH1_HUMAN	Clathrin heavy chain 1 OS=Homo sapiens OX=9606 GN=CLTC PE=1 SV=5	1417	193260	57	44	46	35	29	5.48	10503	2	1	0	754.913	1507.81	2	1507.81	0.0042	1	8.95	1.3	K	AGKTLQIFNIEMK	S	Oxidation (M)	0.0000000000010.0	File12471 Spectrum18936 scans: 21814
10	sp|Q00610|CLH1_HUMAN	Clathrin heavy chain 1 OS=Homo sapiens OX=9606 GN=CLTC PE=1 SV=5	1417	193260	57	44	46	35	29	5.48	11516	4	1	1	787.404	1572.79	2	1572.79	0.0011	0	2.77	8.4	R	RPISADSAIMNPASK	V	Oxidation (M)	0.000000000100000.0	File12471 Spectrum18122 scans: 20959
10	sp|Q00610|CLH1_HUMAN	Clathrin heavy chain 1 OS=Homo sapiens OX=9606 GN=CLTC PE=1 SV=5	1417	193260	57	44	46	35	29	5.48	12027	1	1	0	536.636	1606.89	3	1606.89	0.0004	1	25.01	0.021	K	KVGYTPDWIFLLR	N			File12471 Spectrum18604 scans: 21465
10	sp|Q00610|CLH1_HUMAN	Clathrin heavy chain 1 OS=Homo sapiens OX=9606 GN=CLTC PE=1 SV=5	1417	193260	57	44	46	35	29	5.48	12173	1	1	1	405.965	1619.83	4	1619.83	-0.0002	1	49.7	0.00014	R	ALEHFTDLYDIKR	A			File12471 Spectrum10464 scans: 12907
10	sp|Q00610|CLH1_HUMAN	Clathrin heavy chain 1 OS=Homo sapiens OX=9606 GN=CLTC PE=1 SV=5	1417	193260	57	44	46	35	29	5.48	12174	1	1	1	540.951	1619.83	3	1619.83	0.0004	1	53.77	5.9e-05	R	ALEHFTDLYDIKR	A			File12471 Spectrum10457 scans: 12900
10	sp|Q00610|CLH1_HUMAN	Clathrin heavy chain 1 OS=Homo sapiens OX=9606 GN=CLTC PE=1 SV=5	1417	193260	57	44	46	35	29	5.48	12175	1	1	1	810.923	1619.83	2	1619.83	0.0012	1	40.59	0.0012	R	ALEHFTDLYDIKR	A			File12471 Spectrum10508 scans: 12953
10	sp|Q00610|CLH1_HUMAN	Clathrin heavy chain 1 OS=Homo sapiens OX=9606 GN=CLTC PE=1 SV=5	1417	193260	57	44	46	35	29	5.48	12317	1	1	1	815.896	1629.78	2	1629.78	-0.0004	0	33.21	0.0056	K	FNALFAQGNYSEAAK	V			File12471 Spectrum11459 scans: 13955
10	sp|Q00610|CLH1_HUMAN	Clathrin heavy chain 1 OS=Homo sapiens OX=9606 GN=CLTC PE=1 SV=5	1417	193260	57	44	46	35	29	5.48	13467	1	1	0	569.957	1706.85	3	1706.85	0.0001	1	88.54	1.8e-08	R	GQFSTDELVAEVEKR	N			File12471 Spectrum13824 scans: 16441
10	sp|Q00610|CLH1_HUMAN	Clathrin heavy chain 1 OS=Homo sapiens OX=9606 GN=CLTC PE=1 SV=5	1417	193260	57	44	46	35	29	5.48	13469	1	1	0	854.432	1706.85	2	1706.85	0.0027	1	135.69	3.4e-13	R	GQFSTDELVAEVEKR	N			File12471 Spectrum13830 scans: 16447
10	sp|Q00610|CLH1_HUMAN	Clathrin heavy chain 1 OS=Homo sapiens OX=9606 GN=CLTC PE=1 SV=5	1417	193260	57	44	46	35	29	5.48	13595	1	1	1	572.962	1715.86	3	1715.86	0.0001	0	33.63	0.006	K	VSQPIEGHAASFAQFK	M			File12471 Spectrum8122 scans: 10442
10	sp|Q00610|CLH1_HUMAN	Clathrin heavy chain 1 OS=Homo sapiens OX=9606 GN=CLTC PE=1 SV=5	1417	193260	57	44	46	35	29	5.48	13597	1	1	1	858.939	1715.86	2	1715.86	0.001	0	59.66	1.5e-05	K	VSQPIEGHAASFAQFK	M			File12471 Spectrum8144 scans: 10465
10	sp|Q00610|CLH1_HUMAN	Clathrin heavy chain 1 OS=Homo sapiens OX=9606 GN=CLTC PE=1 SV=5	1417	193260	57	44	46	35	29	5.48	14052	6	1	1	584.599	1750.78	3	1750.77	0.0041	1	1.88	4.6	K	DSLYKDAMQYASESK	D	Oxidation (M)	0.000000010000000.0	File12471 Spectrum278 scans: 2183
10	sp|Q00610|CLH1_HUMAN	Clathrin heavy chain 1 OS=Homo sapiens OX=9606 GN=CLTC PE=1 SV=5	1417	193260	57	44	46	35	29	5.48	14151	1	1	1	586.966	1757.87	3	1757.87	0.0013	1	68.64	1.9e-06	R	KFNALFAQGNYSEAAK	V			File12471 Spectrum8948 scans: 11313
10	sp|Q00610|CLH1_HUMAN	Clathrin heavy chain 1 OS=Homo sapiens OX=9606 GN=CLTC PE=1 SV=5	1417	193260	57	44	46	35	29	5.48	14152	1	1	1	879.946	1757.88	2	1757.87	0.0036	1	80.13	1.3e-07	R	KFNALFAQGNYSEAAK	V			File12471 Spectrum8954 scans: 11319
10	sp|Q00610|CLH1_HUMAN	Clathrin heavy chain 1 OS=Homo sapiens OX=9606 GN=CLTC PE=1 SV=5	1417	193260	57	44	46	35	29	5.48	15190	1	1	1	615.66	1843.96	3	1843.96	0.0009	1	51.75	7.9e-05	R	KVSQPIEGHAASFAQFK	M			File12471 Spectrum6006 scans: 8216
10	sp|Q00610|CLH1_HUMAN	Clathrin heavy chain 1 OS=Homo sapiens OX=9606 GN=CLTC PE=1 SV=5	1417	193260	57	44	46	35	29	5.48	16268	1	1	1	649.023	1944.05	3	1944.05	0.0016	0	47.46	0.00014	K	LHIIEVGTPPTGNQPFPK	K			File12471 Spectrum12287 scans: 14825
10	sp|Q00610|CLH1_HUMAN	Clathrin heavy chain 1 OS=Homo sapiens OX=9606 GN=CLTC PE=1 SV=5	1417	193260	57	44	46	35	29	5.48	16269	1	1	1	973.032	1944.05	2	1944.05	0.0021	0	76.94	1.6e-07	K	LHIIEVGTPPTGNQPFPK	K			File12471 Spectrum12327 scans: 14867
10	sp|Q00610|CLH1_HUMAN	Clathrin heavy chain 1 OS=Homo sapiens OX=9606 GN=CLTC PE=1 SV=5	1417	193260	57	44	46	35	29	5.48	16531	1	1	1	986.018	1970.02	2	1970.02	-0.0014	0	88.25	1.7e-08	R	LASTLVHLGEYQAAVDGAR	K			File12471 Spectrum12690 scans: 15249
10	sp|Q00610|CLH1_HUMAN	Clathrin heavy chain 1 OS=Homo sapiens OX=9606 GN=CLTC PE=1 SV=5	1417	193260	57	44	46	35	29	5.48	16680	4	1	1	498.745	1990.95	4	1990.96	-0.0057	1	1.45	7.9	K	MYDAAKLLYNNVSNFGR	L	Oxidation (M)	0.10000000000000000.0	File12471 Spectrum2855 scans: 4891
10	sp|Q00610|CLH1_HUMAN	Clathrin heavy chain 1 OS=Homo sapiens OX=9606 GN=CLTC PE=1 SV=5	1417	193260	57	44	46	35	29	5.48	17094	1	1	1	1021.05	2040.08	2	2040.08	-0.0004	0	38.46	0.0013	R	LPVVIGGLLDVDCSEDVIK	N			File12471 Spectrum18810 scans: 21681
10	sp|Q00610|CLH1_HUMAN	Clathrin heavy chain 1 OS=Homo sapiens OX=9606 GN=CLTC PE=1 SV=5	1417	193260	57	44	46	35	29	5.48	18656	1	1	1	771.717	2312.13	3	2312.13	0.0011	1	38.99	0.0012	R	TSIDAYDNFDNISLAQRLEK	H			File12471 Spectrum15783 scans: 18503
10	sp|Q00610|CLH1_HUMAN	Clathrin heavy chain 1 OS=Homo sapiens OX=9606 GN=CLTC PE=1 SV=5	1417	193260	57	44	46	35	29	5.48	18819	1	1	1	785.089	2352.24	3	2352.24	0.0012	0	65.63	1.7e-06	R	ISGETIFVTAPHEATAGIIGVNR	K			File12471 Spectrum15976 scans: 18706
10	sp|Q00610|CLH1_HUMAN	Clathrin heavy chain 1 OS=Homo sapiens OX=9606 GN=CLTC PE=1 SV=5	1417	193260	57	44	46	35	29	5.48	18828	1	1	1	1178.08	2354.14	2	2354.14	0.001	0	85.53	2.4e-08	K	SVNESLNNLFITEEDYQALR	T			File12471 Spectrum17716 scans: 20533
10	sp|Q00610|CLH1_HUMAN	Clathrin heavy chain 1 OS=Homo sapiens OX=9606 GN=CLTC PE=1 SV=5	1417	193260	57	44	46	35	29	5.48	19216	1	1	1	822.079	2463.21	3	2463.21	0.0002	0	94.75	3.3e-09	R	LAELEEFINGPNNAHIQQVGDR	C			File12471 Spectrum15315 scans: 18011	emPAI	1.09
11	sp|P35579|MYH9_HUMAN	Myosin-9 OS=Homo sapiens OX=9606 GN=MYH9 PE=1 SV=4	1383	227646	60	34	49	29	27.9	5.5	181	1	1	0	343.721	685.427	2	685.428	-0.0005	0	18.66	0.18	R	WLVLR	I			File12471 Spectrum11978 scans: 14500
11	sp|P35579|MYH9_HUMAN	Myosin-9 OS=Homo sapiens OX=9606 GN=MYH9 PE=1 SV=4	1383	227646	60	34	49	29	27.9	5.5	245	1	0	0	352.709	703.404	2	703.405	-0.0006	0	12.81	0.64	K	LMATLR	N			File12471 Spectrum3302 scans: 5361
11	sp|P35579|MYH9_HUMAN	Myosin-9 OS=Homo sapiens OX=9606 GN=MYH9 PE=1 SV=4	1383	227646	60	34	49	29	27.9	5.5	287	3	1	0	360.705	719.396	2	719.4	-0.0041	0	6.24	3.1	K	LMATLR	N	Oxidation (M)	0.010000.0	File12471 Spectrum8573 scans: 10916
11	sp|P35579|MYH9_HUMAN	Myosin-9 OS=Homo sapiens OX=9606 GN=MYH9 PE=1 SV=4	1383	227646	60	34	49	29	27.9	5.5	2172	4	1	1	479.727	957.44	2	957.44	0	0	4.99	2.2	K	ADGAEAKPAE	-			File12471 Spectrum888 scans: 2824
11	sp|P35579|MYH9_HUMAN	Myosin-9 OS=Homo sapiens OX=9606 GN=MYH9 PE=1 SV=4	1383	227646	60	34	49	29	27.9	5.5	2325	5	1	1	486.769	971.523	2	971.529	-0.0057	0	6.45	4.6	R	EQEVNILK	K			File12471 Spectrum13263 scans: 15852
11	sp|P35579|MYH9_HUMAN	Myosin-9 OS=Homo sapiens OX=9606 GN=MYH9 PE=1 SV=4	1383	227646	60	34	49	29	27.9	5.5	2365	1	1	0	488.233	974.451	2	974.451	-0.0001	0	13.45	0.53	R	NWQWWR	L			File12471 Spectrum15984 scans: 18714
11	sp|P35579|MYH9_HUMAN	Myosin-9 OS=Homo sapiens OX=9606 GN=MYH9 PE=1 SV=4	1383	227646	60	34	49	29	27.9	5.5	2399	4	1	1	489.767	977.519	2	977.504	0.0155	0	4.68	5.8	K	QACVLMIK	A	Oxidation (M)	0.00000100.0	File12471 Spectrum3096 scans: 5145
11	sp|P35579|MYH9_HUMAN	Myosin-9 OS=Homo sapiens OX=9606 GN=MYH9 PE=1 SV=4	1383	227646	60	34	49	29	27.9	5.5	2718	7	1	1	334.522	1000.54	3	1000.56	-0.0114	1	5.32	5.9	K	EEELVKVR	E			File12471 Spectrum3123 scans: 5173
11	sp|P35579|MYH9_HUMAN	Myosin-9 OS=Homo sapiens OX=9606 GN=MYH9 PE=1 SV=4	1383	227646	60	34	49	29	27.9	5.5	3618	5	1	1	357.878	1070.61	3	1070.61	-0.0011	1	5.74	3.5	K	KLVWVPSDK	S			File12471 Spectrum7978 scans: 10291
11	sp|P35579|MYH9_HUMAN	Myosin-9 OS=Homo sapiens OX=9606 GN=MYH9 PE=1 SV=4	1383	227646	60	34	49	29	27.9	5.5	3619	5	1	1	536.313	1070.61	2	1070.61	-0.0004	1	6.83	2.7	K	KLVWVPSDK	S			File12471 Spectrum7974 scans: 10287
11	sp|P35579|MYH9_HUMAN	Myosin-9 OS=Homo sapiens OX=9606 GN=MYH9 PE=1 SV=4	1383	227646	60	34	49	29	27.9	5.5	4125	8	1	0	554.798	1107.58	2	1107.59	-0.0048	1	0.74	11	R	NCAAYLKLR	N			File12471 Spectrum13545 scans: 16148
11	sp|P35579|MYH9_HUMAN	Myosin-9 OS=Homo sapiens OX=9606 GN=MYH9 PE=1 SV=4	1383	227646	60	34	49	29	27.9	5.5	4287	8	1	0	560.298	1118.58	2	1118.59	-0.0051	1	3.2	9	K	RQQQLTAMK	V	Oxidation (M)	0.000000010.0	File12471 Spectrum15725 scans: 18441
11	sp|P35579|MYH9_HUMAN	Myosin-9 OS=Homo sapiens OX=9606 GN=MYH9 PE=1 SV=4	1383	227646	60	34	49	29	27.9	5.5	4820	1	1	1	385.892	1154.65	3	1154.66	-0.0013	1	44.16	0.00033	R	RGDLPFVVPR	R			File12471 Spectrum10651 scans: 13103
11	sp|P35579|MYH9_HUMAN	Myosin-9 OS=Homo sapiens OX=9606 GN=MYH9 PE=1 SV=4	1383	227646	60	34	49	29	27.9	5.5	4821	1	1	1	578.335	1154.66	2	1154.66	0	1	48.75	0.00012	R	RGDLPFVVPR	R			File12471 Spectrum10654 scans: 13107
11	sp|P35579|MYH9_HUMAN	Myosin-9 OS=Homo sapiens OX=9606 GN=MYH9 PE=1 SV=4	1383	227646	60	34	49	29	27.9	5.5	5492	9	1	1	601.3	1200.58	2	1200.6	-0.0139	0	4.55	4.5	K	DVLLQVDDER	R			File12471 Spectrum768 scans: 2698
11	sp|P35579|MYH9_HUMAN	Myosin-9 OS=Homo sapiens OX=9606 GN=MYH9 PE=1 SV=4	1383	227646	60	34	49	29	27.9	5.5	5734	1	1	1	405.894	1214.66	3	1214.66	-0.0007	1	19.87	0.17	R	ASREEILAQAK	E			File12471 Spectrum1155 scans: 3105
11	sp|P35579|MYH9_HUMAN	Myosin-9 OS=Homo sapiens OX=9606 GN=MYH9 PE=1 SV=4	1383	227646	60	34	49	29	27.9	5.5	5837	1	1	0	612.324	1222.63	2	1222.63	0.0028	0	46.48	0.00044	R	AGVLAHLEEER	D			File12471 Spectrum6070 scans: 8283
11	sp|P35579|MYH9_HUMAN	Myosin-9 OS=Homo sapiens OX=9606 GN=MYH9 PE=1 SV=4	1383	227646	60	34	49	29	27.9	5.5	6380	1	1	0	629.344	1256.67	2	1256.67	0.0013	1	53.02	7.4e-05	K	KEEELQAALAR	V			File12471 Spectrum3541 scans: 5613
11	sp|P35579|MYH9_HUMAN	Myosin-9 OS=Homo sapiens OX=9606 GN=MYH9 PE=1 SV=4	1383	227646	60	34	49	29	27.9	5.5	7136	1	1	1	653.338	1304.66	2	1304.66	0.0008	0	60.23	1.7e-05	K	EQADFAIEALAK	A			File12471 Spectrum14187 scans: 16823
11	sp|P35579|MYH9_HUMAN	Myosin-9 OS=Homo sapiens OX=9606 GN=MYH9 PE=1 SV=4	1383	227646	60	34	49	29	27.9	5.5	7397	1	1	0	659.878	1317.74	2	1317.74	0.0013	0	32.7	0.0038	K	LDPHLVLDQLR	C			File12471 Spectrum15058 scans: 17739
11	sp|P35579|MYH9_HUMAN	Myosin-9 OS=Homo sapiens OX=9606 GN=MYH9 PE=1 SV=4	1383	227646	60	34	49	29	27.9	5.5	7590	1	1	1	666.307	1330.6	2	1330.6	0	0	64.21	3.3e-06	R	QLEEAEEEAQR	A			File12471 Spectrum490 scans: 2406
11	sp|P35579|MYH9_HUMAN	Myosin-9 OS=Homo sapiens OX=9606 GN=MYH9 PE=1 SV=4	1383	227646	60	34	49	29	27.9	5.5	8312	1	1	1	459.929	1376.77	3	1376.77	-0.0003	1	36.8	0.0017	R	TVGQLYKEQLAK	L			File12471 Spectrum3551 scans: 5624
11	sp|P35579|MYH9_HUMAN	Myosin-9 OS=Homo sapiens OX=9606 GN=MYH9 PE=1 SV=4	1383	227646	60	34	49	29	27.9	5.5	8313	1	1	1	689.391	1376.77	2	1376.77	0.0006	1	43.15	0.00039	R	TVGQLYKEQLAK	L			File12471 Spectrum3549 scans: 5621
11	sp|P35579|MYH9_HUMAN	Myosin-9 OS=Homo sapiens OX=9606 GN=MYH9 PE=1 SV=4	1383	227646	60	34	49	29	27.9	5.5	9403	8	1	1	361.198	1440.76	4	1440.74	0.024	0	4.19	4.7	K	QIATLHAQVADMK	K	Oxidation (M)	0.0000000000010.0	File12471 Spectrum1183 scans: 3134
11	sp|P35579|MYH9_HUMAN	Myosin-9 OS=Homo sapiens OX=9606 GN=MYH9 PE=1 SV=4	1383	227646	60	34	49	29	27.9	5.5	9404	1	1	1	481.262	1440.76	3	1440.74	0.0247	0	12.32	0.72	K	QIATLHAQVADMK	K	Oxidation (M)	0.0000000000010.0	File12471 Spectrum1045 scans: 2989
11	sp|P35579|MYH9_HUMAN	Myosin-9 OS=Homo sapiens OX=9606 GN=MYH9 PE=1 SV=4	1383	227646	60	34	49	29	27.9	5.5	9405	3	1	1	481.262	1440.77	3	1440.74	0.0259	0	6.81	2.5	K	QIATLHAQVADMK	K	Oxidation (M)	0.0000000000010.0	File12471 Spectrum1228 scans: 3182
11	sp|P35579|MYH9_HUMAN	Myosin-9 OS=Homo sapiens OX=9606 GN=MYH9 PE=1 SV=4	1383	227646	60	34	49	29	27.9	5.5	9406	1	1	1	721.39	1440.77	2	1440.74	0.0262	0	9.44	1.4	K	QIATLHAQVADMK	K	Oxidation (M)	0.0000000000010.0	File12471 Spectrum1126 scans: 3074
11	sp|P35579|MYH9_HUMAN	Myosin-9 OS=Homo sapiens OX=9606 GN=MYH9 PE=1 SV=4	1383	227646	60	34	49	29	27.9	5.5	9459	2	1	1	481.935	1442.78	3	1442.8	-0.0184	1	16.82	0.25	R	QQQLTAMKVLQR	N			File12471 Spectrum387 scans: 2298
11	sp|P35579|MYH9_HUMAN	Myosin-9 OS=Homo sapiens OX=9606 GN=MYH9 PE=1 SV=4	1383	227646	60	34	49	29	27.9	5.5	9755	3	1	1	487.273	1458.8	3	1458.8	0.0005	1	0.9	8.7	R	QQQLTAMKVLQR	N	Oxidation (M)	0.000000100000.0	File12471 Spectrum15439 scans: 18141
11	sp|P35579|MYH9_HUMAN	Myosin-9 OS=Homo sapiens OX=9606 GN=MYH9 PE=1 SV=4	1383	227646	60	34	49	29	27.9	5.5	9763	2	1	1	730.862	1459.71	2	1459.73	-0.0237	1	2.66	7.7	R	VEEEAAQKNMALK	K			File12471 Spectrum20282 scans: 23267
11	sp|P35579|MYH9_HUMAN	Myosin-9 OS=Homo sapiens OX=9606 GN=MYH9 PE=1 SV=4	1383	227646	60	34	49	29	27.9	5.5	10060	1	1	1	493.605	1477.79	3	1477.79	-0.0003	0	50.64	8.5e-05	K	VIQYLAYVASSHK	S			File12471 Spectrum11486 scans: 13984
11	sp|P35579|MYH9_HUMAN	Myosin-9 OS=Homo sapiens OX=9606 GN=MYH9 PE=1 SV=4	1383	227646	60	34	49	29	27.9	5.5	10176	1	1	1	743.953	1485.89	2	1485.89	-0.0003	0	25	0.0059	R	VISGVLQLGNIVFK	K			File12471 Spectrum18865 scans: 21739
11	sp|P35579|MYH9_HUMAN	Myosin-9 OS=Homo sapiens OX=9606 GN=MYH9 PE=1 SV=4	1383	227646	60	34	49	29	27.9	5.5	10178	1	1	1	496.574	1486.7	3	1486.7	0.0003	1	8.61	1.5	K	RQLEEAEEEAQR	A			File12471 Spectrum119 scans: 2016
11	sp|P35579|MYH9_HUMAN	Myosin-9 OS=Homo sapiens OX=9606 GN=MYH9 PE=1 SV=4	1383	227646	60	34	49	29	27.9	5.5	10842	1	1	1	765.886	1529.76	2	1529.76	-0.0004	0	57.78	2.1e-05	K	IAQLEEQLDNETK	E			File12471 Spectrum7187 scans: 9458
11	sp|P35579|MYH9_HUMAN	Myosin-9 OS=Homo sapiens OX=9606 GN=MYH9 PE=1 SV=4	1383	227646	60	34	49	29	27.9	5.5	11470	1	1	1	524.623	1570.85	3	1570.85	0.0011	0	60.79	8.9e-06	K	VSHLLGINVTDFTR	G			File12471 Spectrum15847 scans: 18570
11	sp|P35579|MYH9_HUMAN	Myosin-9 OS=Homo sapiens OX=9606 GN=MYH9 PE=1 SV=4	1383	227646	60	34	49	29	27.9	5.5	11534	1	1	0	525.639	1573.9	3	1573.89	0.0011	1	43.65	0.00018	K	AGKLDPHLVLDQLR	C			File12471 Spectrum13058 scans: 15636
11	sp|P35579|MYH9_HUMAN	Myosin-9 OS=Homo sapiens OX=9606 GN=MYH9 PE=1 SV=4	1383	227646	60	34	49	29	27.9	5.5	11604	1	1	0	527.287	1578.84	3	1578.84	0.0017	1	49.53	0.00013	R	AGVLAHLEEERDLK	I			File12471 Spectrum7045 scans: 9309
11	sp|P35579|MYH9_HUMAN	Myosin-9 OS=Homo sapiens OX=9606 GN=MYH9 PE=1 SV=4	1383	227646	60	34	49	29	27.9	5.5	11787	1	1	0	796.354	1590.69	2	1590.69	-0.0007	0	59.03	6.1e-06	R	NTDQASMPDNTAAQK	V			File12471 Spectrum159 scans: 2058
11	sp|P35579|MYH9_HUMAN	Myosin-9 OS=Homo sapiens OX=9606 GN=MYH9 PE=1 SV=4	1383	227646	60	34	49	29	27.9	5.5	12101	1	1	1	539.003	1613.99	3	1613.99	-0.0003	1	21.96	0.0064	R	VISGVLQLGNIVFKK	E			File12471 Spectrum17673 scans: 20487
11	sp|P35579|MYH9_HUMAN	Myosin-9 OS=Homo sapiens OX=9606 GN=MYH9 PE=1 SV=4	1383	227646	60	34	49	29	27.9	5.5	12344	10	1	1	544.599	1630.77	3	1630.81	-0.0318	0	1.4	9.9	R	IMGIPEEEQMGLLR	V	Oxidation (M)	0.01000000000000.0	File12471 Spectrum17231 scans: 20023
11	sp|P35579|MYH9_HUMAN	Myosin-9 OS=Homo sapiens OX=9606 GN=MYH9 PE=1 SV=4	1383	227646	60	34	49	29	27.9	5.5	12369	2	1	1	817.374	1632.73	2	1632.74	-0.0076	1	11.72	0.45	R	QVREMEAELEDER	K			File12471 Spectrum4304 scans: 6420
11	sp|P35579|MYH9_HUMAN	Myosin-9 OS=Homo sapiens OX=9606 GN=MYH9 PE=1 SV=4	1383	227646	60	34	49	29	27.9	5.5	12562	1	1	1	823.907	1645.8	2	1645.8	0.0013	1	72.89	7e-07	R	ALEEAMEQKAELER	L			File12471 Spectrum5690 scans: 7884
11	sp|P35579|MYH9_HUMAN	Myosin-9 OS=Homo sapiens OX=9606 GN=MYH9 PE=1 SV=4	1383	227646	60	34	49	29	27.9	5.5	12563	1	1	1	549.607	1645.8	3	1645.8	0.0016	1	38.19	0.0021	R	ALEEAMEQKAELER	L			File12471 Spectrum5711 scans: 7906
11	sp|P35579|MYH9_HUMAN	Myosin-9 OS=Homo sapiens OX=9606 GN=MYH9 PE=1 SV=4	1383	227646	60	34	49	29	27.9	5.5	13737	1	1	1	864.432	1726.85	2	1726.85	0.0001	0	62.92	6.1e-06	K	NLPIYSEEIVEMYK	G			File12471 Spectrum17352 scans: 20150
11	sp|P35579|MYH9_HUMAN	Myosin-9 OS=Homo sapiens OX=9606 GN=MYH9 PE=1 SV=4	1383	227646	60	34	49	29	27.9	5.5	13768	1	1	1	577.295	1728.86	3	1728.86	-0.002	1	21.22	0.11	K	QTLENERGELANEVK	V			File12471 Spectrum3803 scans: 5890
11	sp|P35579|MYH9_HUMAN	Myosin-9 OS=Homo sapiens OX=9606 GN=MYH9 PE=1 SV=4	1383	227646	60	34	49	29	27.9	5.5	14875	1	1	1	605.975	1814.9	3	1814.9	0.0009	1	74.47	4.1e-07	K	IAQLEEQLDNETKER	Q			File12471 Spectrum6605 scans: 8845
11	sp|P35579|MYH9_HUMAN	Myosin-9 OS=Homo sapiens OX=9606 GN=MYH9 PE=1 SV=4	1383	227646	60	34	49	29	27.9	5.5	14876	1	1	1	908.459	1814.9	2	1814.9	0.0027	1	96.08	2.9e-09	K	IAQLEEQLDNETKER	Q			File12471 Spectrum6631 scans: 8872
11	sp|P35579|MYH9_HUMAN	Myosin-9 OS=Homo sapiens OX=9606 GN=MYH9 PE=1 SV=4	1383	227646	60	34	49	29	27.9	5.5	15464	1	1	1	623.643	1867.91	3	1867.91	0.0009	1	75.6	3.3e-07	R	IAEFTTNLTEEEEKSK	S			File12471 Spectrum7395 scans: 9677
11	sp|P35579|MYH9_HUMAN	Myosin-9 OS=Homo sapiens OX=9606 GN=MYH9 PE=1 SV=4	1383	227646	60	34	49	29	27.9	5.5	15479	1	1	1	935.487	1868.96	2	1868.96	0.0006	0	118.68	1.7e-11	K	ANLQIDQINTDLNLER	S			File12471 Spectrum15479 scans: 18183
11	sp|P35579|MYH9_HUMAN	Myosin-9 OS=Homo sapiens OX=9606 GN=MYH9 PE=1 SV=4	1383	227646	60	34	49	29	27.9	5.5	16315	1	1	1	650.669	1948.99	3	1948.99	0.0007	0	98.61	1.6e-09	R	LQQELDDLLVDLDHQR	Q			File12471 Spectrum17687 scans: 20502
11	sp|P35579|MYH9_HUMAN	Myosin-9 OS=Homo sapiens OX=9606 GN=MYH9 PE=1 SV=4	1383	227646	60	34	49	29	27.9	5.5	16737	1	1	1	666.692	1997.05	3	1997.05	0.0006	1	40.82	0.00072	K	KANLQIDQINTDLNLER	S			File12471 Spectrum12988 scans: 15563
11	sp|P35579|MYH9_HUMAN	Myosin-9 OS=Homo sapiens OX=9606 GN=MYH9 PE=1 SV=4	1383	227646	60	34	49	29	27.9	5.5	16900	1	1	1	1009.54	2017.06	2	2017.06	0.0028	0	69.17	1.2e-06	R	IIGLDQVAGMSETALPGAFK	T			File12471 Spectrum18239 scans: 21082
11	sp|P35579|MYH9_HUMAN	Myosin-9 OS=Homo sapiens OX=9606 GN=MYH9 PE=1 SV=4	1383	227646	60	34	49	29	27.9	5.5	17112	1	1	1	681.665	2041.97	3	2041.97	0.0006	1	44.42	0.00039	K	TLEEEAKTHEAQIQEMR	Q			File12471 Spectrum6565 scans: 8803
11	sp|P35579|MYH9_HUMAN	Myosin-9 OS=Homo sapiens OX=9606 GN=MYH9 PE=1 SV=4	1383	227646	60	34	49	29	27.9	5.5	17425	1	1	1	696.999	2087.97	3	2087.97	0.0019	1	39.55	0.00087	R	QAQQERDELADEIANSSGK	G			File12471 Spectrum5513 scans: 7697
11	sp|P35579|MYH9_HUMAN	Myosin-9 OS=Homo sapiens OX=9606 GN=MYH9 PE=1 SV=4	1383	227646	60	34	49	29	27.9	5.5	18597	1	1	1	768.384	2302.13	3	2302.13	0.0006	1	85.57	2.8e-08	K	IRELESQISELQEDLESER	A			File12471 Spectrum16742 scans: 19510
11	sp|P35579|MYH9_HUMAN	Myosin-9 OS=Homo sapiens OX=9606 GN=MYH9 PE=1 SV=4	1383	227646	60	34	49	29	27.9	5.5	19250	1	1	1	824.729	2471.17	3	2471.17	-0.0005	0	38.83	0.001	R	IAQLEEELEEEQGNTELINDR	L			File12471 Spectrum15145 scans: 17830
11	sp|P35579|MYH9_HUMAN	Myosin-9 OS=Homo sapiens OX=9606 GN=MYH9 PE=1 SV=4	1383	227646	60	34	49	29	27.9	5.5	19251	1	1	1	1236.59	2471.17	2	2471.17	0.0032	0	132.42	4.5e-13	R	IAQLEEELEEEQGNTELINDR	L			File12471 Spectrum15139 scans: 17824
11	sp|P35579|MYH9_HUMAN	Myosin-9 OS=Homo sapiens OX=9606 GN=MYH9 PE=1 SV=4	1383	227646	60	34	49	29	27.9	5.5	19314	1	1	1	1247.09	2492.16	2	2492.17	-0.0018	0	117.37	1.4e-11	K	DFSALESQLQDTQELLQEENR	Q			File12471 Spectrum18439 scans: 21292
11	sp|P35579|MYH9_HUMAN	Myosin-9 OS=Homo sapiens OX=9606 GN=MYH9 PE=1 SV=4	1383	227646	60	34	49	29	27.9	5.5	19647	3	0	1	647.569	2586.25	4	2586.24	0.0048	1	1.94	5.7	K	VEDMAELTCLNEASVLHNLKER	Y	Oxidation (M)	0.0001000000000000000000.0	File12471 Spectrum6804 scans: 9055
11	sp|P35579|MYH9_HUMAN	Myosin-9 OS=Homo sapiens OX=9606 GN=MYH9 PE=1 SV=4	1383	227646	60	34	49	29	27.9	5.5	19941	1	1	1	917.115	2748.32	3	2748.32	0.0017	1	99.7	9.5e-10	K	DFSALESQLQDTQELLQEENRQK	L			File12471 Spectrum17799 scans: 20620	emPAI	0.62
12	sp|O75369|FLNB_HUMAN	Filamin-B OS=Homo sapiens OX=9606 GN=FLNB PE=1 SV=2	1382	280157	80	44	64	40	33.5	5.47	614	1	1	1	394.231	786.448	2	786.449	-0.0008	0	23.69	0.12	K	GLEELVK	Q			File12471 Spectrum7423 scans: 9706
12	sp|O75369|FLNB_HUMAN	Filamin-B OS=Homo sapiens OX=9606 GN=FLNB PE=1 SV=2	1382	280157	80	44	64	40	33.5	5.47	615	8	1	1	394.232	786.449	2	786.449	0.0001	0	6.07	7.1	K	GLEELVK	Q			File12471 Spectrum3821 scans: 5909
12	sp|O75369|FLNB_HUMAN	Filamin-B OS=Homo sapiens OX=9606 GN=FLNB PE=1 SV=2	1382	280157	80	44	64	40	33.5	5.47	616	4	1	1	394.232	786.449	2	786.449	0.0004	0	10.36	2.7	K	GLEELVK	Q			File12471 Spectrum8719 scans: 11069
12	sp|O75369|FLNB_HUMAN	Filamin-B OS=Homo sapiens OX=9606 GN=FLNB PE=1 SV=2	1382	280157	80	44	64	40	33.5	5.47	1153	8	0	0	427.758	853.502	2	853.513	-0.0112	1	0.97	4.8	R	GLQPKGVR	I			File12471 Spectrum9061 scans: 11432
12	sp|O75369|FLNB_HUMAN	Filamin-B OS=Homo sapiens OX=9606 GN=FLNB PE=1 SV=2	1382	280157	80	44	64	40	33.5	5.47	1195	2	1	1	430.735	859.456	2	859.455	0.0008	0	2.62	15	K	VFGPGVER	S			File12471 Spectrum2730 scans: 4760
12	sp|O75369|FLNB_HUMAN	Filamin-B OS=Homo sapiens OX=9606 GN=FLNB PE=1 SV=2	1382	280157	80	44	64	40	33.5	5.47	1796	1	1	1	463.276	924.538	2	924.539	-0.0008	0	38.86	0.00068	K	AGLAPLEVR	V			File12471 Spectrum8395 scans: 10729
12	sp|O75369|FLNB_HUMAN	Filamin-B OS=Homo sapiens OX=9606 GN=FLNB PE=1 SV=2	1382	280157	80	44	64	40	33.5	5.47	2313	1	0	0	486.287	970.56	2	970.56	-0.0003	0	19.62	0.14	R	LLGWIQNK	I			File12471 Spectrum11922 scans: 14442
12	sp|O75369|FLNB_HUMAN	Filamin-B OS=Homo sapiens OX=9606 GN=FLNB PE=1 SV=2	1382	280157	80	44	64	40	33.5	5.47	2453	1	1	1	492.285	982.556	2	982.556	-0.0002	0	58.13	1.1e-05	K	IAGPGLGSGVR	A			File12471 Spectrum3231 scans: 5287
12	sp|O75369|FLNB_HUMAN	Filamin-B OS=Homo sapiens OX=9606 GN=FLNB PE=1 SV=2	1382	280157	80	44	64	40	33.5	5.47	2587	1	1	1	496.738	991.461	2	991.461	0	0	54.36	5.1e-05	K	YADEEIPR	S			File12471 Spectrum2050 scans: 4045
12	sp|O75369|FLNB_HUMAN	Filamin-B OS=Homo sapiens OX=9606 GN=FLNB PE=1 SV=2	1382	280157	80	44	64	40	33.5	5.47	2801	2	0	0	504.274	1006.53	2	1006.52	0.0138	0	7.86	2.5	K	IQQNTFTR	W			File12471 Spectrum12071 scans: 14598
12	sp|O75369|FLNB_HUMAN	Filamin-B OS=Homo sapiens OX=9606 GN=FLNB PE=1 SV=2	1382	280157	80	44	64	40	33.5	5.47	3263	6	1	1	522.304	1042.59	2	1042.6	-0.0092	1	1.33	12	K	GLEELVKQK	D			File12471 Spectrum10517 scans: 12963
12	sp|O75369|FLNB_HUMAN	Filamin-B OS=Homo sapiens OX=9606 GN=FLNB PE=1 SV=2	1382	280157	80	44	64	40	33.5	5.47	4015	1	1	1	550.82	1099.63	2	1099.62	0.0014	0	45.92	0.00033	K	LDVTILSPSR	K			File12471 Spectrum11899 scans: 14417
12	sp|O75369|FLNB_HUMAN	Filamin-B OS=Homo sapiens OX=9606 GN=FLNB PE=1 SV=2	1382	280157	80	44	64	40	33.5	5.47	4016	5	1	1	550.825	1099.63	2	1099.62	0.011	0	1.09	9.7	K	LDVTILSPSR	K			File12471 Spectrum4573 scans: 6704
12	sp|O75369|FLNB_HUMAN	Filamin-B OS=Homo sapiens OX=9606 GN=FLNB PE=1 SV=2	1382	280157	80	44	64	40	33.5	5.47	4046	1	1	1	551.804	1101.59	2	1101.59	0.0003	0	52.68	0.00012	K	VNQPASFAIR	L			File12471 Spectrum6205 scans: 8425
12	sp|O75369|FLNB_HUMAN	Filamin-B OS=Homo sapiens OX=9606 GN=FLNB PE=1 SV=2	1382	280157	80	44	64	40	33.5	5.47	4127	1	1	1	554.806	1107.6	2	1107.6	0.0005	0	26.22	0.032	K	IFFAGDTIPK	S			File12471 Spectrum13184 scans: 15769
12	sp|O75369|FLNB_HUMAN	Filamin-B OS=Homo sapiens OX=9606 GN=FLNB PE=1 SV=2	1382	280157	80	44	64	40	33.5	5.47	4715	1	1	1	575.318	1148.62	2	1148.62	0.0016	1	27.72	0.021	K	ERGDYVLAVK	W			File12471 Spectrum3898 scans: 5991
12	sp|O75369|FLNB_HUMAN	Filamin-B OS=Homo sapiens OX=9606 GN=FLNB PE=1 SV=2	1382	280157	80	44	64	40	33.5	5.47	5059	1	0	0	586.801	1171.59	2	1171.59	0.0002	1	41.55	0.0011	K	DLAEDAPWKK	I			File12471 Spectrum6113 scans: 8328
12	sp|O75369|FLNB_HUMAN	Filamin-B OS=Homo sapiens OX=9606 GN=FLNB PE=1 SV=2	1382	280157	80	44	64	40	33.5	5.47	5209	3	1	0	591.821	1181.63	2	1181.6	0.0224	1	3.12	6.3	K	VDPSHDASKVK	A			File12471 Spectrum1797 scans: 3779
12	sp|O75369|FLNB_HUMAN	Filamin-B OS=Homo sapiens OX=9606 GN=FLNB PE=1 SV=2	1382	280157	80	44	64	40	33.5	5.47	5483	1	1	1	400.891	1199.65	3	1199.65	-0.0003	1	45.23	0.00047	R	VKVEPAVDTSR	I			File12471 Spectrum469 scans: 2384
12	sp|O75369|FLNB_HUMAN	Filamin-B OS=Homo sapiens OX=9606 GN=FLNB PE=1 SV=2	1382	280157	80	44	64	40	33.5	5.47	5486	1	1	1	600.833	1199.65	2	1199.65	0.0002	1	56.93	3.1e-05	R	VKVEPAVDTSR	I			File12471 Spectrum468 scans: 2383
12	sp|O75369|FLNB_HUMAN	Filamin-B OS=Homo sapiens OX=9606 GN=FLNB PE=1 SV=2	1382	280157	80	44	64	40	33.5	5.47	5638	1	1	1	605.82	1209.63	2	1209.62	0.0016	0	60.48	1.4e-05	R	VLQSFTVDSSK	A			File12471 Spectrum5727 scans: 7923
12	sp|O75369|FLNB_HUMAN	Filamin-B OS=Homo sapiens OX=9606 GN=FLNB PE=1 SV=2	1382	280157	80	44	64	40	33.5	5.47	5882	1	0	0	613.89	1225.77	2	1225.76	0.0006	0	51.45	1.4e-05	R	LIALLEVLSQK	R			File12471 Spectrum19222 scans: 22114
12	sp|O75369|FLNB_HUMAN	Filamin-B OS=Homo sapiens OX=9606 GN=FLNB PE=1 SV=2	1382	280157	80	44	64	40	33.5	5.47	5902	1	1	1	614.867	1227.72	2	1227.72	0.0007	1	31.95	0.0037	K	LDVTILSPSRK	V			File12471 Spectrum8828 scans: 11187
12	sp|O75369|FLNB_HUMAN	Filamin-B OS=Homo sapiens OX=9606 GN=FLNB PE=1 SV=2	1382	280157	80	44	64	40	33.5	5.47	6081	1	1	1	413.575	1237.7	3	1237.7	-0.0002	1	32.33	0.0034	R	EVGEHLVSIKK	N			File12471 Spectrum1473 scans: 3439
12	sp|O75369|FLNB_HUMAN	Filamin-B OS=Homo sapiens OX=9606 GN=FLNB PE=1 SV=2	1382	280157	80	44	64	40	33.5	5.47	6264	1	1	1	625.817	1249.62	2	1249.62	-0.0003	0	56.56	3.3e-05	K	TGEEVGFVVDAK	T			File12471 Spectrum8371 scans: 10704
12	sp|O75369|FLNB_HUMAN	Filamin-B OS=Homo sapiens OX=9606 GN=FLNB PE=1 SV=2	1382	280157	80	44	64	40	33.5	5.47	6266	7	1	1	625.823	1249.63	2	1249.62	0.0115	0	1.23	11	K	TGEEVGFVVDAK	T			File12471 Spectrum2469 scans: 4486
12	sp|O75369|FLNB_HUMAN	Filamin-B OS=Homo sapiens OX=9606 GN=FLNB PE=1 SV=2	1382	280157	80	44	64	40	33.5	5.47	6691	1	1	1	426.235	1275.68	3	1275.68	0.0005	0	11.71	1	R	AWGPGLHGGIVGR	S			File12471 Spectrum7812 scans: 10117
12	sp|O75369|FLNB_HUMAN	Filamin-B OS=Homo sapiens OX=9606 GN=FLNB PE=1 SV=2	1382	280157	80	44	64	40	33.5	5.47	6694	1	1	1	638.851	1275.69	2	1275.68	0.0032	0	20.22	0.14	R	AWGPGLHGGIVGR	S			File12471 Spectrum7880 scans: 10188
12	sp|O75369|FLNB_HUMAN	Filamin-B OS=Homo sapiens OX=9606 GN=FLNB PE=1 SV=2	1382	280157	80	44	64	40	33.5	5.47	7042	1	1	1	433.919	1298.73	3	1298.73	-0.0008	0	16.33	0.24	K	VTVLFAGQHISK	S			File12471 Spectrum7778 scans: 10081
12	sp|O75369|FLNB_HUMAN	Filamin-B OS=Homo sapiens OX=9606 GN=FLNB PE=1 SV=2	1382	280157	80	44	64	40	33.5	5.47	7043	1	1	1	650.374	1298.73	2	1298.73	-0.0005	0	38.22	0.0015	K	VTVLFAGQHISK	S			File12471 Spectrum7798 scans: 10102
12	sp|O75369|FLNB_HUMAN	Filamin-B OS=Homo sapiens OX=9606 GN=FLNB PE=1 SV=2	1382	280157	80	44	64	40	33.5	5.47	7046	3	1	1	650.385	1298.76	2	1298.73	0.0211	0	6.07	1.7	K	VTVLFAGQHISK	S			File12471 Spectrum11616 scans: 14120
12	sp|O75369|FLNB_HUMAN	Filamin-B OS=Homo sapiens OX=9606 GN=FLNB PE=1 SV=2	1382	280157	80	44	64	40	33.5	5.47	7144	1	1	1	653.359	1304.7	2	1304.7	0.0025	0	56.07	2.9e-05	R	LTVMSLQESGLK	V			File12471 Spectrum12389 scans: 14932
12	sp|O75369|FLNB_HUMAN	Filamin-B OS=Homo sapiens OX=9606 GN=FLNB PE=1 SV=2	1382	280157	80	44	64	40	33.5	5.47	7446	7	1	1	441.239	1320.7	3	1320.7	0.0005	0	0.47	13	R	LTVMSLQESGLK	V	Oxidation (M)	0.000100000000.0	File12471 Spectrum6614 scans: 8854
12	sp|O75369|FLNB_HUMAN	Filamin-B OS=Homo sapiens OX=9606 GN=FLNB PE=1 SV=2	1382	280157	80	44	64	40	33.5	5.47	7745	1	1	1	448.235	1341.68	3	1341.68	-0.0008	0	13.57	0.59	K	YGGELVPHFPAR	V			File12471 Spectrum9970 scans: 12388
12	sp|O75369|FLNB_HUMAN	Filamin-B OS=Homo sapiens OX=9606 GN=FLNB PE=1 SV=2	1382	280157	80	44	64	40	33.5	5.47	7746	1	1	1	671.849	1341.68	2	1341.68	0.0011	0	36.43	0.0029	K	YGGELVPHFPAR	V			File12471 Spectrum9997 scans: 12417
12	sp|O75369|FLNB_HUMAN	Filamin-B OS=Homo sapiens OX=9606 GN=FLNB PE=1 SV=2	1382	280157	80	44	64	40	33.5	5.47	8237	1	1	1	458.238	1371.69	3	1371.69	-0.0011	0	56.73	3.4e-05	K	YGGPNHIVGSPFK	A			File12471 Spectrum6008 scans: 8218
12	sp|O75369|FLNB_HUMAN	Filamin-B OS=Homo sapiens OX=9606 GN=FLNB PE=1 SV=2	1382	280157	80	44	64	40	33.5	5.47	8726	1	1	1	701.371	1400.73	2	1400.73	0.0025	0	91.38	1.2e-08	R	IGNLQTDLSDGLR	L			File12471 Spectrum11865 scans: 14382
12	sp|O75369|FLNB_HUMAN	Filamin-B OS=Homo sapiens OX=9606 GN=FLNB PE=1 SV=2	1382	280157	80	44	64	40	33.5	5.47	8749	2	1	1	701.865	1401.71	2	1401.73	-0.0139	1	1.09	14	K	AAGSGELGVTMKGPK	G			File12471 Spectrum17898 scans: 20724
12	sp|O75369|FLNB_HUMAN	Filamin-B OS=Homo sapiens OX=9606 GN=FLNB PE=1 SV=2	1382	280157	80	44	64	40	33.5	5.47	9419	7	1	0	481.584	1441.73	3	1441.74	-0.0114	0	0.58	13	R	EAGAGGLSIAVEGPSK	A			File12471 Spectrum825 scans: 2758
12	sp|O75369|FLNB_HUMAN	Filamin-B OS=Homo sapiens OX=9606 GN=FLNB PE=1 SV=2	1382	280157	80	44	64	40	33.5	5.47	9420	2	1	0	481.594	1441.76	3	1441.74	0.0183	0	0.54	12	R	EAGAGGLSIAVEGPSK	A			File12471 Spectrum5545 scans: 7730
12	sp|O75369|FLNB_HUMAN	Filamin-B OS=Homo sapiens OX=9606 GN=FLNB PE=1 SV=2	1382	280157	80	44	64	40	33.5	5.47	9760	1	1	1	730.84	1459.66	2	1459.67	-0.0008	0	68.97	1.1e-06	R	TFEMSDFIVDTR	D			File12471 Spectrum17120 scans: 19907
12	sp|O75369|FLNB_HUMAN	Filamin-B OS=Homo sapiens OX=9606 GN=FLNB PE=1 SV=2	1382	280157	80	44	64	40	33.5	5.47	9895	2	1	1	490.588	1468.74	3	1468.73	0.0084	1	4.92	4.4	R	KGEITGEVHMPSGK	T			File12471 Spectrum2022 scans: 4015
12	sp|O75369|FLNB_HUMAN	Filamin-B OS=Homo sapiens OX=9606 GN=FLNB PE=1 SV=2	1382	280157	80	44	64	40	33.5	5.47	10150	3	1	1	495.925	1484.75	3	1484.77	-0.0138	1	2.45	7.9	R	GIEPTGNMVKQPAK	F	Oxidation (M)	0.00000001000000.0	File12471 Spectrum13212 scans: 15798
12	sp|O75369|FLNB_HUMAN	Filamin-B OS=Homo sapiens OX=9606 GN=FLNB PE=1 SV=2	1382	280157	80	44	64	40	33.5	5.47	10402	1	1	1	751.417	1500.82	2	1500.82	0.0003	0	84.06	4.2e-08	K	SPFTVGVAAPLDLSK	I			File12471 Spectrum16518 scans: 19275
12	sp|O75369|FLNB_HUMAN	Filamin-B OS=Homo sapiens OX=9606 GN=FLNB PE=1 SV=2	1382	280157	80	44	64	40	33.5	5.47	10840	1	1	1	510.925	1529.75	3	1529.75	0.0002	0	17.97	0.19	K	FADEHVPGSPFTVK	I			File12471 Spectrum9082 scans: 11454
12	sp|O75369|FLNB_HUMAN	Filamin-B OS=Homo sapiens OX=9606 GN=FLNB PE=1 SV=2	1382	280157	80	44	64	40	33.5	5.47	10841	1	1	1	765.884	1529.75	2	1529.75	0.0009	0	20.3	0.11	K	FADEHVPGSPFTVK	I			File12471 Spectrum9118 scans: 11492
12	sp|O75369|FLNB_HUMAN	Filamin-B OS=Homo sapiens OX=9606 GN=FLNB PE=1 SV=2	1382	280157	80	44	64	40	33.5	5.47	11266	1	1	1	779.409	1556.8	2	1556.8	0.0002	0	41.97	0.0011	R	FVPQEMGVHTVSVK	Y			File12471 Spectrum7267 scans: 9542
12	sp|O75369|FLNB_HUMAN	Filamin-B OS=Homo sapiens OX=9606 GN=FLNB PE=1 SV=2	1382	280157	80	44	64	40	33.5	5.47	11318	1	1	1	781.423	1560.83	2	1560.83	0.0011	0	81.97	7.5e-08	K	VLFASQEIPASPFR	V			File12471 Spectrum16596 scans: 19357
12	sp|O75369|FLNB_HUMAN	Filamin-B OS=Homo sapiens OX=9606 GN=FLNB PE=1 SV=2	1382	280157	80	44	64	40	33.5	5.47	11908	2	1	1	534.246	1599.72	3	1599.69	0.0254	1	5.23	1.9	K	VKMDCQETPEGYK	V	Oxidation (M)	0.0010000000000.0	File12471 Spectrum853 scans: 2787
12	sp|O75369|FLNB_HUMAN	Filamin-B OS=Homo sapiens OX=9606 GN=FLNB PE=1 SV=2	1382	280157	80	44	64	40	33.5	5.47	11958	1	1	1	802.394	1602.77	2	1602.77	0.002	0	64.48	4.4e-06	K	SPFEVQVGPEAGMQK	V			File12471 Spectrum10601 scans: 13051
12	sp|O75369|FLNB_HUMAN	Filamin-B OS=Homo sapiens OX=9606 GN=FLNB PE=1 SV=2	1382	280157	80	44	64	40	33.5	5.47	12200	1	1	1	811.906	1621.8	2	1621.79	0.0029	1	69.67	1.6e-06	R	VEVGKDQEFTVDTR	G			File12471 Spectrum4184 scans: 6294
12	sp|O75369|FLNB_HUMAN	Filamin-B OS=Homo sapiens OX=9606 GN=FLNB PE=1 SV=2	1382	280157	80	44	64	40	33.5	5.47	12243	1	1	1	406.959	1623.81	4	1623.81	-0.0012	0	43.27	0.00062	R	YAPTEVGLHEMHIK	Y			File12471 Spectrum6847 scans: 9101
12	sp|O75369|FLNB_HUMAN	Filamin-B OS=Homo sapiens OX=9606 GN=FLNB PE=1 SV=2	1382	280157	80	44	64	40	33.5	5.47	12244	1	1	1	542.277	1623.81	3	1623.81	0.0001	0	29.99	0.014	R	YAPTEVGLHEMHIK	Y			File12471 Spectrum6840 scans: 9094
12	sp|O75369|FLNB_HUMAN	Filamin-B OS=Homo sapiens OX=9606 GN=FLNB PE=1 SV=2	1382	280157	80	44	64	40	33.5	5.47	12599	1	1	1	824.927	1647.84	2	1647.84	0.0023	0	55.04	5e-05	K	HVGNQQYNVTYVVK	E			File12471 Spectrum4687 scans: 6824
12	sp|O75369|FLNB_HUMAN	Filamin-B OS=Homo sapiens OX=9606 GN=FLNB PE=1 SV=2	1382	280157	80	44	64	40	33.5	5.47	13676	1	1	1	574.979	1721.91	3	1721.91	0.004	0	25.56	0.028	K	EAFTNKPNVFTVVTR	G			File12471 Spectrum11592 scans: 14095
12	sp|O75369|FLNB_HUMAN	Filamin-B OS=Homo sapiens OX=9606 GN=FLNB PE=1 SV=2	1382	280157	80	44	64	40	33.5	5.47	14122	3	1	1	586.326	1755.96	3	1755.94	0.0118	0	0.11	8.5	K	VSYFPTVPGVYIVSTK	F			File12471 Spectrum16333 scans: 19080
12	sp|O75369|FLNB_HUMAN	Filamin-B OS=Homo sapiens OX=9606 GN=FLNB PE=1 SV=2	1382	280157	80	44	64	40	33.5	5.47	14280	1	1	1	883.977	1765.94	2	1765.94	0.004	0	30.69	0.0083	K	APLNVQFNSPLPGDAVK	D			File12471 Spectrum15026 scans: 17705
12	sp|O75369|FLNB_HUMAN	Filamin-B OS=Homo sapiens OX=9606 GN=FLNB PE=1 SV=2	1382	280157	80	44	64	40	33.5	5.47	14548	1	1	1	596.962	1787.86	3	1787.86	0.0006	0	11.58	0.83	K	WGEEHIPGSPFHVTVP	-			File12471 Spectrum16247 scans: 18990
12	sp|O75369|FLNB_HUMAN	Filamin-B OS=Homo sapiens OX=9606 GN=FLNB PE=1 SV=2	1382	280157	80	44	64	40	33.5	5.47	14813	1	1	1	604.287	1809.84	3	1809.84	-0.0022	0	65.01	2.7e-06	K	DLDIIDNYDYSHTVK	Y			File12471 Spectrum12812 scans: 15377
12	sp|O75369|FLNB_HUMAN	Filamin-B OS=Homo sapiens OX=9606 GN=FLNB PE=1 SV=2	1382	280157	80	44	64	40	33.5	5.47	14814	1	1	1	905.928	1809.84	2	1809.84	-0.0007	0	48.48	0.00012	K	DLDIIDNYDYSHTVK	Y			File12471 Spectrum12808 scans: 15373
12	sp|O75369|FLNB_HUMAN	Filamin-B OS=Homo sapiens OX=9606 GN=FLNB PE=1 SV=2	1382	280157	80	44	64	40	33.5	5.47	14877	1	1	1	605.987	1814.94	3	1814.94	0.0014	1	82.15	6.4e-08	K	TATPEIVDNKDGTVTVR	Y			File12471 Spectrum5352 scans: 7527
12	sp|O75369|FLNB_HUMAN	Filamin-B OS=Homo sapiens OX=9606 GN=FLNB PE=1 SV=2	1382	280157	80	44	64	40	33.5	5.47	14878	1	1	1	908.477	1814.94	2	1814.94	0.0021	1	83.33	4.8e-08	K	TATPEIVDNKDGTVTVR	Y			File12471 Spectrum5365 scans: 7540
12	sp|O75369|FLNB_HUMAN	Filamin-B OS=Homo sapiens OX=9606 GN=FLNB PE=1 SV=2	1382	280157	80	44	64	40	33.5	5.47	15239	1	1	1	616.981	1847.92	3	1847.92	0	1	20.19	0.13	K	IFAQDGEGQRIDIQMK	N			File12471 Spectrum9053 scans: 11423
12	sp|O75369|FLNB_HUMAN	Filamin-B OS=Homo sapiens OX=9606 GN=FLNB PE=1 SV=2	1382	280157	80	44	64	40	33.5	5.47	16112	2	1	1	643.347	1927.02	3	1927.02	-0.0006	1	1.36	6.6	K	VVPCLVTPVTGRENSTAK	F			File12471 Spectrum14704 scans: 17366
12	sp|O75369|FLNB_HUMAN	Filamin-B OS=Homo sapiens OX=9606 GN=FLNB PE=1 SV=2	1382	280157	80	44	64	40	33.5	5.47	16507	1	1	1	985.016	1968.02	2	1968.02	0.0012	0	84.91	3.6e-08	R	DAGEGLLAVQITDQEGKPK	R			File12471 Spectrum11730 scans: 14240
12	sp|O75369|FLNB_HUMAN	Filamin-B OS=Homo sapiens OX=9606 GN=FLNB PE=1 SV=2	1382	280157	80	44	64	40	33.5	5.47	16777	3	1	1	1002.04	2002.06	2	2002.05	0.0098	0	2.92	4.6	K	HTIAVVWGGVNIPHSPYR	V			File12471 Spectrum19408 scans: 22309
12	sp|O75369|FLNB_HUMAN	Filamin-B OS=Homo sapiens OX=9606 GN=FLNB PE=1 SV=2	1382	280157	80	44	64	40	33.5	5.47	17146	1	1	1	1024.52	2047.02	2	2047.02	0.0036	0	77.46	2.3e-07	K	IPYLPITNFNQNWQDGK	A			File12471 Spectrum17820 scans: 20642
12	sp|O75369|FLNB_HUMAN	Filamin-B OS=Homo sapiens OX=9606 GN=FLNB PE=1 SV=2	1382	280157	80	44	64	40	33.5	5.47	17660	1	1	1	709.049	2124.12	3	2124.12	0.0072	1	1.01	6.3	R	DAGEGLLAVQITDQEGKPKR	A			File12471 Spectrum11522 scans: 14021
12	sp|O75369|FLNB_HUMAN	Filamin-B OS=Homo sapiens OX=9606 GN=FLNB PE=1 SV=2	1382	280157	80	44	64	40	33.5	5.47	18035	1	1	1	732.055	2193.14	3	2193.14	-0.0007	0	45.57	0.00023	K	AHGPGLEGGLVGKPAEFTIDTK	G			File12471 Spectrum11310 scans: 13799
12	sp|O75369|FLNB_HUMAN	Filamin-B OS=Homo sapiens OX=9606 GN=FLNB PE=1 SV=2	1382	280157	80	44	64	40	33.5	5.47	18216	1	1	1	742.718	2225.13	3	2225.14	-0.0034	0	18.33	0.15	K	GLHVVEVTYDDVPIPNSPFK	V			File12471 Spectrum16666 scans: 19430
12	sp|O75369|FLNB_HUMAN	Filamin-B OS=Homo sapiens OX=9606 GN=FLNB PE=1 SV=2	1382	280157	80	44	64	40	33.5	5.47	18372	1	1	1	753.053	2256.14	3	2256.13	0.0099	1	28.05	0.016	R	AGGPGLERGEAGVPAEFSIWTR	E			File12471 Spectrum16368 scans: 19117
12	sp|O75369|FLNB_HUMAN	Filamin-B OS=Homo sapiens OX=9606 GN=FLNB PE=1 SV=2	1382	280157	80	44	64	40	33.5	5.47	18816	1	1	1	785.042	2352.1	3	2352.11	-0.0023	1	21.86	0.06	K	QKDFLDGVYAFEYYPSTPGR	Y			File12471 Spectrum17248 scans: 20041
12	sp|O75369|FLNB_HUMAN	Filamin-B OS=Homo sapiens OX=9606 GN=FLNB PE=1 SV=2	1382	280157	80	44	64	40	33.5	5.47	18955	1	1	1	796.398	2386.17	3	2386.18	-0.0038	0	26.3	0.024	R	EATTDFTVDSRPLTQVGGDHIK	A			File12471 Spectrum9461 scans: 11853
12	sp|O75369|FLNB_HUMAN	Filamin-B OS=Homo sapiens OX=9606 GN=FLNB PE=1 SV=2	1382	280157	80	44	64	40	33.5	5.47	18962	2	1	1	598.071	2388.26	4	2388.28	-0.0274	1	2.09	4.1	R	LTVMSLQESGLKVNQPASFAIR	L			File12471 Spectrum14933 scans: 17606
12	sp|O75369|FLNB_HUMAN	Filamin-B OS=Homo sapiens OX=9606 GN=FLNB PE=1 SV=2	1382	280157	80	44	64	40	33.5	5.47	19036	1	1	1	1204.1	2406.19	2	2406.19	0.002	0	84.42	3.4e-08	K	YTPTQQGNMQVLVTYGGDPIPK	S			File12471 Spectrum15124 scans: 17808
12	sp|O75369|FLNB_HUMAN	Filamin-B OS=Homo sapiens OX=9606 GN=FLNB PE=1 SV=2	1382	280157	80	44	64	40	33.5	5.47	19507	1	1	1	1274.16	2546.3	2	2546.3	0.0019	0	47.63	0.00015	K	VTASGPGLSSYGVPASLPVDFAIDAR	D			File12471 Spectrum18345 scans: 21193
12	sp|O75369|FLNB_HUMAN	Filamin-B OS=Homo sapiens OX=9606 GN=FLNB PE=1 SV=2	1382	280157	80	44	64	40	33.5	5.47	19618	1	1	1	861.092	2580.25	3	2580.25	0.0038	0	46.71	0.0002	K	FNDEHIPESPYLVPVIAPSDDAR	R			File12471 Spectrum16405 scans: 19156
12	sp|O75369|FLNB_HUMAN	Filamin-B OS=Homo sapiens OX=9606 GN=FLNB PE=1 SV=2	1382	280157	80	44	64	40	33.5	5.47	19968	1	1	1	922.431	2764.27	3	2764.27	-0.0007	0	71.26	4.7e-07	R	VLSEDEEDVDFDIIHNANDTFTVK	Y			File12471 Spectrum16739 scans: 19507
12	sp|O75369|FLNB_HUMAN	Filamin-B OS=Homo sapiens OX=9606 GN=FLNB PE=1 SV=2	1382	280157	80	44	64	40	33.5	5.47	20791	2	1	1	1313.66	3937.97	3	3938	-0.0303	1	3.44	2.4	R	AWGPGLHGGIVGRSADFVVESIGSEVGSLGFAIEGPSQAK	I			File12471 Spectrum20826 scans: 24541
12	sp|O75369|FLNB_HUMAN	Filamin-B OS=Homo sapiens OX=9606 GN=FLNB PE=1 SV=2	1382	280157	80	44	64	40	33.5	5.47	20792	2	1	1	1313.67	3937.97	3	3938	-0.0219	1	8.66	0.72	R	AWGPGLHGGIVGRSADFVVESIGSEVGSLGFAIEGPSQAK	I			File12471 Spectrum20803 scans: 24466	emPAI	0.7
13	sp|P49327|FAS_HUMAN	Fatty acid synthase OS=Homo sapiens OX=9606 GN=FASN PE=1 SV=3	1363	275877	72	51	62	46	28.6	6.01	802	4	1	1	407.746	813.478	2	813.478	-0.0003	0	2.45	7.4	R	VMGLVPAK	G			File12471 Spectrum7489 scans: 9775
13	sp|P49327|FAS_HUMAN	Fatty acid synthase OS=Homo sapiens OX=9606 GN=FASN PE=1 SV=3	1363	275877	72	51	62	46	28.6	6.01	908	1	1	1	414.75	827.486	2	827.486	-0.0006	0	30.66	0.014	K	LLEQGLR	H			File12471 Spectrum3253 scans: 5310
13	sp|P49327|FAS_HUMAN	Fatty acid synthase OS=Homo sapiens OX=9606 GN=FASN PE=1 SV=3	1363	275877	72	51	62	46	28.6	6.01	1074	1	1	1	423.745	845.476	2	845.476	-0.0004	0	43.74	0.00096	K	AGLYGLPR	R			File12471 Spectrum7757 scans: 10059
13	sp|P49327|FAS_HUMAN	Fatty acid synthase OS=Homo sapiens OX=9606 GN=FASN PE=1 SV=3	1363	275877	72	51	62	46	28.6	6.01	1364	1	1	1	440.209	878.404	2	878.404	0.0005	0	39.37	0.0016	R	DGAWGAFR	H			File12471 Spectrum9123 scans: 11497
13	sp|P49327|FAS_HUMAN	Fatty acid synthase OS=Homo sapiens OX=9606 GN=FASN PE=1 SV=3	1363	275877	72	51	62	46	28.6	6.01	1375	1	1	1	440.743	879.471	2	879.47	0.0004	0	21.21	0.088	K	LYTLQDK	A			File12471 Spectrum2998 scans: 5041
13	sp|P49327|FAS_HUMAN	Fatty acid synthase OS=Homo sapiens OX=9606 GN=FASN PE=1 SV=3	1363	275877	72	51	62	46	28.6	6.01	1502	1	1	1	449.256	896.497	2	896.497	0.0001	0	23.15	0.041	K	LSPDAIPGK	W			File12471 Spectrum2514 scans: 4533
13	sp|P49327|FAS_HUMAN	Fatty acid synthase OS=Homo sapiens OX=9606 GN=FASN PE=1 SV=3	1363	275877	72	51	62	46	28.6	6.01	1604	1	1	1	302.843	905.507	3	905.508	-0.0011	1	16.75	0.27	R	FRDSILR	S			File12471 Spectrum3285 scans: 5343
13	sp|P49327|FAS_HUMAN	Fatty acid synthase OS=Homo sapiens OX=9606 GN=FASN PE=1 SV=3	1363	275877	72	51	62	46	28.6	6.01	1610	1	1	1	454.226	906.438	2	906.438	-0.0002	0	16.93	0.4	R	WVCSSLR	H			File12471 Spectrum3874 scans: 5966
13	sp|P49327|FAS_HUMAN	Fatty acid synthase OS=Homo sapiens OX=9606 GN=FASN PE=1 SV=3	1363	275877	72	51	62	46	28.6	6.01	1766	1	1	1	461.243	920.472	2	920.472	0.0008	0	34.86	0.0051	R	QELSFAAR	S			File12471 Spectrum4721 scans: 6860
13	sp|P49327|FAS_HUMAN	Fatty acid synthase OS=Homo sapiens OX=9606 GN=FASN PE=1 SV=3	1363	275877	72	51	62	46	28.6	6.01	2165	7	1	1	479.284	956.554	2	956.566	-0.0111	0	12.47	0.84	K	GLVQALQTK	V			File12471 Spectrum7023 scans: 9286
13	sp|P49327|FAS_HUMAN	Fatty acid synthase OS=Homo sapiens OX=9606 GN=FASN PE=1 SV=3	1363	275877	72	51	62	46	28.6	6.01	2167	1	1	1	479.291	956.568	2	956.566	0.0023	0	32.33	0.0068	K	GLVQALQTK	V			File12471 Spectrum6601 scans: 8841
13	sp|P49327|FAS_HUMAN	Fatty acid synthase OS=Homo sapiens OX=9606 GN=FASN PE=1 SV=3	1363	275877	72	51	62	46	28.6	6.01	2208	1	1	1	481.269	960.524	2	960.524	0	0	50.59	0.00016	K	TGTVSLEVR	L			File12471 Spectrum4153 scans: 6262
13	sp|P49327|FAS_HUMAN	Fatty acid synthase OS=Homo sapiens OX=9606 GN=FASN PE=1 SV=3	1363	275877	72	51	62	46	28.6	6.01	2639	1	1	1	498.328	994.642	2	994.643	-0.0004	0	36.44	0.00023	R	VLEALLPLK	G			File12471 Spectrum16570 scans: 19329
13	sp|P49327|FAS_HUMAN	Fatty acid synthase OS=Homo sapiens OX=9606 GN=FASN PE=1 SV=3	1363	275877	72	51	62	46	28.6	6.01	2862	2	1	1	338.213	1011.62	3	1011.63	-0.0148	0	14.39	0.16	R	VAAAVDLIIK	S			File12471 Spectrum3052 scans: 5099
13	sp|P49327|FAS_HUMAN	Fatty acid synthase OS=Homo sapiens OX=9606 GN=FASN PE=1 SV=3	1363	275877	72	51	62	46	28.6	6.01	2864	1	1	1	506.824	1011.63	2	1011.63	0.0008	0	41.34	0.00029	R	VAAAVDLIIK	S			File12471 Spectrum13655 scans: 16263
13	sp|P49327|FAS_HUMAN	Fatty acid synthase OS=Homo sapiens OX=9606 GN=FASN PE=1 SV=3	1363	275877	72	51	62	46	28.6	6.01	3210	1	1	1	519.778	1037.54	2	1037.54	0.0019	0	30.25	0.015	R	VFTTVGSAEK	R			File12471 Spectrum2073 scans: 4069
13	sp|P49327|FAS_HUMAN	Fatty acid synthase OS=Homo sapiens OX=9606 GN=FASN PE=1 SV=3	1363	275877	72	51	62	46	28.6	6.01	3213	1	1	1	519.832	1037.65	2	1037.65	0.0001	0	32.81	0.00068	R	GTPLISPLIK	W			File12471 Spectrum13922 scans: 16544
13	sp|P49327|FAS_HUMAN	Fatty acid synthase OS=Homo sapiens OX=9606 GN=FASN PE=1 SV=3	1363	275877	72	51	62	46	28.6	6.01	3588	1	1	1	535.267	1068.52	2	1068.52	-0.0003	0	46.46	0.00025	R	DPSQQELPR	L			File12471 Spectrum1050 scans: 2994
13	sp|P49327|FAS_HUMAN	Fatty acid synthase OS=Homo sapiens OX=9606 GN=FASN PE=1 SV=3	1363	275877	72	51	62	46	28.6	6.01	3807	1	1	1	543.314	1084.61	2	1084.61	0.0012	0	33.02	0.0066	R	QEPLLIGSTK	S			File12471 Spectrum7141 scans: 9410
13	sp|P49327|FAS_HUMAN	Fatty acid synthase OS=Homo sapiens OX=9606 GN=FASN PE=1 SV=3	1363	275877	72	51	62	46	28.6	6.01	4040	5	1	1	551.791	1101.57	2	1101.58	-0.008	0	2.31	12	K	YHGNVMLLR	A			File12471 Spectrum7520 scans: 9809
13	sp|P49327|FAS_HUMAN	Fatty acid synthase OS=Homo sapiens OX=9606 GN=FASN PE=1 SV=3	1363	275877	72	51	62	46	28.6	6.01	4232	1	1	1	558.337	1114.66	2	1114.66	0.0002	0	38.99	0.00074	R	SEGVVAVLLTK	K			File12471 Spectrum15581 scans: 18290
13	sp|P49327|FAS_HUMAN	Fatty acid synthase OS=Homo sapiens OX=9606 GN=FASN PE=1 SV=3	1363	275877	72	51	62	46	28.6	6.01	4554	4	1	1	379.556	1135.65	3	1135.62	0.0218	1	7.69	1.4	R	QKLYTLQDK	A			File12471 Spectrum1003 scans: 2944
13	sp|P49327|FAS_HUMAN	Fatty acid synthase OS=Homo sapiens OX=9606 GN=FASN PE=1 SV=3	1363	275877	72	51	62	46	28.6	6.01	4638	8	1	1	572.312	1142.61	2	1142.6	0.0044	1	1.19	15	R	ASGRTPEAVQK	L			File12471 Spectrum3056 scans: 5103
13	sp|P49327|FAS_HUMAN	Fatty acid synthase OS=Homo sapiens OX=9606 GN=FASN PE=1 SV=3	1363	275877	72	51	62	46	28.6	6.01	4908	2	1	1	580.83	1159.65	2	1159.65	-0.0051	1	0.21	12	R	WKAGLYGLPR	R			File12471 Spectrum894 scans: 2830
13	sp|P49327|FAS_HUMAN	Fatty acid synthase OS=Homo sapiens OX=9606 GN=FASN PE=1 SV=3	1363	275877	72	51	62	46	28.6	6.01	5310	1	1	1	595.825	1189.63	2	1189.63	0.0007	0	31.36	0.012	R	SDEAVKPFGLK	V			File12471 Spectrum5414 scans: 7593
13	sp|P49327|FAS_HUMAN	Fatty acid synthase OS=Homo sapiens OX=9606 GN=FASN PE=1 SV=3	1363	275877	72	51	62	46	28.6	6.01	5311	1	1	1	397.552	1189.63	3	1189.63	0.0007	0	22.26	0.1	R	SDEAVKPFGLK	V			File12471 Spectrum5449 scans: 7630
13	sp|P49327|FAS_HUMAN	Fatty acid synthase OS=Homo sapiens OX=9606 GN=FASN PE=1 SV=3	1363	275877	72	51	62	46	28.6	6.01	5604	6	1	1	604.787	1207.56	2	1207.56	0.0022	0	1.98	7.6	R	LGMLSPEGTCK	A	Oxidation (M)	0.00100000000.0	File12471 Spectrum10225 scans: 12656
13	sp|P49327|FAS_HUMAN	Fatty acid synthase OS=Homo sapiens OX=9606 GN=FASN PE=1 SV=3	1363	275877	72	51	62	46	28.6	6.01	6157	5	1	1	415.252	1242.73	3	1242.75	-0.0216	1	4.86	1.7	R	SEGVVAVLLTKK	S			File12471 Spectrum16410 scans: 19161
13	sp|P49327|FAS_HUMAN	Fatty acid synthase OS=Homo sapiens OX=9606 GN=FASN PE=1 SV=3	1363	275877	72	51	62	46	28.6	6.01	6275	1	1	1	417.876	1250.61	3	1250.61	-0.001	0	27.28	0.025	R	FDASFFGVHPK	Q			File12471 Spectrum13074 scans: 15653
13	sp|P49327|FAS_HUMAN	Fatty acid synthase OS=Homo sapiens OX=9606 GN=FASN PE=1 SV=3	1363	275877	72	51	62	46	28.6	6.01	6276	1	1	1	626.311	1250.61	2	1250.61	-0.0004	0	50.44	0.00013	R	FDASFFGVHPK	Q			File12471 Spectrum13069 scans: 15648
13	sp|P49327|FAS_HUMAN	Fatty acid synthase OS=Homo sapiens OX=9606 GN=FASN PE=1 SV=3	1363	275877	72	51	62	46	28.6	6.01	6478	1	1	1	632.375	1262.73	2	1262.73	-0.0001	0	58.16	7.4e-06	R	LQVVDQPLPVR	G			File12471 Spectrum9980 scans: 12399
13	sp|P49327|FAS_HUMAN	Fatty acid synthase OS=Homo sapiens OX=9606 GN=FASN PE=1 SV=3	1363	275877	72	51	62	46	28.6	6.01	6879	1	1	1	645.791	1289.57	2	1289.57	0.0001	0	20.68	0.041	K	VYQWDDPDPR	L			File12471 Spectrum6621 scans: 8862
13	sp|P49327|FAS_HUMAN	Fatty acid synthase OS=Homo sapiens OX=9606 GN=FASN PE=1 SV=3	1363	275877	72	51	62	46	28.6	6.01	7007	1	1	1	649.841	1297.67	2	1297.66	0.0037	0	53.55	5.8e-05	K	VGDPQELNGITR	A			File12471 Spectrum4758 scans: 6899
13	sp|P49327|FAS_HUMAN	Fatty acid synthase OS=Homo sapiens OX=9606 GN=FASN PE=1 SV=3	1363	275877	72	51	62	46	28.6	6.01	7584	1	1	1	333.436	1329.71	4	1329.72	-0.0016	0	39.66	0.0017	R	VTAIHIDPATHR	Q			File12471 Spectrum1882 scans: 3868
13	sp|P49327|FAS_HUMAN	Fatty acid synthase OS=Homo sapiens OX=9606 GN=FASN PE=1 SV=3	1363	275877	72	51	62	46	28.6	6.01	7586	1	1	1	444.246	1329.72	3	1329.72	-0.0001	0	32.39	0.0095	R	VTAIHIDPATHR	Q			File12471 Spectrum1890 scans: 3877
13	sp|P49327|FAS_HUMAN	Fatty acid synthase OS=Homo sapiens OX=9606 GN=FASN PE=1 SV=3	1363	275877	72	51	62	46	28.6	6.01	7689	9	1	1	670.365	1338.72	2	1338.71	0.0022	0	0.06	11	R	QQEQQVPILEK	F			File12471 Spectrum8375 scans: 10708
13	sp|P49327|FAS_HUMAN	Fatty acid synthase OS=Homo sapiens OX=9606 GN=FASN PE=1 SV=3	1363	275877	72	51	62	46	28.6	6.01	7882	1	1	1	675.83	1349.64	2	1349.64	0.0006	0	41.74	0.00088	K	SFYGSTLFLCR	R			File12471 Spectrum16593 scans: 19353
13	sp|P49327|FAS_HUMAN	Fatty acid synthase OS=Homo sapiens OX=9606 GN=FASN PE=1 SV=3	1363	275877	72	51	62	46	28.6	6.01	7911	1	1	1	676.354	1350.69	2	1350.69	-0.0003	0	60.16	1.4e-05	R	DNLEFFLAGIGR	L			File12471 Spectrum18843 scans: 21716
13	sp|P49327|FAS_HUMAN	Fatty acid synthase OS=Homo sapiens OX=9606 GN=FASN PE=1 SV=3	1363	275877	72	51	62	46	28.6	6.01	7929	5	1	1	676.871	1351.73	2	1351.73	-0.0006	0	2.38	5.3	K	MVVPGLDGAQIPR	D			File12471 Spectrum20074 scans: 23010
13	sp|P49327|FAS_HUMAN	Fatty acid synthase OS=Homo sapiens OX=9606 GN=FASN PE=1 SV=3	1363	275877	72	51	62	46	28.6	6.01	8184	2	1	1	456.938	1367.79	3	1367.79	0.0002	0	0.85	4.2	R	EGGFLLLHTLLR	G			File12471 Spectrum18235 scans: 21078
13	sp|P49327|FAS_HUMAN	Fatty acid synthase OS=Homo sapiens OX=9606 GN=FASN PE=1 SV=3	1363	275877	72	51	62	46	28.6	6.01	8185	1	1	1	684.904	1367.79	2	1367.79	0.0006	0	37.53	0.00091	R	EGGFLLLHTLLR	G			File12471 Spectrum18219 scans: 21061
13	sp|P49327|FAS_HUMAN	Fatty acid synthase OS=Homo sapiens OX=9606 GN=FASN PE=1 SV=3	1363	275877	72	51	62	46	28.6	6.01	8809	1	1	1	703.877	1405.74	2	1405.74	0.0013	0	65.06	4.8e-06	K	VLQGDLVMNVYR	D			File12471 Spectrum13537 scans: 16139
13	sp|P49327|FAS_HUMAN	Fatty acid synthase OS=Homo sapiens OX=9606 GN=FASN PE=1 SV=3	1363	275877	72	51	62	46	28.6	6.01	9158	1	1	1	713.89	1425.76	2	1425.77	-0.0002	0	58.62	1.4e-05	R	SLLVNPEGPTLMR	L			File12471 Spectrum14227 scans: 16865
13	sp|P49327|FAS_HUMAN	Fatty acid synthase OS=Homo sapiens OX=9606 GN=FASN PE=1 SV=3	1363	275877	72	51	62	46	28.6	6.01	9892	1	1	1	735.354	1468.69	2	1468.69	-0.0013	0	54.84	3.5e-05	R	FPQLDSTSFANSR	D			File12471 Spectrum11367 scans: 13859
13	sp|P49327|FAS_HUMAN	Fatty acid synthase OS=Homo sapiens OX=9606 GN=FASN PE=1 SV=3	1363	275877	72	51	62	46	28.6	6.01	10321	1	1	1	499.279	1494.82	3	1494.82	0.0007	1	26.39	0.021	R	RQQEQQVPILEK	F			File12471 Spectrum3841 scans: 5931
13	sp|P49327|FAS_HUMAN	Fatty acid synthase OS=Homo sapiens OX=9606 GN=FASN PE=1 SV=3	1363	275877	72	51	62	46	28.6	6.01	10955	3	1	1	384.955	1535.79	4	1535.82	-0.0294	0	4.01	6.1	K	VVEVLAGHGHLYSR	I			File12471 Spectrum5024 scans: 7180
13	sp|P49327|FAS_HUMAN	Fatty acid synthase OS=Homo sapiens OX=9606 GN=FASN PE=1 SV=3	1363	275877	72	51	62	46	28.6	6.01	10962	1	1	1	512.95	1535.83	3	1535.82	0.006	0	17.89	0.18	K	VVEVLAGHGHLYSR	I			File12471 Spectrum4408 scans: 6531
13	sp|P49327|FAS_HUMAN	Fatty acid synthase OS=Homo sapiens OX=9606 GN=FASN PE=1 SV=3	1363	275877	72	51	62	46	28.6	6.01	11139	5	1	1	516.927	1547.76	3	1547.73	0.0261	0	7.09	3	K	ACLDTAVENMPSLK	M			File12471 Spectrum3113 scans: 5163
13	sp|P49327|FAS_HUMAN	Fatty acid synthase OS=Homo sapiens OX=9606 GN=FASN PE=1 SV=3	1363	275877	72	51	62	46	28.6	6.01	11610	1	1	1	790.475	1578.93	2	1578.93	0.0001	1	51.6	1.2e-05	R	VLEALLPLKGLEER	V			File12471 Spectrum17162 scans: 19951
13	sp|P49327|FAS_HUMAN	Fatty acid synthase OS=Homo sapiens OX=9606 GN=FASN PE=1 SV=3	1363	275877	72	51	62	46	28.6	6.01	11611	1	1	1	527.319	1578.93	3	1578.93	0.0003	1	30.91	0.0014	R	VLEALLPLKGLEER	V			File12471 Spectrum17160 scans: 19949
13	sp|P49327|FAS_HUMAN	Fatty acid synthase OS=Homo sapiens OX=9606 GN=FASN PE=1 SV=3	1363	275877	72	51	62	46	28.6	6.01	12075	1	1	1	807.416	1612.82	2	1612.82	0	0	48.77	0.00019	K	EDGLAQQQTQLNLR	S			File12471 Spectrum6702 scans: 8947
13	sp|P49327|FAS_HUMAN	Fatty acid synthase OS=Homo sapiens OX=9606 GN=FASN PE=1 SV=3	1363	275877	72	51	62	46	28.6	6.01	12213	1	1	1	811.972	1621.93	2	1621.93	0.0012	0	53.13	1.2e-05	K	VVVQVLAEEPEAVLK	G			File12471 Spectrum16417 scans: 19169
13	sp|P49327|FAS_HUMAN	Fatty acid synthase OS=Homo sapiens OX=9606 GN=FASN PE=1 SV=3	1363	275877	72	51	62	46	28.6	6.01	12636	1	1	1	550.947	1649.82	3	1649.82	-0.0008	0	37.69	0.0025	K	SNMGHPEPASGLAALAK	V			File12471 Spectrum7769 scans: 10071
13	sp|P49327|FAS_HUMAN	Fatty acid synthase OS=Homo sapiens OX=9606 GN=FASN PE=1 SV=3	1363	275877	72	51	62	46	28.6	6.01	13131	1	1	1	562.634	1684.88	3	1684.88	0.0009	0	45.08	0.00039	K	GILADEDSSRPVWLK	A			File12471 Spectrum12847 scans: 15414
13	sp|P49327|FAS_HUMAN	Fatty acid synthase OS=Homo sapiens OX=9606 GN=FASN PE=1 SV=3	1363	275877	72	51	62	46	28.6	6.01	13132	1	1	1	843.451	1684.89	2	1684.88	0.0092	0	57.24	2.2e-05	K	GILADEDSSRPVWLK	A			File12471 Spectrum12854 scans: 15421
13	sp|P49327|FAS_HUMAN	Fatty acid synthase OS=Homo sapiens OX=9606 GN=FASN PE=1 SV=3	1363	275877	72	51	62	46	28.6	6.01	13450	1	1	1	853.912	1705.81	2	1705.81	-0.0041	1	2.9	5.6	K	QRCPPGVVPACHNSK	D			File12471 Spectrum2921 scans: 4960
13	sp|P49327|FAS_HUMAN	Fatty acid synthase OS=Homo sapiens OX=9606 GN=FASN PE=1 SV=3	1363	275877	72	51	62	46	28.6	6.01	13554	1	1	1	572.29	1713.85	3	1713.85	-0.0053	1	33.56	0.0056	K	SHQGLDRQELSFAAR	S			File12471 Spectrum4543 scans: 6672
13	sp|P49327|FAS_HUMAN	Fatty acid synthase OS=Homo sapiens OX=9606 GN=FASN PE=1 SV=3	1363	275877	72	51	62	46	28.6	6.01	13921	1	1	1	581.281	1740.82	3	1740.82	0.0003	0	53.44	4.3e-05	R	DTSFEQHVLWHTGGK	G			File12471 Spectrum8609 scans: 10954
13	sp|P49327|FAS_HUMAN	Fatty acid synthase OS=Homo sapiens OX=9606 GN=FASN PE=1 SV=3	1363	275877	72	51	62	46	28.6	6.01	14356	1	1	1	887.383	1772.75	2	1772.75	-0.0016	0	91.52	2.4e-09	R	GNAGQSNYGFANSAMER	I			File12471 Spectrum5837 scans: 8038
13	sp|P49327|FAS_HUMAN	Fatty acid synthase OS=Homo sapiens OX=9606 GN=FASN PE=1 SV=3	1363	275877	72	51	62	46	28.6	6.01	14422	1	1	1	889.502	1776.99	2	1776.99	0.0018	0	90.17	4e-09	K	LPEDPLLSGLLDSPALK	A			File12471 Spectrum19238 scans: 22131
13	sp|P49327|FAS_HUMAN	Fatty acid synthase OS=Homo sapiens OX=9606 GN=FASN PE=1 SV=3	1363	275877	72	51	62	46	28.6	6.01	14831	3	1	1	906.475	1810.93	2	1810.95	-0.0164	1	0.91	9.1	K	MKVVEVLAGHGHLYSR	I	Oxidation (M)	0.1000000000000000.0	File12471 Spectrum19858 scans: 22783
13	sp|P49327|FAS_HUMAN	Fatty acid synthase OS=Homo sapiens OX=9606 GN=FASN PE=1 SV=3	1363	275877	72	51	62	46	28.6	6.01	16411	1	1	1	980.51	1959.01	2	1959	0.0038	0	82.49	6.7e-08	R	QGVQVQVSTSNISSLEGAR	G			File12471 Spectrum10839 scans: 13303
13	sp|P49327|FAS_HUMAN	Fatty acid synthase OS=Homo sapiens OX=9606 GN=FASN PE=1 SV=3	1363	275877	72	51	62	46	28.6	6.01	16505	1	1	1	985	1967.99	2	1967.99	0.0005	0	87.49	2.2e-08	R	WLSTSIPEAQWHSSLAR	T			File12471 Spectrum14378 scans: 17023
13	sp|P49327|FAS_HUMAN	Fatty acid synthase OS=Homo sapiens OX=9606 GN=FASN PE=1 SV=3	1363	275877	72	51	62	46	28.6	6.01	16506	1	1	1	657.003	1967.99	3	1967.99	0.0016	0	47.64	0.00022	R	WLSTSIPEAQWHSSLAR	T			File12471 Spectrum14344 scans: 16988
13	sp|P49327|FAS_HUMAN	Fatty acid synthase OS=Homo sapiens OX=9606 GN=FASN PE=1 SV=3	1363	275877	72	51	62	46	28.6	6.01	18009	1	1	1	730.039	2187.1	3	2187.1	0.0006	0	62.52	6e-06	R	RPTPQDSPIFLPVDDTSFR	W			File12471 Spectrum16377 scans: 19127
13	sp|P49327|FAS_HUMAN	Fatty acid synthase OS=Homo sapiens OX=9606 GN=FASN PE=1 SV=3	1363	275877	72	51	62	46	28.6	6.01	18403	1	1	1	755.7	2264.08	3	2264.08	-0.0012	0	55.29	3.1e-05	R	DGLLENQTPEFFQDVCKPK	Y			File12471 Spectrum16072 scans: 18806
13	sp|P49327|FAS_HUMAN	Fatty acid synthase OS=Homo sapiens OX=9606 GN=FASN PE=1 SV=3	1363	275877	72	51	62	46	28.6	6.01	18846	1	1	1	787.754	2360.24	3	2360.24	0.0013	1	32.31	0.0044	K	DTVTISGPQAPVFEFVEQLRK	E			File12471 Spectrum19047 scans: 21930
13	sp|P49327|FAS_HUMAN	Fatty acid synthase OS=Homo sapiens OX=9606 GN=FASN PE=1 SV=3	1363	275877	72	51	62	46	28.6	6.01	19020	1	1	1	801.754	2402.24	3	2402.24	0.0021	1	39.57	0.00084	K	MVVPGLDGAQIPRDPSQQELPR	L			File12471 Spectrum13789 scans: 16404
13	sp|P49327|FAS_HUMAN	Fatty acid synthase OS=Homo sapiens OX=9606 GN=FASN PE=1 SV=3	1363	275877	72	51	62	46	28.6	6.01	19259	1	1	1	824.774	2471.3	3	2471.3	0.0031	0	75.52	1.9e-07	R	LHLSGIDANPNALFPPVEFPAPR	G			File12471 Spectrum17959 scans: 20788
13	sp|P49327|FAS_HUMAN	Fatty acid synthase OS=Homo sapiens OX=9606 GN=FASN PE=1 SV=3	1363	275877	72	51	62	46	28.6	6.01	19494	1	1	1	848.075	2541.2	3	2541.2	0.0016	0	69.09	1.1e-06	R	SLYQSAGVAPESFEYIEAHGTGTK	V			File12471 Spectrum14387 scans: 17033
13	sp|P49327|FAS_HUMAN	Fatty acid synthase OS=Homo sapiens OX=9606 GN=FASN PE=1 SV=3	1363	275877	72	51	62	46	28.6	6.01	19818	1	1	1	667.591	2666.34	4	2666.33	0.0011	0	70.29	1e-06	R	HFLLEEDKPEEPTAHAFVSTLTR	G			File12471 Spectrum13927 scans: 16549
13	sp|P49327|FAS_HUMAN	Fatty acid synthase OS=Homo sapiens OX=9606 GN=FASN PE=1 SV=3	1363	275877	72	51	62	46	28.6	6.01	20537	1	1	1	827.941	3307.73	4	3307.73	0.0023	0	57.77	8.9e-06	R	LNSVQSSERPLFLVHPIEGSTTVFHSLASR	L			File12471 Spectrum16480 scans: 19235	emPAI	0.82
14	sp|P04350|TBB4A_HUMAN	Tubulin beta-4A chain OS=Homo sapiens OX=9606 GN=TUBB4A PE=1 SV=2	1341	50010	57	46	22	20	61.9	4.78	3072	1	0	0	514.762	1027.51	2	1027.51	-0.002	0	17.41	0.24	K	TAVCDIPPR	G			File12471 Spectrum3745 scans: 5830
14	sp|P04350|TBB4A_HUMAN	Tubulin beta-4A chain OS=Homo sapiens OX=9606 GN=TUBB4A PE=1 SV=2	1341	50010	57	46	22	20	61.9	4.78	3073	1	0	0	514.763	1027.51	2	1027.51	-0.0009	0	20.06	0.13	K	TAVCDIPPR	G			File12471 Spectrum2397 scans: 4410
14	sp|P04350|TBB4A_HUMAN	Tubulin beta-4A chain OS=Homo sapiens OX=9606 GN=TUBB4A PE=1 SV=2	1341	50010	57	46	22	20	61.9	4.78	3074	1	0	0	514.763	1027.51	2	1027.51	-0.0007	0	35.08	0.0041	K	TAVCDIPPR	G			File12471 Spectrum2590 scans: 4613
14	sp|P04350|TBB4A_HUMAN	Tubulin beta-4A chain OS=Homo sapiens OX=9606 GN=TUBB4A PE=1 SV=2	1341	50010	57	46	22	20	61.9	4.78	3075	1	0	0	514.763	1027.51	2	1027.51	-0.0006	0	47.25	0.00025	K	TAVCDIPPR	G			File12471 Spectrum2206 scans: 4208
14	sp|P04350|TBB4A_HUMAN	Tubulin beta-4A chain OS=Homo sapiens OX=9606 GN=TUBB4A PE=1 SV=2	1341	50010	57	46	22	20	61.9	4.78	3076	1	0	0	514.764	1027.51	2	1027.51	0.0004	0	28.85	0.017	K	TAVCDIPPR	G			File12471 Spectrum1675 scans: 3651
14	sp|P04350|TBB4A_HUMAN	Tubulin beta-4A chain OS=Homo sapiens OX=9606 GN=TUBB4A PE=1 SV=2	1341	50010	57	46	22	20	61.9	4.78	3077	1	0	0	514.764	1027.51	2	1027.51	0.0004	0	37.02	0.0025	K	TAVCDIPPR	G			File12471 Spectrum1867 scans: 3853
14	sp|P04350|TBB4A_HUMAN	Tubulin beta-4A chain OS=Homo sapiens OX=9606 GN=TUBB4A PE=1 SV=2	1341	50010	57	46	22	20	61.9	4.78	3078	1	0	0	514.764	1027.51	2	1027.51	0.0005	0	40.76	0.0011	K	TAVCDIPPR	G			File12471 Spectrum1376 scans: 3337
14	sp|P04350|TBB4A_HUMAN	Tubulin beta-4A chain OS=Homo sapiens OX=9606 GN=TUBB4A PE=1 SV=2	1341	50010	57	46	22	20	61.9	4.78	3079	1	0	0	514.765	1027.51	2	1027.51	0.0027	0	34.46	0.0048	K	TAVCDIPPR	G			File12471 Spectrum3570 scans: 5644
14	sp|P04350|TBB4A_HUMAN	Tubulin beta-4A chain OS=Homo sapiens OX=9606 GN=TUBB4A PE=1 SV=2	1341	50010	57	46	22	20	61.9	4.78	3220	1	0	0	520.3	1038.59	2	1038.59	-0.0001	0	45.45	0.00021	R	YLTVAAVFR	G			File12471 Spectrum15957 scans: 18686
14	sp|P04350|TBB4A_HUMAN	Tubulin beta-4A chain OS=Homo sapiens OX=9606 GN=TUBB4A PE=1 SV=2	1341	50010	57	46	22	20	61.9	4.78	3513	9	1	0	531.273	1060.53	2	1060.53	0.0007	1	1.42	13	K	IREEFPDR	I			File12471 Spectrum1295 scans: 3252
14	sp|P04350|TBB4A_HUMAN	Tubulin beta-4A chain OS=Homo sapiens OX=9606 GN=TUBB4A PE=1 SV=2	1341	50010	57	46	22	20	61.9	4.78	4453	1	0	0	565.801	1129.59	2	1129.59	-0.001	0	33.64	0.0088	R	FPGQLNADLR	K			File12471 Spectrum9383 scans: 11771
14	sp|P04350|TBB4A_HUMAN	Tubulin beta-4A chain OS=Homo sapiens OX=9606 GN=TUBB4A PE=1 SV=2	1341	50010	57	46	22	20	61.9	4.78	4454	1	0	0	565.801	1129.59	2	1129.59	-0.0005	0	43.76	0.00086	R	FPGQLNADLR	K			File12471 Spectrum9174 scans: 11551
14	sp|P04350|TBB4A_HUMAN	Tubulin beta-4A chain OS=Homo sapiens OX=9606 GN=TUBB4A PE=1 SV=2	1341	50010	57	46	22	20	61.9	4.78	4455	1	0	0	565.801	1129.59	2	1129.59	-0.0002	0	39.89	0.0021	R	FPGQLNADLR	K			File12471 Spectrum8636 scans: 10982
14	sp|P04350|TBB4A_HUMAN	Tubulin beta-4A chain OS=Homo sapiens OX=9606 GN=TUBB4A PE=1 SV=2	1341	50010	57	46	22	20	61.9	4.78	4456	1	0	0	565.801	1129.59	2	1129.59	0.0002	0	27.07	0.04	R	FPGQLNADLR	K			File12471 Spectrum9000 scans: 11368
14	sp|P04350|TBB4A_HUMAN	Tubulin beta-4A chain OS=Homo sapiens OX=9606 GN=TUBB4A PE=1 SV=2	1341	50010	57	46	22	20	61.9	4.78	4641	1	0	0	572.321	1142.63	2	1142.63	0.0009	0	57.49	2.9e-05	K	LAVNMVPFPR	L			File12471 Spectrum15476 scans: 18180
14	sp|P04350|TBB4A_HUMAN	Tubulin beta-4A chain OS=Homo sapiens OX=9606 GN=TUBB4A PE=1 SV=2	1341	50010	57	46	22	20	61.9	4.78	4642	1	0	0	572.322	1142.63	2	1142.63	0.0017	0	15.65	0.45	K	LAVNMVPFPR	L			File12471 Spectrum15653 scans: 18366
14	sp|P04350|TBB4A_HUMAN	Tubulin beta-4A chain OS=Homo sapiens OX=9606 GN=TUBB4A PE=1 SV=2	1341	50010	57	46	22	20	61.9	4.78	4890	1	0	0	580.319	1158.62	2	1158.62	0.0016	0	44.43	0.00067	K	LAVNMVPFPR	L	Oxidation (M)	0.0000100000.0	File12471 Spectrum11487 scans: 13985
14	sp|P04350|TBB4A_HUMAN	Tubulin beta-4A chain OS=Homo sapiens OX=9606 GN=TUBB4A PE=1 SV=2	1341	50010	57	46	22	20	61.9	4.78	4891	1	0	0	580.319	1158.62	2	1158.62	0.0019	0	44.09	0.00073	K	LAVNMVPFPR	L	Oxidation (M)	0.0000100000.0	File12471 Spectrum11867 scans: 14384
14	sp|P04350|TBB4A_HUMAN	Tubulin beta-4A chain OS=Homo sapiens OX=9606 GN=TUBB4A PE=1 SV=2	1341	50010	57	46	22	20	61.9	4.78	5903	1	0	0	615.303	1228.59	2	1228.59	0.0011	0	60.21	1.2e-05	R	ISEQFTAMFR	R			File12471 Spectrum15092 scans: 17775
14	sp|P04350|TBB4A_HUMAN	Tubulin beta-4A chain OS=Homo sapiens OX=9606 GN=TUBB4A PE=1 SV=2	1341	50010	57	46	22	20	61.9	4.78	6184	2	0	0	623.301	1244.59	2	1244.59	0.0009	0	1.89	7.9	R	ISEQFTAMFR	R	Oxidation (M)	0.0000000100.0	File12471 Spectrum3339 scans: 5400
14	sp|P04350|TBB4A_HUMAN	Tubulin beta-4A chain OS=Homo sapiens OX=9606 GN=TUBB4A PE=1 SV=2	1341	50010	57	46	22	20	61.9	4.78	6398	1	0	0	629.847	1257.68	2	1257.68	-0.0035	1	24.51	0.061	R	FPGQLNADLRK	L			File12471 Spectrum5243 scans: 7411
14	sp|P04350|TBB4A_HUMAN	Tubulin beta-4A chain OS=Homo sapiens OX=9606 GN=TUBB4A PE=1 SV=2	1341	50010	57	46	22	20	61.9	4.78	6400	1	0	0	420.235	1257.68	3	1257.68	-0.0007	1	41.68	0.001	R	FPGQLNADLRK	L			File12471 Spectrum5269 scans: 7440
14	sp|P04350|TBB4A_HUMAN	Tubulin beta-4A chain OS=Homo sapiens OX=9606 GN=TUBB4A PE=1 SV=2	1341	50010	57	46	22	20	61.9	4.78	6401	1	0	0	420.235	1257.68	3	1257.68	-0.0002	1	38.31	0.0023	R	FPGQLNADLRK	L			File12471 Spectrum5785 scans: 7984
14	sp|P04350|TBB4A_HUMAN	Tubulin beta-4A chain OS=Homo sapiens OX=9606 GN=TUBB4A PE=1 SV=2	1341	50010	57	46	22	20	61.9	4.78	6402	1	0	0	420.235	1257.68	3	1257.68	0	1	41.73	0.001	R	FPGQLNADLRK	L			File12471 Spectrum5429 scans: 7609
14	sp|P04350|TBB4A_HUMAN	Tubulin beta-4A chain OS=Homo sapiens OX=9606 GN=TUBB4A PE=1 SV=2	1341	50010	57	46	22	20	61.9	4.78	6403	1	0	0	420.235	1257.68	3	1257.68	0.0004	1	41.87	0.001	R	FPGQLNADLRK	L			File12471 Spectrum5607 scans: 7796
14	sp|P04350|TBB4A_HUMAN	Tubulin beta-4A chain OS=Homo sapiens OX=9606 GN=TUBB4A PE=1 SV=2	1341	50010	57	46	22	20	61.9	4.78	6404	1	0	0	420.235	1257.68	3	1257.68	0.0005	1	12.22	0.94	R	FPGQLNADLRK	L			File12471 Spectrum5969 scans: 8177
14	sp|P04350|TBB4A_HUMAN	Tubulin beta-4A chain OS=Homo sapiens OX=9606 GN=TUBB4A PE=1 SV=2	1341	50010	57	46	22	20	61.9	4.78	6405	1	0	0	629.85	1257.68	2	1257.68	0.0016	1	49.69	0.00017	R	FPGQLNADLRK	L			File12471 Spectrum5408 scans: 7586
14	sp|P04350|TBB4A_HUMAN	Tubulin beta-4A chain OS=Homo sapiens OX=9606 GN=TUBB4A PE=1 SV=2	1341	50010	57	46	22	20	61.9	4.78	6406	1	0	0	629.85	1257.68	2	1257.68	0.0018	1	49.7	0.00017	R	FPGQLNADLRK	L			File12471 Spectrum5595 scans: 7783
14	sp|P04350|TBB4A_HUMAN	Tubulin beta-4A chain OS=Homo sapiens OX=9606 GN=TUBB4A PE=1 SV=2	1341	50010	57	46	22	20	61.9	4.78	6603	1	0	0	424.581	1270.72	3	1270.72	-0.0008	1	32.9	0.0053	R	KLAVNMVPFPR	L			File12471 Spectrum12592 scans: 15145
14	sp|P04350|TBB4A_HUMAN	Tubulin beta-4A chain OS=Homo sapiens OX=9606 GN=TUBB4A PE=1 SV=2	1341	50010	57	46	22	20	61.9	4.78	6604	1	0	0	636.368	1270.72	2	1270.72	-0.0003	1	60.94	8.3e-06	R	KLAVNMVPFPR	L			File12471 Spectrum12642 scans: 15199
14	sp|P04350|TBB4A_HUMAN	Tubulin beta-4A chain OS=Homo sapiens OX=9606 GN=TUBB4A PE=1 SV=2	1341	50010	57	46	22	20	61.9	4.78	7413	1	0	0	660.355	1318.7	2	1318.7	-0.0001	0	76.9	3.3e-07	R	IMNTFSVVPSPK	V			File12471 Spectrum12099 scans: 14628
14	sp|P04350|TBB4A_HUMAN	Tubulin beta-4A chain OS=Homo sapiens OX=9606 GN=TUBB4A PE=1 SV=2	1341	50010	57	46	22	20	61.9	4.78	7414	1	0	0	660.358	1318.7	2	1318.7	0.0059	0	45.7	0.0004	R	IMNTFSVVPSPK	V			File12471 Spectrum11936 scans: 14456
14	sp|P04350|TBB4A_HUMAN	Tubulin beta-4A chain OS=Homo sapiens OX=9606 GN=TUBB4A PE=1 SV=2	1341	50010	57	46	22	20	61.9	4.78	7637	1	0	0	668.352	1334.69	2	1334.69	0	0	68.31	2.2e-06	R	IMNTFSVVPSPK	V	Oxidation (M)	0.010000000000.0	File12471 Spectrum9424 scans: 11814
14	sp|P04350|TBB4A_HUMAN	Tubulin beta-4A chain OS=Homo sapiens OX=9606 GN=TUBB4A PE=1 SV=2	1341	50010	57	46	22	20	61.9	4.78	7640	1	0	0	668.353	1334.69	2	1334.69	0.001	0	69.48	1.7e-06	R	IMNTFSVVPSPK	V	Oxidation (M)	0.010000000000.0	File12471 Spectrum9247 scans: 11628
14	sp|P04350|TBB4A_HUMAN	Tubulin beta-4A chain OS=Homo sapiens OX=9606 GN=TUBB4A PE=1 SV=2	1341	50010	57	46	22	20	61.9	4.78	8411	1	0	0	462.571	1384.69	3	1384.69	-0.0001	1	31.26	0.011	R	ISEQFTAMFRR	K			File12471 Spectrum11965 scans: 14487
14	sp|P04350|TBB4A_HUMAN	Tubulin beta-4A chain OS=Homo sapiens OX=9606 GN=TUBB4A PE=1 SV=2	1341	50010	57	46	22	20	61.9	4.78	11926	2	0	0	801.409	1600.8	2	1600.81	-0.0088	0	9.74	1.6	R	AVLVDLEPGTMDSVR	S			File12471 Spectrum8648 scans: 10995
14	sp|P04350|TBB4A_HUMAN	Tubulin beta-4A chain OS=Homo sapiens OX=9606 GN=TUBB4A PE=1 SV=2	1341	50010	57	46	22	20	61.9	4.78	11927	2	0	0	801.409	1600.8	2	1600.81	-0.0087	0	7.66	2.5	R	AVLVDLEPGTMDSVR	S			File12471 Spectrum8892 scans: 11254
14	sp|P04350|TBB4A_HUMAN	Tubulin beta-4A chain OS=Homo sapiens OX=9606 GN=TUBB4A PE=1 SV=2	1341	50010	57	46	22	20	61.9	4.78	12137	1	0	0	809.416	1616.82	2	1616.81	0.0097	0	29.91	0.016	R	AVLVDLEPGTMDSVR	S	Oxidation (M)	0.000000000010000.0	File12471 Spectrum11705 scans: 14214
14	sp|P04350|TBB4A_HUMAN	Tubulin beta-4A chain OS=Homo sapiens OX=9606 GN=TUBB4A PE=1 SV=2	1341	50010	57	46	22	20	61.9	4.78	12171	1	0	0	810.921	1619.83	2	1619.83	-0.0005	0	58.53	1.9e-05	R	LHFFMPGFAPLTSR	G			File12471 Spectrum17998 scans: 20829
14	sp|P04350|TBB4A_HUMAN	Tubulin beta-4A chain OS=Homo sapiens OX=9606 GN=TUBB4A PE=1 SV=2	1341	50010	57	46	22	20	61.9	4.78	12172	1	0	0	540.951	1619.83	3	1619.83	0.0014	0	55.89	3.6e-05	R	LHFFMPGFAPLTSR	G			File12471 Spectrum17996 scans: 20827
14	sp|P04350|TBB4A_HUMAN	Tubulin beta-4A chain OS=Homo sapiens OX=9606 GN=TUBB4A PE=1 SV=2	1341	50010	57	46	22	20	61.9	4.78	12424	1	0	0	818.918	1635.82	2	1635.82	-0.0024	0	54.76	4.9e-05	R	LHFFMPGFAPLTSR	G	Oxidation (M)	0.00001000000000.0	File12471 Spectrum16474 scans: 19229
14	sp|P04350|TBB4A_HUMAN	Tubulin beta-4A chain OS=Homo sapiens OX=9606 GN=TUBB4A PE=1 SV=2	1341	50010	57	46	22	20	61.9	4.78	12426	1	0	0	546.282	1635.82	3	1635.82	0.0002	0	71.03	1.1e-06	R	LHFFMPGFAPLTSR	G	Oxidation (M)	0.00001000000000.0	File12471 Spectrum16506 scans: 19262
14	sp|P04350|TBB4A_HUMAN	Tubulin beta-4A chain OS=Homo sapiens OX=9606 GN=TUBB4A PE=1 SV=2	1341	50010	57	46	22	20	61.9	4.78	13227	1	0	0	846.438	1690.86	2	1690.86	0.0009	0	56.26	3.3e-05	R	ALTVPELTQQMFDAK	N			File12471 Spectrum17778 scans: 20598
14	sp|P04350|TBB4A_HUMAN	Tubulin beta-4A chain OS=Homo sapiens OX=9606 GN=TUBB4A PE=1 SV=2	1341	50010	57	46	22	20	61.9	4.78	13306	1	0	0	848.92	1695.82	2	1695.83	-0.001	0	37.67	0.0026	K	NSSYFVEWIPNNVK	T			File12471 Spectrum17136 scans: 19924
14	sp|P04350|TBB4A_HUMAN	Tubulin beta-4A chain OS=Homo sapiens OX=9606 GN=TUBB4A PE=1 SV=2	1341	50010	57	46	22	20	61.9	4.78	13466	1	0	0	854.431	1706.85	2	1706.85	-0.0084	0	5.76	3.3	R	ALTVPELTQQMFDAK	N	Oxidation (M)	0.000000000010000.0	File12471 Spectrum14089 scans: 16720
14	sp|P04350|TBB4A_HUMAN	Tubulin beta-4A chain OS=Homo sapiens OX=9606 GN=TUBB4A PE=1 SV=2	1341	50010	57	46	22	20	61.9	4.78	14947	1	0	0	608.311	1821.91	3	1821.92	-0.0047	0	33.86	0.0056	R	EIVHLQAGQCGNQIGAK	F			File12471 Spectrum3951 scans: 6047
14	sp|P04350|TBB4A_HUMAN	Tubulin beta-4A chain OS=Homo sapiens OX=9606 GN=TUBB4A PE=1 SV=2	1341	50010	57	46	22	20	61.9	4.78	14948	1	0	0	911.964	1821.91	2	1821.92	-0.0013	0	65.65	3.6e-06	R	EIVHLQAGQCGNQIGAK	F			File12471 Spectrum3780 scans: 5866
14	sp|P04350|TBB4A_HUMAN	Tubulin beta-4A chain OS=Homo sapiens OX=9606 GN=TUBB4A PE=1 SV=2	1341	50010	57	46	22	20	61.9	4.78	14949	1	0	0	608.313	1821.92	3	1821.92	0.0018	0	54.25	4.9e-05	R	EIVHLQAGQCGNQIGAK	F			File12471 Spectrum3750 scans: 5835
14	sp|P04350|TBB4A_HUMAN	Tubulin beta-4A chain OS=Homo sapiens OX=9606 GN=TUBB4A PE=1 SV=2	1341	50010	57	46	22	20	61.9	4.78	16856	1	0	1	1007.52	2013.03	2	2013.04	-0.0032	1	65.49	3.8e-06	K	MAATFIGNSTAIQELFKR	I	Oxidation (M)	0.100000000000000000.0	File12471 Spectrum17749 scans: 20567
14	sp|P04350|TBB4A_HUMAN	Tubulin beta-4A chain OS=Homo sapiens OX=9606 GN=TUBB4A PE=1 SV=2	1341	50010	57	46	22	20	61.9	4.78	17570	1	0	0	704.028	2109.06	3	2109.06	0.0051	1	60.99	9e-06	-	MREIVHLQAGQCGNQIGAK	F			File12471 Spectrum4142 scans: 6250
14	sp|P04350|TBB4A_HUMAN	Tubulin beta-4A chain OS=Homo sapiens OX=9606 GN=TUBB4A PE=1 SV=2	1341	50010	57	46	22	20	61.9	4.78	19869	1	0	0	903.45	2707.33	3	2707.33	-0.0037	0	94.75	3.4e-09	K	LTTPTYGDLNHLVSATMSGVTTCLR	F			File12471 Spectrum18640 scans: 21503
14	sp|P04350|TBB4A_HUMAN	Tubulin beta-4A chain OS=Homo sapiens OX=9606 GN=TUBB4A PE=1 SV=2	1341	50010	57	46	22	20	61.9	4.78	20037	1	0	0	933.453	2797.34	3	2797.34	0.0016	0	52.52	5.2e-05	R	SGPFGQIFRPDNFVFGQSGAGNNWAK	G			File12471 Spectrum17954 scans: 20783
14	sp|P04350|TBB4A_HUMAN	Tubulin beta-4A chain OS=Homo sapiens OX=9606 GN=TUBB4A PE=1 SV=2	1341	50010	57	46	22	20	61.9	4.78	20038	1	0	0	1399.68	2797.34	2	2797.34	0.0033	0	90.2	8.7e-09	R	SGPFGQIFRPDNFVFGQSGAGNNWAK	G			File12471 Spectrum17968 scans: 20797
14	sp|P04350|TBB4A_HUMAN	Tubulin beta-4A chain OS=Homo sapiens OX=9606 GN=TUBB4A PE=1 SV=2	1341	50010	57	46	22	20	61.9	4.78	20343	1	0	0	779.861	3115.42	4	3115.42	0.001	0	51.06	4e-05	K	FWEVISDEHGIDPTGTYHGDSDLQLER	I			File12471 Spectrum15817 scans: 18539
14	sp|P04350|TBB4A_HUMAN	Tubulin beta-4A chain OS=Homo sapiens OX=9606 GN=TUBB4A PE=1 SV=2	1341	50010	57	46	22	20	61.9	4.78	20344	1	0	0	1039.48	3115.42	3	3115.42	0.0022	0	94.86	1.7e-09	K	FWEVISDEHGIDPTGTYHGDSDLQLER	I			File12471 Spectrum15819 scans: 18541
14	sp|P04350|TBB4A_HUMAN	Tubulin beta-4A chain OS=Homo sapiens OX=9606 GN=TUBB4A PE=1 SV=2	1341	50010	57	46	22	20	61.9	4.78	20538	1	0	0	1104.52	3310.53	3	3310.53	-0.0011	0	109.75	5.9e-11	K	EAESCDCLQGFQLTHSLGGGTGSGMGTLLISK	I			File12471 Spectrum17060 scans: 19844
14	sp|P04350|TBB4A_HUMAN	Tubulin beta-4A chain OS=Homo sapiens OX=9606 GN=TUBB4A PE=1 SV=2	1341	50010	57	46	22	20	61.9	4.78	20715	2	0	0	899.94	3595.73	4	3595.71	0.023	1	4.84	1.7	K	EAESCDCLQGFQLTHSLGGGTGSGMGTLLISKIR	E	Oxidation (M)	0.0000000000000000000000001000000000.0	File12471 Spectrum15863 scans: 18587	emPAI	5.77
15	sp|P11021|BIP_HUMAN	Endoplasmic reticulum chaperone BiP OS=Homo sapiens OX=9606 GN=HSPA5 PE=1 SV=2	1312	72402	43	36	33	28	52.6	5.07	76	3	1	1	326.196	650.378	2	650.379	-0.0009	0	3.73	2.3	K	FLPFK	V			File12471 Spectrum9521 scans: 11916
15	sp|P11021|BIP_HUMAN	Endoplasmic reticulum chaperone BiP OS=Homo sapiens OX=9606 GN=HSPA5 PE=1 SV=2	1312	72402	43	36	33	28	52.6	5.07	1568	1	1	1	301.83	902.468	3	902.468	-0.0006	0	8.18	3.2	R	VMEHFIK	L			File12471 Spectrum2876 scans: 4913
15	sp|P11021|BIP_HUMAN	Endoplasmic reticulum chaperone BiP OS=Homo sapiens OX=9606 GN=HSPA5 PE=1 SV=2	1312	72402	43	36	33	28	52.6	5.07	1905	3	1	1	467.759	933.503	2	933.495	0.0079	0	6.32	4.1	R	STMKPVQK	V	Oxidation (M)	0.00100000.0	File12471 Spectrum1564 scans: 3534
15	sp|P11021|BIP_HUMAN	Endoplasmic reticulum chaperone BiP OS=Homo sapiens OX=9606 GN=HSPA5 PE=1 SV=2	1312	72402	43	36	33	28	52.6	5.07	2505	1	1	1	493.761	985.508	2	985.508	0.0001	0	31.73	0.0094	R	LTPEEIER	M			File12471 Spectrum2932 scans: 4972
15	sp|P11021|BIP_HUMAN	Endoplasmic reticulum chaperone BiP OS=Homo sapiens OX=9606 GN=HSPA5 PE=1 SV=2	1312	72402	43	36	33	28	52.6	5.07	5633	1	1	1	404.2	1209.58	3	1209.58	-0.0002	1	28.72	0.017	K	EFFNGKEPSR	G			File12471 Spectrum2080 scans: 4076
15	sp|P11021|BIP_HUMAN	Endoplasmic reticulum chaperone BiP OS=Homo sapiens OX=9606 GN=HSPA5 PE=1 SV=2	1312	72402	43	36	33	28	52.6	5.07	5758	1	1	1	609.319	1216.62	2	1216.62	-0.0008	0	64.6	6e-06	K	DAGTIAGLNVMR	I			File12471 Spectrum11903 scans: 14422
15	sp|P11021|BIP_HUMAN	Endoplasmic reticulum chaperone BiP OS=Homo sapiens OX=9606 GN=HSPA5 PE=1 SV=2	1312	72402	43	36	33	28	52.6	5.07	5761	5	1	1	609.329	1216.64	2	1216.62	0.0205	0	5.22	5.6	K	DAGTIAGLNVMR	I			File12471 Spectrum3291 scans: 5350
15	sp|P11021|BIP_HUMAN	Endoplasmic reticulum chaperone BiP OS=Homo sapiens OX=9606 GN=HSPA5 PE=1 SV=2	1312	72402	43	36	33	28	52.6	5.07	5896	1	0	0	614.819	1227.62	2	1227.62	0.0022	0	77.43	3.5e-07	R	VEIIANDQGNR	I			File12471 Spectrum2089 scans: 4086
15	sp|P11021|BIP_HUMAN	Endoplasmic reticulum chaperone BiP OS=Homo sapiens OX=9606 GN=HSPA5 PE=1 SV=2	1312	72402	43	36	33	28	52.6	5.07	6100	1	1	1	620.816	1239.62	2	1239.62	0.001	1	65.09	4.1e-06	K	MKETAEAYLGK	K			File12471 Spectrum2421 scans: 4435
15	sp|P11021|BIP_HUMAN	Endoplasmic reticulum chaperone BiP OS=Homo sapiens OX=9606 GN=HSPA5 PE=1 SV=2	1312	72402	43	36	33	28	52.6	5.07	7279	3	1	1	657.313	1312.61	2	1312.61	-0.0012	0	0.49	9.2	K	FEELNMDLFR	S			File12471 Spectrum17591 scans: 20401
15	sp|P11021|BIP_HUMAN	Endoplasmic reticulum chaperone BiP OS=Homo sapiens OX=9606 GN=HSPA5 PE=1 SV=2	1312	72402	43	36	33	28	52.6	5.07	7338	1	1	1	658.822	1315.63	2	1315.63	-0.0008	0	33.99	0.005	R	NELESYAYSLK	N			File12471 Spectrum11219 scans: 13702
15	sp|P11021|BIP_HUMAN	Endoplasmic reticulum chaperone BiP OS=Homo sapiens OX=9606 GN=HSPA5 PE=1 SV=2	1312	72402	43	36	33	28	52.6	5.07	8659	1	1	1	699.398	1396.78	2	1396.78	0.0004	0	59.91	7.8e-06	K	ELEEIVQPIISK	L			File12471 Spectrum14305 scans: 16947
15	sp|P11021|BIP_HUMAN	Endoplasmic reticulum chaperone BiP OS=Homo sapiens OX=9606 GN=HSPA5 PE=1 SV=2	1312	72402	43	36	33	28	52.6	5.07	9216	1	1	1	715.849	1429.68	2	1429.68	-0.0012	0	44.52	0.00049	R	TWNDPSVQQDIK	F			File12471 Spectrum6051 scans: 8263
15	sp|P11021|BIP_HUMAN	Endoplasmic reticulum chaperone BiP OS=Homo sapiens OX=9606 GN=HSPA5 PE=1 SV=2	1312	72402	43	36	33	28	52.6	5.07	10558	1	1	1	756.879	1511.74	2	1511.74	-0.0005	1	61.66	9.3e-06	R	AKFEELNMDLFR	S			File12471 Spectrum16363 scans: 19112
15	sp|P11021|BIP_HUMAN	Endoplasmic reticulum chaperone BiP OS=Homo sapiens OX=9606 GN=HSPA5 PE=1 SV=2	1312	72402	43	36	33	28	52.6	5.07	10559	1	1	1	504.922	1511.74	3	1511.74	-0.0002	1	33.28	0.0065	R	AKFEELNMDLFR	S			File12471 Spectrum16382 scans: 19132
15	sp|P11021|BIP_HUMAN	Endoplasmic reticulum chaperone BiP OS=Homo sapiens OX=9606 GN=HSPA5 PE=1 SV=2	1312	72402	43	36	33	28	52.6	5.07	10954	1	1	1	768.903	1535.79	2	1535.79	0.0002	0	56.51	3.4e-05	K	TFAPEEISAMVLTK	M			File12471 Spectrum17616 scans: 20428
15	sp|P11021|BIP_HUMAN	Endoplasmic reticulum chaperone BiP OS=Homo sapiens OX=9606 GN=HSPA5 PE=1 SV=2	1312	72402	43	36	33	28	52.6	5.07	11231	1	1	1	519.27	1554.79	3	1554.79	0.0016	1	23.45	0.061	K	NGRVEIIANDQGNR	I			File12471 Spectrum1321 scans: 3279
15	sp|P11021|BIP_HUMAN	Endoplasmic reticulum chaperone BiP OS=Homo sapiens OX=9606 GN=HSPA5 PE=1 SV=2	1312	72402	43	36	33	28	52.6	5.07	11376	1	1	1	783.894	1565.77	2	1565.77	0	0	49.19	0.00016	R	ITPSYVAFTPEGER	L			File12471 Spectrum11084 scans: 13561
15	sp|P11021|BIP_HUMAN	Endoplasmic reticulum chaperone BiP OS=Homo sapiens OX=9606 GN=HSPA5 PE=1 SV=2	1312	72402	43	36	33	28	52.6	5.07	11738	1	1	1	530.289	1587.85	3	1587.85	-0.0002	1	55.64	3.8e-05	K	KSDIDEIVLVGGSTR	I			File12471 Spectrum10829 scans: 13293
15	sp|P11021|BIP_HUMAN	Endoplasmic reticulum chaperone BiP OS=Homo sapiens OX=9606 GN=HSPA5 PE=1 SV=2	1312	72402	43	36	33	28	52.6	5.07	11975	1	1	1	802.936	1603.86	2	1603.86	0.0008	0	72.22	6.7e-07	K	TKPYIQVDIGGGQTK	T			File12471 Spectrum6623 scans: 8864
15	sp|P11021|BIP_HUMAN	Endoplasmic reticulum chaperone BiP OS=Homo sapiens OX=9606 GN=HSPA5 PE=1 SV=2	1312	72402	43	36	33	28	52.6	5.07	11976	1	1	1	535.627	1603.86	3	1603.86	0.0011	0	32.22	0.0066	K	TKPYIQVDIGGGQTK	T			File12471 Spectrum6602 scans: 8842
15	sp|P11021|BIP_HUMAN	Endoplasmic reticulum chaperone BiP OS=Homo sapiens OX=9606 GN=HSPA5 PE=1 SV=2	1312	72402	43	36	33	28	52.6	5.07	12793	1	0	0	553.969	1658.89	3	1658.89	-0.0024	0	53.65	4.8e-05	R	IINEPTAAAIAYGLDK	R			File12471 Spectrum15126 scans: 17810
15	sp|P11021|BIP_HUMAN	Endoplasmic reticulum chaperone BiP OS=Homo sapiens OX=9606 GN=HSPA5 PE=1 SV=2	1312	72402	43	36	33	28	52.6	5.07	12795	1	0	0	830.454	1658.89	2	1658.89	0.0049	0	98.8	1.4e-09	R	IINEPTAAAIAYGLDK	R			File12471 Spectrum15083 scans: 17765
15	sp|P11021|BIP_HUMAN	Endoplasmic reticulum chaperone BiP OS=Homo sapiens OX=9606 GN=HSPA5 PE=1 SV=2	1312	72402	43	36	33	28	52.6	5.07	13009	1	1	1	839.407	1676.8	2	1676.8	-0.0005	0	64.19	4.9e-06	K	NQLTSNPENTVFDAK	R			File12471 Spectrum8356 scans: 10688
15	sp|P11021|BIP_HUMAN	Endoplasmic reticulum chaperone BiP OS=Homo sapiens OX=9606 GN=HSPA5 PE=1 SV=2	1312	72402	43	36	33	28	52.6	5.07	14704	1	1	1	601.304	1800.89	3	1800.89	0.0012	1	32.6	0.0076	R	IDTRNELESYAYSLK	N			File12471 Spectrum12722 scans: 15283
15	sp|P11021|BIP_HUMAN	Endoplasmic reticulum chaperone BiP OS=Homo sapiens OX=9606 GN=HSPA5 PE=1 SV=2	1312	72402	43	36	33	28	52.6	5.07	14705	1	1	1	901.453	1800.89	2	1800.89	0.0015	1	33.3	0.0065	R	IDTRNELESYAYSLK	N			File12471 Spectrum12746 scans: 15308
15	sp|P11021|BIP_HUMAN	Endoplasmic reticulum chaperone BiP OS=Homo sapiens OX=9606 GN=HSPA5 PE=1 SV=2	1312	72402	43	36	33	28	52.6	5.07	14881	1	1	1	606.004	1814.99	3	1814.99	0.0005	1	78.36	1e-07	R	IINEPTAAAIAYGLDKR	E			File12471 Spectrum13303 scans: 15894
15	sp|P11021|BIP_HUMAN	Endoplasmic reticulum chaperone BiP OS=Homo sapiens OX=9606 GN=HSPA5 PE=1 SV=2	1312	72402	43	36	33	28	52.6	5.07	14882	1	1	1	908.503	1814.99	2	1814.99	0.0016	1	105.19	2.1e-10	R	IINEPTAAAIAYGLDKR	E			File12471 Spectrum13306 scans: 15897
15	sp|P11021|BIP_HUMAN	Endoplasmic reticulum chaperone BiP OS=Homo sapiens OX=9606 GN=HSPA5 PE=1 SV=2	1312	72402	43	36	33	28	52.6	5.07	15065	1	1	1	611.975	1832.9	3	1832.9	0.0005	1	71.27	1e-06	K	NQLTSNPENTVFDAKR	L			File12471 Spectrum6168 scans: 8386
15	sp|P11021|BIP_HUMAN	Endoplasmic reticulum chaperone BiP OS=Homo sapiens OX=9606 GN=HSPA5 PE=1 SV=2	1312	72402	43	36	33	28	52.6	5.07	15066	1	1	1	917.458	1832.9	2	1832.9	0.0008	1	114.54	4.9e-11	K	NQLTSNPENTVFDAKR	L			File12471 Spectrum6209 scans: 8429
15	sp|P11021|BIP_HUMAN	Endoplasmic reticulum chaperone BiP OS=Homo sapiens OX=9606 GN=HSPA5 PE=1 SV=2	1312	72402	43	36	33	28	52.6	5.07	15096	1	1	1	918.971	1835.93	2	1835.93	0.0005	0	83.98	5e-08	K	SQIFSTASDNQPTVTIK	V			File12471 Spectrum9737 scans: 12143
15	sp|P11021|BIP_HUMAN	Endoplasmic reticulum chaperone BiP OS=Homo sapiens OX=9606 GN=HSPA5 PE=1 SV=2	1312	72402	43	36	33	28	52.6	5.07	15658	1	1	1	629.996	1886.97	3	1886.96	0.0016	0	52.83	6.2e-05	K	VTHAVVTVPAYFNDAQR	Q			File12471 Spectrum10941 scans: 13411
15	sp|P11021|BIP_HUMAN	Endoplasmic reticulum chaperone BiP OS=Homo sapiens OX=9606 GN=HSPA5 PE=1 SV=2	1312	72402	43	36	33	28	52.6	5.07	15659	1	1	1	944.491	1886.97	2	1886.96	0.0042	0	75.46	3.3e-07	K	VTHAVVTVPAYFNDAQR	Q			File12471 Spectrum10931 scans: 13400
15	sp|P11021|BIP_HUMAN	Endoplasmic reticulum chaperone BiP OS=Homo sapiens OX=9606 GN=HSPA5 PE=1 SV=2	1312	72402	43	36	33	28	52.6	5.07	16164	1	1	1	645.343	1933.01	3	1933.01	0.0018	0	82.53	7.1e-08	K	DNHLLGTFDLTGIPPAPR	G			File12471 Spectrum17048 scans: 19831
15	sp|P11021|BIP_HUMAN	Endoplasmic reticulum chaperone BiP OS=Homo sapiens OX=9606 GN=HSPA5 PE=1 SV=2	1312	72402	43	36	33	28	52.6	5.07	16472	4	1	1	655.681	1964.02	3	1964.02	-0.0007	1	1.28	7.6	K	KSQIFSTASDNQPTVTIK	V			File12471 Spectrum15379 scans: 18078
15	sp|P11021|BIP_HUMAN	Endoplasmic reticulum chaperone BiP OS=Homo sapiens OX=9606 GN=HSPA5 PE=1 SV=2	1312	72402	43	36	33	28	52.6	5.07	16473	1	1	1	655.681	1964.02	3	1964.02	0	1	27.53	0.018	K	KSQIFSTASDNQPTVTIK	V			File12471 Spectrum7111 scans: 9378
15	sp|P11021|BIP_HUMAN	Endoplasmic reticulum chaperone BiP OS=Homo sapiens OX=9606 GN=HSPA5 PE=1 SV=2	1312	72402	43	36	33	28	52.6	5.07	16889	1	1	1	504.774	2015.07	4	2015.06	0.0063	1	55.36	2.3e-05	K	KVTHAVVTVPAYFNDAQR	Q			File12471 Spectrum8583 scans: 10926
15	sp|P11021|BIP_HUMAN	Endoplasmic reticulum chaperone BiP OS=Homo sapiens OX=9606 GN=HSPA5 PE=1 SV=2	1312	72402	43	36	33	28	52.6	5.07	17102	1	1	1	681.353	2041.04	3	2041.04	-0.0058	1	23.61	0.048	K	ITITNDQNRLTPEEIER	M			File12471 Spectrum7707 scans: 10006
15	sp|P11021|BIP_HUMAN	Endoplasmic reticulum chaperone BiP OS=Homo sapiens OX=9606 GN=HSPA5 PE=1 SV=2	1312	72402	43	36	33	28	52.6	5.07	17882	1	1	1	1083	2163.99	2	2163.98	0.0002	0	103.55	3.2e-10	R	IEIESFYEGEDFSETLTR	A			File12471 Spectrum17343 scans: 20141
15	sp|P11021|BIP_HUMAN	Endoplasmic reticulum chaperone BiP OS=Homo sapiens OX=9606 GN=HSPA5 PE=1 SV=2	1312	72402	43	36	33	28	52.6	5.07	17928	1	1	1	725.35	2173.03	3	2173.03	-0.0034	1	61.91	5.7e-06	K	IEWLESHQDADIEDFKAK	K			File12471 Spectrum11925 scans: 14445
15	sp|P11021|BIP_HUMAN	Endoplasmic reticulum chaperone BiP OS=Homo sapiens OX=9606 GN=HSPA5 PE=1 SV=2	1312	72402	43	36	33	28	52.6	5.07	17933	1	1	1	1088.5	2174.98	2	2174.99	-0.0013	1	39.78	0.00077	K	LYGSAGPPPTGEEDTAEKDEL	-			File12471 Spectrum7410 scans: 9692
15	sp|P11021|BIP_HUMAN	Endoplasmic reticulum chaperone BiP OS=Homo sapiens OX=9606 GN=HSPA5 PE=1 SV=2	1312	72402	43	36	33	28	52.6	5.07	17934	1	1	1	1088.5	2174.99	2	2174.99	0.0011	1	36.65	0.0016	K	LYGSAGPPPTGEEDTAEKDEL	-			File12471 Spectrum7580 scans: 9872
15	sp|P11021|BIP_HUMAN	Endoplasmic reticulum chaperone BiP OS=Homo sapiens OX=9606 GN=HSPA5 PE=1 SV=2	1312	72402	43	36	33	28	52.6	5.07	18268	1	1	1	745.727	2234.16	3	2234.16	0.0001	1	37.46	0.0015	R	ITPSYVAFTPEGERLIGDAAK	N			File12471 Spectrum15696 scans: 18411	emPAI	3.72
16	sp|Q9BVA1|TBB2B_HUMAN	Tubulin beta-2B chain OS=Homo sapiens OX=9606 GN=TUBB2B PE=1 SV=1	1307	50377	58	46	22	20	58	4.78	3072	1	0	0	514.762	1027.51	2	1027.51	-0.002	0	17.41	0.24	K	TAVCDIPPR	G			File12471 Spectrum3745 scans: 5830
16	sp|Q9BVA1|TBB2B_HUMAN	Tubulin beta-2B chain OS=Homo sapiens OX=9606 GN=TUBB2B PE=1 SV=1	1307	50377	58	46	22	20	58	4.78	3073	1	0	0	514.763	1027.51	2	1027.51	-0.0009	0	20.06	0.13	K	TAVCDIPPR	G			File12471 Spectrum2397 scans: 4410
16	sp|Q9BVA1|TBB2B_HUMAN	Tubulin beta-2B chain OS=Homo sapiens OX=9606 GN=TUBB2B PE=1 SV=1	1307	50377	58	46	22	20	58	4.78	3074	1	0	0	514.763	1027.51	2	1027.51	-0.0007	0	35.08	0.0041	K	TAVCDIPPR	G			File12471 Spectrum2590 scans: 4613
16	sp|Q9BVA1|TBB2B_HUMAN	Tubulin beta-2B chain OS=Homo sapiens OX=9606 GN=TUBB2B PE=1 SV=1	1307	50377	58	46	22	20	58	4.78	3075	1	0	0	514.763	1027.51	2	1027.51	-0.0006	0	47.25	0.00025	K	TAVCDIPPR	G			File12471 Spectrum2206 scans: 4208
16	sp|Q9BVA1|TBB2B_HUMAN	Tubulin beta-2B chain OS=Homo sapiens OX=9606 GN=TUBB2B PE=1 SV=1	1307	50377	58	46	22	20	58	4.78	3076	1	0	0	514.764	1027.51	2	1027.51	0.0004	0	28.85	0.017	K	TAVCDIPPR	G			File12471 Spectrum1675 scans: 3651
16	sp|Q9BVA1|TBB2B_HUMAN	Tubulin beta-2B chain OS=Homo sapiens OX=9606 GN=TUBB2B PE=1 SV=1	1307	50377	58	46	22	20	58	4.78	3077	1	0	0	514.764	1027.51	2	1027.51	0.0004	0	37.02	0.0025	K	TAVCDIPPR	G			File12471 Spectrum1867 scans: 3853
16	sp|Q9BVA1|TBB2B_HUMAN	Tubulin beta-2B chain OS=Homo sapiens OX=9606 GN=TUBB2B PE=1 SV=1	1307	50377	58	46	22	20	58	4.78	3078	1	0	0	514.764	1027.51	2	1027.51	0.0005	0	40.76	0.0011	K	TAVCDIPPR	G			File12471 Spectrum1376 scans: 3337
16	sp|Q9BVA1|TBB2B_HUMAN	Tubulin beta-2B chain OS=Homo sapiens OX=9606 GN=TUBB2B PE=1 SV=1	1307	50377	58	46	22	20	58	4.78	3079	1	0	0	514.765	1027.51	2	1027.51	0.0027	0	34.46	0.0048	K	TAVCDIPPR	G			File12471 Spectrum3570 scans: 5644
16	sp|Q9BVA1|TBB2B_HUMAN	Tubulin beta-2B chain OS=Homo sapiens OX=9606 GN=TUBB2B PE=1 SV=1	1307	50377	58	46	22	20	58	4.78	4453	1	0	0	565.801	1129.59	2	1129.59	-0.001	0	33.64	0.0088	R	FPGQLNADLR	K			File12471 Spectrum9383 scans: 11771
16	sp|Q9BVA1|TBB2B_HUMAN	Tubulin beta-2B chain OS=Homo sapiens OX=9606 GN=TUBB2B PE=1 SV=1	1307	50377	58	46	22	20	58	4.78	4454	1	0	0	565.801	1129.59	2	1129.59	-0.0005	0	43.76	0.00086	R	FPGQLNADLR	K			File12471 Spectrum9174 scans: 11551
16	sp|Q9BVA1|TBB2B_HUMAN	Tubulin beta-2B chain OS=Homo sapiens OX=9606 GN=TUBB2B PE=1 SV=1	1307	50377	58	46	22	20	58	4.78	4455	1	0	0	565.801	1129.59	2	1129.59	-0.0002	0	39.89	0.0021	R	FPGQLNADLR	K			File12471 Spectrum8636 scans: 10982
16	sp|Q9BVA1|TBB2B_HUMAN	Tubulin beta-2B chain OS=Homo sapiens OX=9606 GN=TUBB2B PE=1 SV=1	1307	50377	58	46	22	20	58	4.78	4456	1	0	0	565.801	1129.59	2	1129.59	0.0002	0	27.07	0.04	R	FPGQLNADLR	K			File12471 Spectrum9000 scans: 11368
16	sp|Q9BVA1|TBB2B_HUMAN	Tubulin beta-2B chain OS=Homo sapiens OX=9606 GN=TUBB2B PE=1 SV=1	1307	50377	58	46	22	20	58	4.78	4641	1	0	0	572.321	1142.63	2	1142.63	0.0009	0	57.49	2.9e-05	K	LAVNMVPFPR	L			File12471 Spectrum15476 scans: 18180
16	sp|Q9BVA1|TBB2B_HUMAN	Tubulin beta-2B chain OS=Homo sapiens OX=9606 GN=TUBB2B PE=1 SV=1	1307	50377	58	46	22	20	58	4.78	4642	1	0	0	572.322	1142.63	2	1142.63	0.0017	0	15.65	0.45	K	LAVNMVPFPR	L			File12471 Spectrum15653 scans: 18366
16	sp|Q9BVA1|TBB2B_HUMAN	Tubulin beta-2B chain OS=Homo sapiens OX=9606 GN=TUBB2B PE=1 SV=1	1307	50377	58	46	22	20	58	4.78	4890	1	0	0	580.319	1158.62	2	1158.62	0.0016	0	44.43	0.00067	K	LAVNMVPFPR	L	Oxidation (M)	0.0000100000.0	File12471 Spectrum11487 scans: 13985
16	sp|Q9BVA1|TBB2B_HUMAN	Tubulin beta-2B chain OS=Homo sapiens OX=9606 GN=TUBB2B PE=1 SV=1	1307	50377	58	46	22	20	58	4.78	4891	1	0	0	580.319	1158.62	2	1158.62	0.0019	0	44.09	0.00073	K	LAVNMVPFPR	L	Oxidation (M)	0.0000100000.0	File12471 Spectrum11867 scans: 14384
16	sp|Q9BVA1|TBB2B_HUMAN	Tubulin beta-2B chain OS=Homo sapiens OX=9606 GN=TUBB2B PE=1 SV=1	1307	50377	58	46	22	20	58	4.78	5903	1	0	0	615.303	1228.59	2	1228.59	0.0011	0	60.21	1.2e-05	R	ISEQFTAMFR	R			File12471 Spectrum15092 scans: 17775
16	sp|Q9BVA1|TBB2B_HUMAN	Tubulin beta-2B chain OS=Homo sapiens OX=9606 GN=TUBB2B PE=1 SV=1	1307	50377	58	46	22	20	58	4.78	6184	2	0	0	623.301	1244.59	2	1244.59	0.0009	0	1.89	7.9	R	ISEQFTAMFR	R	Oxidation (M)	0.0000000100.0	File12471 Spectrum3339 scans: 5400
16	sp|Q9BVA1|TBB2B_HUMAN	Tubulin beta-2B chain OS=Homo sapiens OX=9606 GN=TUBB2B PE=1 SV=1	1307	50377	58	46	22	20	58	4.78	6398	1	0	0	629.847	1257.68	2	1257.68	-0.0035	1	24.51	0.061	R	FPGQLNADLRK	L			File12471 Spectrum5243 scans: 7411
16	sp|Q9BVA1|TBB2B_HUMAN	Tubulin beta-2B chain OS=Homo sapiens OX=9606 GN=TUBB2B PE=1 SV=1	1307	50377	58	46	22	20	58	4.78	6400	1	0	0	420.235	1257.68	3	1257.68	-0.0007	1	41.68	0.001	R	FPGQLNADLRK	L			File12471 Spectrum5269 scans: 7440
16	sp|Q9BVA1|TBB2B_HUMAN	Tubulin beta-2B chain OS=Homo sapiens OX=9606 GN=TUBB2B PE=1 SV=1	1307	50377	58	46	22	20	58	4.78	6401	1	0	0	420.235	1257.68	3	1257.68	-0.0002	1	38.31	0.0023	R	FPGQLNADLRK	L			File12471 Spectrum5785 scans: 7984
16	sp|Q9BVA1|TBB2B_HUMAN	Tubulin beta-2B chain OS=Homo sapiens OX=9606 GN=TUBB2B PE=1 SV=1	1307	50377	58	46	22	20	58	4.78	6402	1	0	0	420.235	1257.68	3	1257.68	0	1	41.73	0.001	R	FPGQLNADLRK	L			File12471 Spectrum5429 scans: 7609
16	sp|Q9BVA1|TBB2B_HUMAN	Tubulin beta-2B chain OS=Homo sapiens OX=9606 GN=TUBB2B PE=1 SV=1	1307	50377	58	46	22	20	58	4.78	6403	1	0	0	420.235	1257.68	3	1257.68	0.0004	1	41.87	0.001	R	FPGQLNADLRK	L			File12471 Spectrum5607 scans: 7796
16	sp|Q9BVA1|TBB2B_HUMAN	Tubulin beta-2B chain OS=Homo sapiens OX=9606 GN=TUBB2B PE=1 SV=1	1307	50377	58	46	22	20	58	4.78	6404	1	0	0	420.235	1257.68	3	1257.68	0.0005	1	12.22	0.94	R	FPGQLNADLRK	L			File12471 Spectrum5969 scans: 8177
16	sp|Q9BVA1|TBB2B_HUMAN	Tubulin beta-2B chain OS=Homo sapiens OX=9606 GN=TUBB2B PE=1 SV=1	1307	50377	58	46	22	20	58	4.78	6405	1	0	0	629.85	1257.68	2	1257.68	0.0016	1	49.69	0.00017	R	FPGQLNADLRK	L			File12471 Spectrum5408 scans: 7586
16	sp|Q9BVA1|TBB2B_HUMAN	Tubulin beta-2B chain OS=Homo sapiens OX=9606 GN=TUBB2B PE=1 SV=1	1307	50377	58	46	22	20	58	4.78	6406	1	0	0	629.85	1257.68	2	1257.68	0.0018	1	49.7	0.00017	R	FPGQLNADLRK	L			File12471 Spectrum5595 scans: 7783
16	sp|Q9BVA1|TBB2B_HUMAN	Tubulin beta-2B chain OS=Homo sapiens OX=9606 GN=TUBB2B PE=1 SV=1	1307	50377	58	46	22	20	58	4.78	6603	1	0	0	424.581	1270.72	3	1270.72	-0.0008	1	32.9	0.0053	R	KLAVNMVPFPR	L			File12471 Spectrum12592 scans: 15145
16	sp|Q9BVA1|TBB2B_HUMAN	Tubulin beta-2B chain OS=Homo sapiens OX=9606 GN=TUBB2B PE=1 SV=1	1307	50377	58	46	22	20	58	4.78	6604	1	0	0	636.368	1270.72	2	1270.72	-0.0003	1	60.94	8.3e-06	R	KLAVNMVPFPR	L			File12471 Spectrum12642 scans: 15199
16	sp|Q9BVA1|TBB2B_HUMAN	Tubulin beta-2B chain OS=Homo sapiens OX=9606 GN=TUBB2B PE=1 SV=1	1307	50377	58	46	22	20	58	4.78	8169	1	1	0	684.351	1366.69	2	1366.66	0.025	0	15.91	0.35	R	IMNTFSVMPSPK	V	Oxidation (M)	0.000000010000.0	File12471 Spectrum11785 scans: 14298
16	sp|Q9BVA1|TBB2B_HUMAN	Tubulin beta-2B chain OS=Homo sapiens OX=9606 GN=TUBB2B PE=1 SV=1	1307	50377	58	46	22	20	58	4.78	8409	1	1	1	693.339	1384.66	2	1384.66	0.0016	0	17.01	0.22	R	INVYYNEATGNK	Y			File12471 Spectrum4389 scans: 6511
16	sp|Q9BVA1|TBB2B_HUMAN	Tubulin beta-2B chain OS=Homo sapiens OX=9606 GN=TUBB2B PE=1 SV=1	1307	50377	58	46	22	20	58	4.78	8411	1	0	0	462.571	1384.69	3	1384.69	-0.0001	1	31.26	0.011	R	ISEQFTAMFRR	K			File12471 Spectrum11965 scans: 14487
16	sp|Q9BVA1|TBB2B_HUMAN	Tubulin beta-2B chain OS=Homo sapiens OX=9606 GN=TUBB2B PE=1 SV=1	1307	50377	58	46	22	20	58	4.78	9531	1	0	0	723.847	1445.68	2	1445.68	-0.0016	0	45.9	0.00032	K	EVDEQMLNVQNK	N			File12471 Spectrum5250 scans: 7419
16	sp|Q9BVA1|TBB2B_HUMAN	Tubulin beta-2B chain OS=Homo sapiens OX=9606 GN=TUBB2B PE=1 SV=1	1307	50377	58	46	22	20	58	4.78	9533	2	0	0	723.852	1445.69	2	1445.68	0.0078	0	7.6	2.3	K	EVDEQMLNVQNK	N			File12471 Spectrum9567 scans: 11964
16	sp|Q9BVA1|TBB2B_HUMAN	Tubulin beta-2B chain OS=Homo sapiens OX=9606 GN=TUBB2B PE=1 SV=1	1307	50377	58	46	22	20	58	4.78	9798	1	0	0	731.846	1461.68	2	1461.68	0.0004	0	41.14	0.00077	K	EVDEQMLNVQNK	N	Oxidation (M)	0.000001000000.0	File12471 Spectrum1533 scans: 3502
16	sp|Q9BVA1|TBB2B_HUMAN	Tubulin beta-2B chain OS=Homo sapiens OX=9606 GN=TUBB2B PE=1 SV=1	1307	50377	58	46	22	20	58	4.78	12171	1	0	0	810.921	1619.83	2	1619.83	-0.0005	0	58.53	1.9e-05	R	LHFFMPGFAPLTSR	G			File12471 Spectrum17998 scans: 20829
16	sp|Q9BVA1|TBB2B_HUMAN	Tubulin beta-2B chain OS=Homo sapiens OX=9606 GN=TUBB2B PE=1 SV=1	1307	50377	58	46	22	20	58	4.78	12172	1	0	0	540.951	1619.83	3	1619.83	0.0014	0	55.89	3.6e-05	R	LHFFMPGFAPLTSR	G			File12471 Spectrum17996 scans: 20827
16	sp|Q9BVA1|TBB2B_HUMAN	Tubulin beta-2B chain OS=Homo sapiens OX=9606 GN=TUBB2B PE=1 SV=1	1307	50377	58	46	22	20	58	4.78	12347	4	0	0	816.405	1630.8	2	1630.82	-0.0279	0	5.5	4.5	R	AILVDLEPGTMDSVR	S	Oxidation (M)	0.000000000010000.0	File12471 Spectrum15147 scans: 17832
16	sp|Q9BVA1|TBB2B_HUMAN	Tubulin beta-2B chain OS=Homo sapiens OX=9606 GN=TUBB2B PE=1 SV=1	1307	50377	58	46	22	20	58	4.78	12348	1	0	0	816.419	1630.82	2	1630.82	0.0008	0	42.01	0.00099	R	AILVDLEPGTMDSVR	S	Oxidation (M)	0.000000000010000.0	File12471 Spectrum13464 scans: 16063
16	sp|Q9BVA1|TBB2B_HUMAN	Tubulin beta-2B chain OS=Homo sapiens OX=9606 GN=TUBB2B PE=1 SV=1	1307	50377	58	46	22	20	58	4.78	12424	1	0	0	818.918	1635.82	2	1635.82	-0.0024	0	54.76	4.9e-05	R	LHFFMPGFAPLTSR	G	Oxidation (M)	0.00001000000000.0	File12471 Spectrum16474 scans: 19229
16	sp|Q9BVA1|TBB2B_HUMAN	Tubulin beta-2B chain OS=Homo sapiens OX=9606 GN=TUBB2B PE=1 SV=1	1307	50377	58	46	22	20	58	4.78	12426	1	0	0	546.282	1635.82	3	1635.82	0.0002	0	71.03	1.1e-06	R	LHFFMPGFAPLTSR	G	Oxidation (M)	0.00001000000000.0	File12471 Spectrum16506 scans: 19262
16	sp|Q9BVA1|TBB2B_HUMAN	Tubulin beta-2B chain OS=Homo sapiens OX=9606 GN=TUBB2B PE=1 SV=1	1307	50377	58	46	22	20	58	4.78	13306	1	0	0	848.92	1695.82	2	1695.83	-0.001	0	37.67	0.0026	K	NSSYFVEWIPNNVK	T			File12471 Spectrum17136 scans: 19924
16	sp|Q9BVA1|TBB2B_HUMAN	Tubulin beta-2B chain OS=Homo sapiens OX=9606 GN=TUBB2B PE=1 SV=1	1307	50377	58	46	22	20	58	4.78	14947	1	0	0	608.311	1821.91	3	1821.92	-0.0047	0	33.86	0.0056	R	EIVHIQAGQCGNQIGAK	F			File12471 Spectrum3951 scans: 6047
16	sp|Q9BVA1|TBB2B_HUMAN	Tubulin beta-2B chain OS=Homo sapiens OX=9606 GN=TUBB2B PE=1 SV=1	1307	50377	58	46	22	20	58	4.78	14948	1	0	0	911.964	1821.91	2	1821.92	-0.0013	0	65.65	3.6e-06	R	EIVHIQAGQCGNQIGAK	F			File12471 Spectrum3780 scans: 5866
16	sp|Q9BVA1|TBB2B_HUMAN	Tubulin beta-2B chain OS=Homo sapiens OX=9606 GN=TUBB2B PE=1 SV=1	1307	50377	58	46	22	20	58	4.78	14949	1	0	0	608.313	1821.92	3	1821.92	0.0018	0	54.25	4.9e-05	R	EIVHIQAGQCGNQIGAK	F			File12471 Spectrum3750 scans: 5835
16	sp|Q9BVA1|TBB2B_HUMAN	Tubulin beta-2B chain OS=Homo sapiens OX=9606 GN=TUBB2B PE=1 SV=1	1307	50377	58	46	22	20	58	4.78	16057	1	0	0	641.97	1922.89	3	1922.89	-0.0008	1	37.84	0.0015	R	MSMKEVDEQMLNVQNK	N			File12471 Spectrum10521 scans: 12967
16	sp|Q9BVA1|TBB2B_HUMAN	Tubulin beta-2B chain OS=Homo sapiens OX=9606 GN=TUBB2B PE=1 SV=1	1307	50377	58	46	22	20	58	4.78	16205	1	0	0	647.302	1938.88	3	1938.88	-0.0007	1	15.24	0.23	R	MSMKEVDEQMLNVQNK	N	Oxidation (M)	0.0010000000000000.0	File12471 Spectrum5777 scans: 7975
16	sp|Q9BVA1|TBB2B_HUMAN	Tubulin beta-2B chain OS=Homo sapiens OX=9606 GN=TUBB2B PE=1 SV=1	1307	50377	58	46	22	20	58	4.78	16399	1	0	0	979.995	1957.98	2	1957.97	0.0014	0	121.08	9.5e-12	K	GHYTEGAELVDSVLDVVR	K			File12471 Spectrum18374 scans: 21224
16	sp|Q9BVA1|TBB2B_HUMAN	Tubulin beta-2B chain OS=Homo sapiens OX=9606 GN=TUBB2B PE=1 SV=1	1307	50377	58	46	22	20	58	4.78	16856	1	0	0	1007.52	2013.03	2	2013.04	-0.0032	1	65.49	3.8e-06	K	MSATFIGNSTAIQELFKR	I			File12471 Spectrum17749 scans: 20567
16	sp|Q9BVA1|TBB2B_HUMAN	Tubulin beta-2B chain OS=Homo sapiens OX=9606 GN=TUBB2B PE=1 SV=1	1307	50377	58	46	22	20	58	4.78	16999	1	0	0	677.351	2029.03	3	2029.03	0.0001	1	87.11	2.5e-08	K	MSATFIGNSTAIQELFKR	I	Oxidation (M)	0.100000000000000000.0	File12471 Spectrum17292 scans: 20087
16	sp|Q9BVA1|TBB2B_HUMAN	Tubulin beta-2B chain OS=Homo sapiens OX=9606 GN=TUBB2B PE=1 SV=1	1307	50377	58	46	22	20	58	4.78	17409	1	0	0	696.364	2086.07	3	2086.07	-0.0002	1	74.69	3.8e-07	K	GHYTEGAELVDSVLDVVRK	E			File12471 Spectrum17636 scans: 20449
16	sp|Q9BVA1|TBB2B_HUMAN	Tubulin beta-2B chain OS=Homo sapiens OX=9606 GN=TUBB2B PE=1 SV=1	1307	50377	58	46	22	20	58	4.78	17410	1	0	0	522.525	2086.07	4	2086.07	0	1	59.44	1.3e-05	K	GHYTEGAELVDSVLDVVRK	E			File12471 Spectrum17655 scans: 20469
16	sp|Q9BVA1|TBB2B_HUMAN	Tubulin beta-2B chain OS=Homo sapiens OX=9606 GN=TUBB2B PE=1 SV=1	1307	50377	58	46	22	20	58	4.78	17411	1	0	0	1044.05	2086.08	2	2086.07	0.0109	1	73.2	5.1e-07	K	GHYTEGAELVDSVLDVVRK	E			File12471 Spectrum17649 scans: 20462
16	sp|Q9BVA1|TBB2B_HUMAN	Tubulin beta-2B chain OS=Homo sapiens OX=9606 GN=TUBB2B PE=1 SV=1	1307	50377	58	46	22	20	58	4.78	17570	1	0	0	704.028	2109.06	3	2109.06	0.0051	1	60.99	9e-06	-	MREIVHIQAGQCGNQIGAK	F			File12471 Spectrum4142 scans: 6250
16	sp|Q9BVA1|TBB2B_HUMAN	Tubulin beta-2B chain OS=Homo sapiens OX=9606 GN=TUBB2B PE=1 SV=1	1307	50377	58	46	22	20	58	4.78	19869	1	0	0	903.45	2707.33	3	2707.33	-0.0037	0	94.75	3.4e-09	K	LTTPTYGDLNHLVSATMSGVTTCLR	F			File12471 Spectrum18640 scans: 21503
16	sp|Q9BVA1|TBB2B_HUMAN	Tubulin beta-2B chain OS=Homo sapiens OX=9606 GN=TUBB2B PE=1 SV=1	1307	50377	58	46	22	20	58	4.78	20037	1	0	0	933.453	2797.34	3	2797.34	0.0016	0	52.52	5.2e-05	R	SGPFGQIFRPDNFVFGQSGAGNNWAK	G			File12471 Spectrum17954 scans: 20783
16	sp|Q9BVA1|TBB2B_HUMAN	Tubulin beta-2B chain OS=Homo sapiens OX=9606 GN=TUBB2B PE=1 SV=1	1307	50377	58	46	22	20	58	4.78	20038	1	0	0	1399.68	2797.34	2	2797.34	0.0033	0	90.2	8.7e-09	R	SGPFGQIFRPDNFVFGQSGAGNNWAK	G			File12471 Spectrum17968 scans: 20797
16	sp|Q9BVA1|TBB2B_HUMAN	Tubulin beta-2B chain OS=Homo sapiens OX=9606 GN=TUBB2B PE=1 SV=1	1307	50377	58	46	22	20	58	4.78	20329	2	0	1	776.356	3101.4	4	3101.4	-0.0048	0	10.68	0.35	K	FWEVISDEHGIDPTGSYHGDSDLQLER	I			File12471 Spectrum15826 scans: 18548
16	sp|Q9BVA1|TBB2B_HUMAN	Tubulin beta-2B chain OS=Homo sapiens OX=9606 GN=TUBB2B PE=1 SV=1	1307	50377	58	46	22	20	58	4.78	20330	2	0	1	1034.81	3101.4	3	3101.4	0.0015	0	35.1	0.0013	K	FWEVISDEHGIDPTGSYHGDSDLQLER	I			File12471 Spectrum15836 scans: 18559	emPAI	6.59
17	sp|P13639|EF2_HUMAN	Elongation factor 2 OS=Homo sapiens OX=9606 GN=EEF2 PE=1 SV=4	1258	96246	54	42	38	30	46	6.41	461	1	1	1	380.692	759.37	2	759.37	-0.0006	0	26.2	0.03	R	FYAFGR	V			File12471 Spectrum7335 scans: 9614
17	sp|P13639|EF2_HUMAN	Elongation factor 2 OS=Homo sapiens OX=9606 GN=EEF2 PE=1 SV=4	1258	96246	54	42	38	30	46	6.41	861	1	1	1	411.222	820.429	2	820.43	-0.0007	0	14.83	0.52	R	TILMMGR	Y			File12471 Spectrum8139 scans: 10460
17	sp|P13639|EF2_HUMAN	Elongation factor 2 OS=Homo sapiens OX=9606 GN=EEF2 PE=1 SV=4	1258	96246	54	42	38	30	46	6.41	1449	1	1	1	445.758	889.502	2	889.502	-0.0004	0	52.61	6.3e-05	K	FSVSPVVR	V			File12471 Spectrum6857 scans: 9112
17	sp|P13639|EF2_HUMAN	Elongation factor 2 OS=Homo sapiens OX=9606 GN=EEF2 PE=1 SV=4	1258	96246	54	42	38	30	46	6.41	1770	1	1	1	461.735	921.455	2	921.456	-0.0004	0	31.14	0.011	K	SDPVVSYR	E			File12471 Spectrum1776 scans: 3757
17	sp|P13639|EF2_HUMAN	Elongation factor 2 OS=Homo sapiens OX=9606 GN=EEF2 PE=1 SV=4	1258	96246	54	42	38	30	46	6.41	2286	1	1	0	485.277	968.54	2	968.54	-0.0001	0	26.1	0.023	R	GGGQIIPTAR	R			File12471 Spectrum3071 scans: 5119
17	sp|P13639|EF2_HUMAN	Elongation factor 2 OS=Homo sapiens OX=9606 GN=EEF2 PE=1 SV=4	1258	96246	54	42	38	30	46	6.41	3217	1	1	1	520.27	1038.53	2	1038.52	0.0008	0	29.31	0.017	K	GPLMMYISK	M			File12471 Spectrum12285 scans: 14823
17	sp|P13639|EF2_HUMAN	Elongation factor 2 OS=Homo sapiens OX=9606 GN=EEF2 PE=1 SV=4	1258	96246	54	42	38	30	46	6.41	3531	1	1	1	532.293	1062.57	2	1062.57	0.0015	0	29.28	0.017	K	GVQYLNEIK	D			File12471 Spectrum7593 scans: 9885
17	sp|P13639|EF2_HUMAN	Elongation factor 2 OS=Homo sapiens OX=9606 GN=EEF2 PE=1 SV=4	1258	96246	54	42	38	30	46	6.41	3649	1	1	1	358.545	1072.61	3	1072.61	-0.0005	0	22.01	0.078	R	IKPVLMMNK	M			File12471 Spectrum5417 scans: 7596
17	sp|P13639|EF2_HUMAN	Elongation factor 2 OS=Homo sapiens OX=9606 GN=EEF2 PE=1 SV=4	1258	96246	54	42	38	30	46	6.41	3697	1	1	1	539.273	1076.53	2	1076.53	-0.0012	0	12.5	1	R	IMGPNYTPGK	K			File12471 Spectrum2833 scans: 4868
17	sp|P13639|EF2_HUMAN	Elongation factor 2 OS=Homo sapiens OX=9606 GN=EEF2 PE=1 SV=4	1258	96246	54	42	38	30	46	6.41	3783	1	1	1	542.778	1083.54	2	1083.54	-0.0003	0	47.13	0.00029	K	VFDAIMNFK	K			File12471 Spectrum15948 scans: 18676
17	sp|P13639|EF2_HUMAN	Elongation factor 2 OS=Homo sapiens OX=9606 GN=EEF2 PE=1 SV=4	1258	96246	54	42	38	30	46	6.41	3824	1	1	1	543.768	1085.52	2	1085.52	0.0006	0	28.84	0.013	K	QFAEMYVAK	F			File12471 Spectrum6939 scans: 9198
17	sp|P13639|EF2_HUMAN	Elongation factor 2 OS=Homo sapiens OX=9606 GN=EEF2 PE=1 SV=4	1258	96246	54	42	38	30	46	6.41	3878	6	1	1	545.322	1088.63	2	1088.61	0.0218	0	2.38	5	R	IKPVLMMNK	M	Oxidation (M)	0.000000100.0	File12471 Spectrum18594 scans: 21455
17	sp|P13639|EF2_HUMAN	Elongation factor 2 OS=Homo sapiens OX=9606 GN=EEF2 PE=1 SV=4	1258	96246	54	42	38	30	46	6.41	3896	1	1	1	546.296	1090.58	2	1090.58	0.0007	0	57.15	3.5e-05	M	VNFTVDQIR	A			File12471 Spectrum8979 scans: 11346
17	sp|P13639|EF2_HUMAN	Elongation factor 2 OS=Homo sapiens OX=9606 GN=EEF2 PE=1 SV=4	1258	96246	54	42	38	30	46	6.41	4036	1	1	1	551.766	1101.52	2	1101.52	0.0005	0	12.34	0.56	K	QFAEMYVAK	F	Oxidation (M)	0.000010000.0	File12471 Spectrum3228 scans: 5283
17	sp|P13639|EF2_HUMAN	Elongation factor 2 OS=Homo sapiens OX=9606 GN=EEF2 PE=1 SV=4	1258	96246	54	42	38	30	46	6.41	4118	1	1	1	554.324	1106.63	2	1106.63	0.0003	0	60.27	6.4e-06	R	VFSGLVSTGLK	V			File12471 Spectrum11543 scans: 14044
17	sp|P13639|EF2_HUMAN	Elongation factor 2 OS=Homo sapiens OX=9606 GN=EEF2 PE=1 SV=4	1258	96246	54	42	38	30	46	6.41	4566	1	1	1	569.762	1137.51	2	1137.51	0.0003	0	31.57	0.0049	K	YEWDVAEAR	K			File12471 Spectrum8334 scans: 10665
17	sp|P13639|EF2_HUMAN	Elongation factor 2 OS=Homo sapiens OX=9606 GN=EEF2 PE=1 SV=4	1258	96246	54	42	38	30	46	6.41	5557	1	1	1	402.55	1204.63	3	1204.63	-0.0005	1	17.67	0.31	R	IMGPNYTPGKK	E			File12471 Spectrum1199 scans: 3151
17	sp|P13639|EF2_HUMAN	Elongation factor 2 OS=Homo sapiens OX=9606 GN=EEF2 PE=1 SV=4	1258	96246	54	42	38	30	46	6.41	5598	1	1	1	604.753	1207.49	2	1207.5	-0.0046	0	39.61	0.00027	K	EGALCEENMR	G			File12471 Spectrum1562 scans: 3532
17	sp|P13639|EF2_HUMAN	Elongation factor 2 OS=Homo sapiens OX=9606 GN=EEF2 PE=1 SV=4	1258	96246	54	42	38	30	46	6.41	5683	1	1	1	404.887	1211.64	3	1211.64	0.0009	1	40.75	0.00099	K	VFDAIMNFKK	E			File12471 Spectrum11994 scans: 14517
17	sp|P13639|EF2_HUMAN	Elongation factor 2 OS=Homo sapiens OX=9606 GN=EEF2 PE=1 SV=4	1258	96246	54	42	38	30	46	6.41	6621	9	1	1	636.85	1271.69	2	1271.69	-0.0087	1	2.34	9.2	K	AGIIASARAGETR	F			File12471 Spectrum19673 scans: 22587
17	sp|P13639|EF2_HUMAN	Elongation factor 2 OS=Homo sapiens OX=9606 GN=EEF2 PE=1 SV=4	1258	96246	54	42	38	30	46	6.41	6659	1	1	1	425.575	1273.7	3	1273.7	-0.0002	0	40.15	0.0011	K	EDLYLKPIQR	T			File12471 Spectrum6429 scans: 8660
17	sp|P13639|EF2_HUMAN	Elongation factor 2 OS=Homo sapiens OX=9606 GN=EEF2 PE=1 SV=4	1258	96246	54	42	38	30	46	6.41	6660	1	1	1	637.86	1273.71	2	1273.7	0.0022	0	45.54	0.00031	K	EDLYLKPIQR	T			File12471 Spectrum6427 scans: 8658
17	sp|P13639|EF2_HUMAN	Elongation factor 2 OS=Homo sapiens OX=9606 GN=EEF2 PE=1 SV=4	1258	96246	54	42	38	30	46	6.41	7189	1	1	1	436.555	1306.64	3	1306.65	-0.0006	0	45.6	0.00045	R	NMSVIAHVDHGK	S			File12471 Spectrum1316 scans: 3274
17	sp|P13639|EF2_HUMAN	Elongation factor 2 OS=Homo sapiens OX=9606 GN=EEF2 PE=1 SV=4	1258	96246	54	42	38	30	46	6.41	7474	9	1	1	441.896	1322.67	3	1322.64	0.0252	0	1.16	11	R	NMSVIAHVDHGK	S	Oxidation (M)	0.010000000000.0	File12471 Spectrum2842 scans: 4877
17	sp|P13639|EF2_HUMAN	Elongation factor 2 OS=Homo sapiens OX=9606 GN=EEF2 PE=1 SV=4	1258	96246	54	42	38	30	46	6.41	7920	1	1	1	451.257	1350.75	3	1350.75	-0.0002	1	53.29	4.3e-05	R	VAVEAKNPADLPK	L			File12471 Spectrum2191 scans: 4193
17	sp|P13639|EF2_HUMAN	Elongation factor 2 OS=Homo sapiens OX=9606 GN=EEF2 PE=1 SV=4	1258	96246	54	42	38	30	46	6.41	7921	1	1	1	676.383	1350.75	2	1350.75	0.0011	1	59.03	1.2e-05	R	VAVEAKNPADLPK	L			File12471 Spectrum2180 scans: 4181
17	sp|P13639|EF2_HUMAN	Elongation factor 2 OS=Homo sapiens OX=9606 GN=EEF2 PE=1 SV=4	1258	96246	54	42	38	30	46	6.41	8757	1	1	1	468.273	1401.8	3	1401.8	-0.0009	1	44.93	0.00022	K	KEDLYLKPIQR	T			File12471 Spectrum3768 scans: 5854
17	sp|P13639|EF2_HUMAN	Elongation factor 2 OS=Homo sapiens OX=9606 GN=EEF2 PE=1 SV=4	1258	96246	54	42	38	30	46	6.41	9220	1	1	1	477.585	1429.73	3	1429.73	0.0032	1	59.8	1.5e-05	K	FAAKGEGQLGPAER	A			File12471 Spectrum1019 scans: 2961
17	sp|P13639|EF2_HUMAN	Elongation factor 2 OS=Homo sapiens OX=9606 GN=EEF2 PE=1 SV=4	1258	96246	54	42	38	30	46	6.41	9482	1	1	1	722.888	1443.76	2	1443.76	0.0008	1	49.54	0.00015	K	EGIPALDNFLDKL	-			File12471 Spectrum19741 scans: 22659
17	sp|P13639|EF2_HUMAN	Elongation factor 2 OS=Homo sapiens OX=9606 GN=EEF2 PE=1 SV=4	1258	96246	54	42	38	30	46	6.41	9485	3	1	1	722.89	1443.77	2	1443.76	0.005	1	1.21	11	K	EGIPALDNFLDKL	-			File12471 Spectrum18682 scans: 21547
17	sp|P13639|EF2_HUMAN	Elongation factor 2 OS=Homo sapiens OX=9606 GN=EEF2 PE=1 SV=4	1258	96246	54	42	38	30	46	6.41	10260	2	1	1	746.399	1490.78	2	1490.78	0.0064	1	1.87	9.2	R	IKPVLMMNKMDR	A	Oxidation (M)	0.000000000100.0	File12471 Spectrum6864 scans: 9119
17	sp|P13639|EF2_HUMAN	Elongation factor 2 OS=Homo sapiens OX=9606 GN=EEF2 PE=1 SV=4	1258	96246	54	42	38	30	46	6.41	10305	1	1	1	747.905	1493.8	2	1493.8	0.0002	0	34.12	0.0041	R	TFCQLILDPIFK	V			File12471 Spectrum19036 scans: 21919
17	sp|P13639|EF2_HUMAN	Elongation factor 2 OS=Homo sapiens OX=9606 GN=EEF2 PE=1 SV=4	1258	96246	54	42	38	30	46	6.41	10925	10	1	1	512.283	1533.83	3	1533.81	0.0192	1	3.56	5.3	R	RCLYASVLTAQPR	L			File12471 Spectrum10002 scans: 12422
17	sp|P13639|EF2_HUMAN	Elongation factor 2 OS=Homo sapiens OX=9606 GN=EEF2 PE=1 SV=4	1258	96246	54	42	38	30	46	6.41	10982	4	1	1	513.585	1537.73	3	1537.73	0.0006	1	2.39	6.5	K	LWGDRYFDPANGK	F			File12471 Spectrum11254 scans: 13739
17	sp|P13639|EF2_HUMAN	Elongation factor 2 OS=Homo sapiens OX=9606 GN=EEF2 PE=1 SV=4	1258	96246	54	42	38	30	46	6.41	11834	1	1	1	797.885	1593.76	2	1593.76	-0.0006	0	56.45	2.6e-05	R	ETVSEESNVLCLSK	S			File12471 Spectrum9001 scans: 11369
17	sp|P13639|EF2_HUMAN	Elongation factor 2 OS=Homo sapiens OX=9606 GN=EEF2 PE=1 SV=4	1258	96246	54	42	38	30	46	6.41	12102	1	1	1	404.695	1614.75	4	1614.76	-0.0048	0	37.82	0.0014	K	TGTITTFEHAHNMR	V			File12471 Spectrum2442 scans: 4457
17	sp|P13639|EF2_HUMAN	Elongation factor 2 OS=Homo sapiens OX=9606 GN=EEF2 PE=1 SV=4	1258	96246	54	42	38	30	46	6.41	12103	1	1	1	539.26	1614.76	3	1614.76	0.0002	0	64.66	3.2e-06	K	TGTITTFEHAHNMR	V			File12471 Spectrum2411 scans: 4425
17	sp|P13639|EF2_HUMAN	Elongation factor 2 OS=Homo sapiens OX=9606 GN=EEF2 PE=1 SV=4	1258	96246	54	42	38	30	46	6.41	12104	1	1	1	808.386	1614.76	2	1614.76	0.0009	0	90.67	8.7e-09	K	TGTITTFEHAHNMR	V			File12471 Spectrum2430 scans: 4445
17	sp|P13639|EF2_HUMAN	Elongation factor 2 OS=Homo sapiens OX=9606 GN=EEF2 PE=1 SV=4	1258	96246	54	42	38	30	46	6.41	13933	1	1	1	871.923	1741.83	2	1741.83	0.0005	1	76.49	2.4e-07	R	YLAEKYEWDVAEAR	K			File12471 Spectrum10250 scans: 12682
17	sp|P13639|EF2_HUMAN	Elongation factor 2 OS=Homo sapiens OX=9606 GN=EEF2 PE=1 SV=4	1258	96246	54	42	38	30	46	6.41	13934	1	1	1	581.618	1741.83	3	1741.83	0.0008	1	61.55	7.6e-06	R	YLAEKYEWDVAEAR	K			File12471 Spectrum10239 scans: 12671
17	sp|P13639|EF2_HUMAN	Elongation factor 2 OS=Homo sapiens OX=9606 GN=EEF2 PE=1 SV=4	1258	96246	54	42	38	30	46	6.41	14681	1	1	1	900.451	1798.89	2	1798.89	-0.0021	0	104.54	4.3e-10	K	AYLPVNESFGFTADLR	S			File12471 Spectrum17609 scans: 20420
17	sp|P13639|EF2_HUMAN	Elongation factor 2 OS=Homo sapiens OX=9606 GN=EEF2 PE=1 SV=4	1258	96246	54	42	38	30	46	6.41	16444	1	1	1	654.664	1960.97	3	1960.97	-0.0002	0	80.08	1.2e-07	R	GHVFEESQVAGTPMFVVK	A			File12471 Spectrum13555 scans: 16158
17	sp|P13639|EF2_HUMAN	Elongation factor 2 OS=Homo sapiens OX=9606 GN=EEF2 PE=1 SV=4	1258	96246	54	42	38	30	46	6.41	16445	1	1	1	981.496	1960.98	2	1960.97	0.0052	0	61.08	9.7e-06	R	GHVFEESQVAGTPMFVVK	A			File12471 Spectrum13574 scans: 16178
17	sp|P13639|EF2_HUMAN	Elongation factor 2 OS=Homo sapiens OX=9606 GN=EEF2 PE=1 SV=4	1258	96246	54	42	38	30	46	6.41	17542	1	1	1	1053.02	2104.03	2	2104.03	0.0041	0	79.77	1.2e-07	K	IWCFGPDGTGPNILTDITK	G			File12471 Spectrum18744 scans: 21612
17	sp|P13639|EF2_HUMAN	Elongation factor 2 OS=Homo sapiens OX=9606 GN=EEF2 PE=1 SV=4	1258	96246	54	42	38	30	46	6.41	17744	1	1	1	536.525	2142.07	4	2142.07	0.0002	1	62.83	6e-06	K	ARPFPDGLAEDIDKGEVSAR	Q			File12471 Spectrum11464 scans: 13961
17	sp|P13639|EF2_HUMAN	Elongation factor 2 OS=Homo sapiens OX=9606 GN=EEF2 PE=1 SV=4	1258	96246	54	42	38	30	46	6.41	17745	1	1	1	715.031	2142.07	3	2142.07	0.0003	1	83.03	5.7e-08	K	ARPFPDGLAEDIDKGEVSAR	Q			File12471 Spectrum11349 scans: 13840
17	sp|P13639|EF2_HUMAN	Elongation factor 2 OS=Homo sapiens OX=9606 GN=EEF2 PE=1 SV=4	1258	96246	54	42	38	30	46	6.41	17746	1	1	1	715.031	2142.07	3	2142.07	0.0007	1	65.75	3e-06	K	ARPFPDGLAEDIDKGEVSAR	Q			File12471 Spectrum11528 scans: 14028
17	sp|P13639|EF2_HUMAN	Elongation factor 2 OS=Homo sapiens OX=9606 GN=EEF2 PE=1 SV=4	1258	96246	54	42	38	30	46	6.41	17747	1	1	1	536.525	2142.07	4	2142.07	0.001	1	59.28	1.4e-05	K	ARPFPDGLAEDIDKGEVSAR	Q			File12471 Spectrum11287 scans: 13774
17	sp|P13639|EF2_HUMAN	Elongation factor 2 OS=Homo sapiens OX=9606 GN=EEF2 PE=1 SV=4	1258	96246	54	42	38	30	46	6.41	17748	1	1	1	715.032	2142.07	3	2142.07	0.0032	1	58.86	1.5e-05	K	ARPFPDGLAEDIDKGEVSAR	Q			File12471 Spectrum11168 scans: 13649
17	sp|P13639|EF2_HUMAN	Elongation factor 2 OS=Homo sapiens OX=9606 GN=EEF2 PE=1 SV=4	1258	96246	54	42	38	30	46	6.41	17750	1	1	1	715.035	2142.08	3	2142.07	0.0117	1	27.92	0.018	K	ARPFPDGLAEDIDKGEVSAR	Q			File12471 Spectrum9835 scans: 12246
17	sp|P13639|EF2_HUMAN	Elongation factor 2 OS=Homo sapiens OX=9606 GN=EEF2 PE=1 SV=4	1258	96246	54	42	38	30	46	6.41	18254	1	1	1	745.049	2232.13	3	2232.12	0.0003	1	72.81	5.7e-07	R	KIWCFGPDGTGPNILTDITK	G			File12471 Spectrum17738 scans: 20556
17	sp|P13639|EF2_HUMAN	Elongation factor 2 OS=Homo sapiens OX=9606 GN=EEF2 PE=1 SV=4	1258	96246	54	42	38	30	46	6.41	18817	1	1	1	785.078	2352.21	3	2352.21	0.0022	1	23.35	0.038	K	GVQYLNEIKDSVVAGFQWATK	E			File12471 Spectrum19048 scans: 21931
17	sp|P13639|EF2_HUMAN	Elongation factor 2 OS=Homo sapiens OX=9606 GN=EEF2 PE=1 SV=4	1258	96246	54	42	38	30	46	6.41	19959	1	1	1	920.483	2758.43	3	2758.43	0.0024	0	43.47	0.00029	R	YVEPIEDVPCGNIVGLVGVDQFLVK	T			File12471 Spectrum19417 scans: 22319
17	sp|P13639|EF2_HUMAN	Elongation factor 2 OS=Homo sapiens OX=9606 GN=EEF2 PE=1 SV=4	1258	96246	54	42	38	30	46	6.41	19960	1	1	1	1380.22	2758.43	2	2758.43	0.0063	0	31.51	0.0043	R	YVEPIEDVPCGNIVGLVGVDQFLVK	T			File12471 Spectrum19426 scans: 22328	emPAI	2.57
18	sp|O43707|ACTN4_HUMAN	Alpha-actinin-4 OS=Homo sapiens OX=9606 GN=ACTN4 PE=1 SV=2	1233	105245	62	45	47	35	59.1	5.27	412	1	1	0	374.715	747.415	2	747.417	-0.0017	0	28.14	0.018	K	YLDIPK	M			File12471 Spectrum5978 scans: 8186
18	sp|O43707|ACTN4_HUMAN	Alpha-actinin-4 OS=Homo sapiens OX=9606 GN=ACTN4 PE=1 SV=2	1233	105245	62	45	47	35	59.1	5.27	1239	1	1	0	432.745	863.475	2	863.475	-0.0001	0	34.01	0.006	K	ALDFIASK	G			File12471 Spectrum8555 scans: 10897
18	sp|O43707|ACTN4_HUMAN	Alpha-actinin-4 OS=Homo sapiens OX=9606 GN=ACTN4 PE=1 SV=2	1233	105245	62	45	47	35	59.1	5.27	1322	3	1	1	437.724	873.434	2	873.419	0.0153	0	8.76	2.2	K	STLPDADR	E			File12471 Spectrum5308 scans: 7480
18	sp|O43707|ACTN4_HUMAN	Alpha-actinin-4 OS=Homo sapiens OX=9606 GN=ACTN4 PE=1 SV=2	1233	105245	62	45	47	35	59.1	5.27	1537	5	1	1	300.832	899.475	3	899.465	0.0105	1	1.93	8.2	K	EAMLKHR	D	Oxidation (M)	0.0010000.0	File12471 Spectrum6759 scans: 9007
18	sp|O43707|ACTN4_HUMAN	Alpha-actinin-4 OS=Homo sapiens OX=9606 GN=ACTN4 PE=1 SV=2	1233	105245	62	45	47	35	59.1	5.27	4189	1	1	0	371.849	1112.52	3	1112.53	-0.0008	1	13.69	0.46	K	LEDFRDYR	R			File12471 Spectrum3536 scans: 5608
18	sp|O43707|ACTN4_HUMAN	Alpha-actinin-4 OS=Homo sapiens OX=9606 GN=ACTN4 PE=1 SV=2	1233	105245	62	45	47	35	59.1	5.27	4190	1	1	0	557.27	1112.53	2	1112.53	0.0009	1	5.77	2.8	K	LEDFRDYR	R			File12471 Spectrum3534 scans: 5606
18	sp|O43707|ACTN4_HUMAN	Alpha-actinin-4 OS=Homo sapiens OX=9606 GN=ACTN4 PE=1 SV=2	1233	105245	62	45	47	35	59.1	5.27	4419	1	1	0	376.877	1127.61	3	1127.61	-0.0006	1	30.99	0.012	R	LDHLAEKFR	Q			File12471 Spectrum1601 scans: 3573
18	sp|O43707|ACTN4_HUMAN	Alpha-actinin-4 OS=Homo sapiens OX=9606 GN=ACTN4 PE=1 SV=2	1233	105245	62	45	47	35	59.1	5.27	4990	2	1	1	584.294	1166.57	2	1166.59	-0.0172	1	2.75	7.1	K	QQSNEHLRR	Q			File12471 Spectrum10431 scans: 12872
18	sp|O43707|ACTN4_HUMAN	Alpha-actinin-4 OS=Homo sapiens OX=9606 GN=ACTN4 PE=1 SV=2	1233	105245	62	45	47	35	59.1	5.27	5090	1	1	0	587.805	1173.6	2	1173.6	-0.0003	0	31.74	0.013	K	EGLLLWCQR	K			File12471 Spectrum16129 scans: 18866
18	sp|O43707|ACTN4_HUMAN	Alpha-actinin-4 OS=Homo sapiens OX=9606 GN=ACTN4 PE=1 SV=2	1233	105245	62	45	47	35	59.1	5.27	5707	1	1	0	405.531	1213.57	3	1213.57	-0.0002	0	35.82	0.0026	K	ASIHEAWTDGK	E			File12471 Spectrum2143 scans: 4142
18	sp|O43707|ACTN4_HUMAN	Alpha-actinin-4 OS=Homo sapiens OX=9606 GN=ACTN4 PE=1 SV=2	1233	105245	62	45	47	35	59.1	5.27	5735	1	1	0	608.34	1214.66	2	1214.67	-0.0009	0	51.98	0.00011	K	LASDLLEWIR	R			File12471 Spectrum18576 scans: 21436
18	sp|O43707|ACTN4_HUMAN	Alpha-actinin-4 OS=Homo sapiens OX=9606 GN=ACTN4 PE=1 SV=2	1233	105245	62	45	47	35	59.1	5.27	5840	1	1	0	408.563	1222.67	3	1222.67	-0.0003	1	10.53	0.81	R	LERLDHLAEK	F			File12471 Spectrum1734 scans: 3713
18	sp|O43707|ACTN4_HUMAN	Alpha-actinin-4 OS=Homo sapiens OX=9606 GN=ACTN4 PE=1 SV=2	1233	105245	62	45	47	35	59.1	5.27	5872	1	1	0	409.559	1225.66	3	1225.66	-0.0006	0	45.55	0.00034	K	DGLAFNALIHR	H			File12471 Spectrum14051 scans: 16680
18	sp|O43707|ACTN4_HUMAN	Alpha-actinin-4 OS=Homo sapiens OX=9606 GN=ACTN4 PE=1 SV=2	1233	105245	62	45	47	35	59.1	5.27	5873	1	1	0	613.836	1225.66	2	1225.66	0.0005	0	50.52	0.00011	K	DGLAFNALIHR	H			File12471 Spectrum14045 scans: 16674
18	sp|O43707|ACTN4_HUMAN	Alpha-actinin-4 OS=Homo sapiens OX=9606 GN=ACTN4 PE=1 SV=2	1233	105245	62	45	47	35	59.1	5.27	7032	1	1	1	433.894	1298.66	3	1298.66	-0.0003	0	31.47	0.01	R	HRPELIEYDK	L			File12471 Spectrum1710 scans: 3688
18	sp|O43707|ACTN4_HUMAN	Alpha-actinin-4 OS=Homo sapiens OX=9606 GN=ACTN4 PE=1 SV=2	1233	105245	62	45	47	35	59.1	5.27	7086	1	1	0	651.852	1301.69	2	1301.69	-0.0019	1	15.14	0.51	K	EGLLLWCQRK	T			File12471 Spectrum12058 scans: 14584
18	sp|O43707|ACTN4_HUMAN	Alpha-actinin-4 OS=Homo sapiens OX=9606 GN=ACTN4 PE=1 SV=2	1233	105245	62	45	47	35	59.1	5.27	7924	1	1	1	676.817	1351.62	2	1351.62	0.0007	0	74.18	3.9e-07	K	GISQEQMQEFR	A			File12471 Spectrum5782 scans: 7981
18	sp|O43707|ACTN4_HUMAN	Alpha-actinin-4 OS=Homo sapiens OX=9606 GN=ACTN4 PE=1 SV=2	1233	105245	62	45	47	35	59.1	5.27	8226	1	1	0	457.93	1370.77	3	1370.77	-0.0001	1	43	0.00059	K	LASDLLEWIRR	T			File12471 Spectrum17326 scans: 20123
18	sp|O43707|ACTN4_HUMAN	Alpha-actinin-4 OS=Homo sapiens OX=9606 GN=ACTN4 PE=1 SV=2	1233	105245	62	45	47	35	59.1	5.27	8228	1	1	0	686.393	1370.77	2	1370.77	0.0036	1	25.1	0.032	K	LASDLLEWIRR	T			File12471 Spectrum17329 scans: 20126
18	sp|O43707|ACTN4_HUMAN	Alpha-actinin-4 OS=Homo sapiens OX=9606 GN=ACTN4 PE=1 SV=2	1233	105245	62	45	47	35	59.1	5.27	8476	1	1	0	693.89	1385.77	2	1385.77	-0.0002	0	70.29	1.1e-06	R	VGWEQLLTTIAR	T			File12471 Spectrum19156 scans: 22045
18	sp|O43707|ACTN4_HUMAN	Alpha-actinin-4 OS=Homo sapiens OX=9606 GN=ACTN4 PE=1 SV=2	1233	105245	62	45	47	35	59.1	5.27	8566	1	1	0	464.888	1391.64	3	1391.64	0.0013	0	21.25	0.071	K	TFTAWCNSHLR	K			File12471 Spectrum6972 scans: 9232
18	sp|O43707|ACTN4_HUMAN	Alpha-actinin-4 OS=Homo sapiens OX=9606 GN=ACTN4 PE=1 SV=2	1233	105245	62	45	47	35	59.1	5.27	8624	7	1	1	349.695	1394.75	4	1394.73	0.0237	1	2.72	5.5	K	EAQRIAESNHIK	L			File12471 Spectrum429 scans: 2342
18	sp|O43707|ACTN4_HUMAN	Alpha-actinin-4 OS=Homo sapiens OX=9606 GN=ACTN4 PE=1 SV=2	1233	105245	62	45	47	35	59.1	5.27	8625	4	1	1	465.925	1394.75	3	1394.73	0.0257	1	2.35	5.6	K	EAQRIAESNHIK	L			File12471 Spectrum431 scans: 2344
18	sp|O43707|ACTN4_HUMAN	Alpha-actinin-4 OS=Homo sapiens OX=9606 GN=ACTN4 PE=1 SV=2	1233	105245	62	45	47	35	59.1	5.27	9209	1	1	0	715.386	1428.76	2	1428.76	-0.0003	0	74.33	5.4e-07	R	TINEVENQILTR	D			File12471 Spectrum10592 scans: 13042
18	sp|O43707|ACTN4_HUMAN	Alpha-actinin-4 OS=Homo sapiens OX=9606 GN=ACTN4 PE=1 SV=2	1233	105245	62	45	47	35	59.1	5.27	9260	1	1	1	478.578	1432.71	3	1432.71	0	0	24.18	0.057	R	LSNRPAFMPSEGK	M			File12471 Spectrum4018 scans: 6117
18	sp|O43707|ACTN4_HUMAN	Alpha-actinin-4 OS=Homo sapiens OX=9606 GN=ACTN4 PE=1 SV=2	1233	105245	62	45	47	35	59.1	5.27	9960	4	1	1	491.925	1472.75	3	1472.77	-0.0112	1	7.29	2.9	R	VPQKTIQEMQQK	L	Oxidation (M)	0.000000001000.0	File12471 Spectrum1277 scans: 3233
18	sp|O43707|ACTN4_HUMAN	Alpha-actinin-4 OS=Homo sapiens OX=9606 GN=ACTN4 PE=1 SV=2	1233	105245	62	45	47	35	59.1	5.27	10096	1	1	1	494.608	1480.8	3	1480.8	-0.0005	1	42.94	0.00049	R	TIPWLEDRVPQK	T			File12471 Spectrum12261 scans: 14798
18	sp|O43707|ACTN4_HUMAN	Alpha-actinin-4 OS=Homo sapiens OX=9606 GN=ACTN4 PE=1 SV=2	1233	105245	62	45	47	35	59.1	5.27	10097	1	1	1	741.41	1480.8	2	1480.8	0.0011	1	35.18	0.0028	R	TIPWLEDRVPQK	T			File12471 Spectrum12301 scans: 14840
18	sp|O43707|ACTN4_HUMAN	Alpha-actinin-4 OS=Homo sapiens OX=9606 GN=ACTN4 PE=1 SV=2	1233	105245	62	45	47	35	59.1	5.27	10149	1	1	1	743.383	1484.75	2	1484.75	-0.0005	0	35.96	0.0035	K	NVNVQNFHISWK	D			File12471 Spectrum13226 scans: 15813
18	sp|O43707|ACTN4_HUMAN	Alpha-actinin-4 OS=Homo sapiens OX=9606 GN=ACTN4 PE=1 SV=2	1233	105245	62	45	47	35	59.1	5.27	10150	1	0	1	495.925	1484.75	3	1484.75	-0.0005	0	39	0.0018	K	NVNVQNFHISWK	D			File12471 Spectrum13212 scans: 15798
18	sp|O43707|ACTN4_HUMAN	Alpha-actinin-4 OS=Homo sapiens OX=9606 GN=ACTN4 PE=1 SV=2	1233	105245	62	45	47	35	59.1	5.27	10595	1	1	1	757.906	1513.8	2	1513.8	-0.0005	0	81.37	9e-08	K	LVSIGAEEIVDGNAK	M			File12471 Spectrum11328 scans: 13818
18	sp|O43707|ACTN4_HUMAN	Alpha-actinin-4 OS=Homo sapiens OX=9606 GN=ACTN4 PE=1 SV=2	1233	105245	62	45	47	35	59.1	5.27	10967	1	1	0	769.393	1536.77	2	1536.77	0.0052	0	72.71	7.9e-07	R	FAIQDISVEETSAK	E			File12471 Spectrum12325 scans: 14865
18	sp|O43707|ACTN4_HUMAN	Alpha-actinin-4 OS=Homo sapiens OX=9606 GN=ACTN4 PE=1 SV=2	1233	105245	62	45	47	35	59.1	5.27	11138	1	1	1	774.886	1547.76	2	1547.76	0.0003	1	63.95	6.2e-06	K	HRDYETATLSDIK	A			File12471 Spectrum3128 scans: 5178
18	sp|O43707|ACTN4_HUMAN	Alpha-actinin-4 OS=Homo sapiens OX=9606 GN=ACTN4 PE=1 SV=2	1233	105245	62	45	47	35	59.1	5.27	11139	1	0	1	516.927	1547.76	3	1547.76	0.0005	1	51.07	0.00012	K	HRDYETATLSDIK	A			File12471 Spectrum3113 scans: 5163
18	sp|O43707|ACTN4_HUMAN	Alpha-actinin-4 OS=Homo sapiens OX=9606 GN=ACTN4 PE=1 SV=2	1233	105245	62	45	47	35	59.1	5.27	11304	1	1	0	781.368	1560.72	2	1560.72	-0.0024	0	41.86	0.00065	R	ELPPDQAEYCIAR	M			File12471 Spectrum7153 scans: 9422
18	sp|O43707|ACTN4_HUMAN	Alpha-actinin-4 OS=Homo sapiens OX=9606 GN=ACTN4 PE=1 SV=2	1233	105245	62	45	47	35	59.1	5.27	11307	1	1	0	781.37	1560.73	2	1560.72	0.0018	0	49.11	0.00014	R	ELPPDQAEYCIAR	M			File12471 Spectrum6791 scans: 9040
18	sp|O43707|ACTN4_HUMAN	Alpha-actinin-4 OS=Homo sapiens OX=9606 GN=ACTN4 PE=1 SV=2	1233	105245	62	45	47	35	59.1	5.27	12404	3	1	1	545.933	1634.78	3	1634.79	-0.0116	1	0.18	11	R	KAGTQIENIDEDFR	D			File12471 Spectrum235 scans: 2138
18	sp|O43707|ACTN4_HUMAN	Alpha-actinin-4 OS=Homo sapiens OX=9606 GN=ACTN4 PE=1 SV=2	1233	105245	62	45	47	35	59.1	5.27	12922	1	1	1	557.63	1669.87	3	1669.87	0.0005	0	37.16	0.0025	K	QLEAIDQLHLEYAK	R			File12471 Spectrum13206 scans: 15792
18	sp|O43707|ACTN4_HUMAN	Alpha-actinin-4 OS=Homo sapiens OX=9606 GN=ACTN4 PE=1 SV=2	1233	105245	62	45	47	35	59.1	5.27	12923	2	1	1	835.942	1669.87	2	1669.87	0.002	0	9.3	1.5	K	QLEAIDQLHLEYAK	R			File12471 Spectrum9895 scans: 12309
18	sp|O43707|ACTN4_HUMAN	Alpha-actinin-4 OS=Homo sapiens OX=9606 GN=ACTN4 PE=1 SV=2	1233	105245	62	45	47	35	59.1	5.27	12997	1	1	1	559.305	1674.89	3	1674.89	-0.0013	1	40.06	0.00098	K	VLAGDKNFITAEELR	R			File12471 Spectrum10706 scans: 13161
18	sp|O43707|ACTN4_HUMAN	Alpha-actinin-4 OS=Homo sapiens OX=9606 GN=ACTN4 PE=1 SV=2	1233	105245	62	45	47	35	59.1	5.27	14073	1	1	0	439.212	1752.82	4	1752.82	-0.0006	1	20.79	0.087	R	KHEAFESDLAAHQDR	V			File12471 Spectrum560 scans: 2479
18	sp|O43707|ACTN4_HUMAN	Alpha-actinin-4 OS=Homo sapiens OX=9606 GN=ACTN4 PE=1 SV=2	1233	105245	62	45	47	35	59.1	5.27	14148	1	1	1	586.946	1757.82	3	1757.82	0.0012	0	61.56	6.2e-06	K	ICDQWDALGSLTHSR	R			File12471 Spectrum14113 scans: 16745
18	sp|O43707|ACTN4_HUMAN	Alpha-actinin-4 OS=Homo sapiens OX=9606 GN=ACTN4 PE=1 SV=2	1233	105245	62	45	47	35	59.1	5.27	14370	1	1	1	887.469	1772.92	2	1772.92	0.0021	0	69.04	1.5e-06	R	QFASQANVVGPWIQTK	M			File12471 Spectrum14470 scans: 17120
18	sp|O43707|ACTN4_HUMAN	Alpha-actinin-4 OS=Homo sapiens OX=9606 GN=ACTN4 PE=1 SV=2	1233	105245	62	45	47	35	59.1	5.27	14374	1	1	1	887.479	1772.94	2	1772.92	0.0224	0	2.36	6.2	R	QFASQANVVGPWIQTK	M			File12471 Spectrum17654 scans: 20468
18	sp|O43707|ACTN4_HUMAN	Alpha-actinin-4 OS=Homo sapiens OX=9606 GN=ACTN4 PE=1 SV=2	1233	105245	62	45	47	35	59.1	5.27	14521	1	1	1	596.298	1785.87	3	1785.87	0.0003	1	45.14	0.00039	K	ASIHEAWTDGKEAMLK	H			File12471 Spectrum7495 scans: 9783
18	sp|O43707|ACTN4_HUMAN	Alpha-actinin-4 OS=Homo sapiens OX=9606 GN=ACTN4 PE=1 SV=2	1233	105245	62	45	47	35	59.1	5.27	14590	1	1	1	896.933	1791.85	2	1791.85	0.001	0	56.61	2.6e-05	R	MAPYQGPDAVPGALDYK	S			File12471 Spectrum11701 scans: 14210
18	sp|O43707|ACTN4_HUMAN	Alpha-actinin-4 OS=Homo sapiens OX=9606 GN=ACTN4 PE=1 SV=2	1233	105245	62	45	47	35	59.1	5.27	14593	2	1	1	598.293	1791.86	3	1791.85	0.0073	0	0.76	10	R	MAPYQGPDAVPGALDYK	S			File12471 Spectrum285 scans: 2191
18	sp|O43707|ACTN4_HUMAN	Alpha-actinin-4 OS=Homo sapiens OX=9606 GN=ACTN4 PE=1 SV=2	1233	105245	62	45	47	35	59.1	5.27	14793	1	1	1	904.931	1807.85	2	1807.85	0.0024	0	52.28	6.1e-05	R	MAPYQGPDAVPGALDYK	S	Oxidation (M)	0.10000000000000000.0	File12471 Spectrum10125 scans: 12551
18	sp|O43707|ACTN4_HUMAN	Alpha-actinin-4 OS=Homo sapiens OX=9606 GN=ACTN4 PE=1 SV=2	1233	105245	62	45	47	35	59.1	5.27	14887	1	1	1	606.297	1815.87	3	1815.87	0.0016	0	43.26	0.00052	K	MLDAEDIVNTARPDEK	A			File12471 Spectrum11289 scans: 13776
18	sp|O43707|ACTN4_HUMAN	Alpha-actinin-4 OS=Homo sapiens OX=9606 GN=ACTN4 PE=1 SV=2	1233	105245	62	45	47	35	59.1	5.27	14992	1	1	1	457.5	1825.97	4	1825.97	0.0001	1	40.1	0.00089	K	QLEAIDQLHLEYAKR	A			File12471 Spectrum10884 scans: 13351
18	sp|O43707|ACTN4_HUMAN	Alpha-actinin-4 OS=Homo sapiens OX=9606 GN=ACTN4 PE=1 SV=2	1233	105245	62	45	47	35	59.1	5.27	16021	1	1	1	960.508	1919	2	1919	0.0008	0	67.12	2.3e-06	K	LSGSNPYTTVTPQIINSK	W			File12471 Spectrum11070 scans: 13546
18	sp|O43707|ACTN4_HUMAN	Alpha-actinin-4 OS=Homo sapiens OX=9606 GN=ACTN4 PE=1 SV=2	1233	105245	62	45	47	35	59.1	5.27	16029	1	1	1	960.969	1919.92	2	1919.92	0.0004	1	66.07	2.7e-06	K	AGTQIENIDEDFRDGLK	L			File12471 Spectrum13149 scans: 15732
18	sp|O43707|ACTN4_HUMAN	Alpha-actinin-4 OS=Homo sapiens OX=9606 GN=ACTN4 PE=1 SV=2	1233	105245	62	45	47	35	59.1	5.27	16030	1	1	1	640.982	1919.92	3	1919.92	0.0008	1	54.42	4e-05	K	AGTQIENIDEDFRDGLK	L			File12471 Spectrum13124 scans: 15706
18	sp|O43707|ACTN4_HUMAN	Alpha-actinin-4 OS=Homo sapiens OX=9606 GN=ACTN4 PE=1 SV=2	1233	105245	62	45	47	35	59.1	5.27	16799	1	1	0	669.992	2006.96	3	2006.96	-0.0004	0	55.05	3.6e-05	K	AIMTYVSSFYHAFSGAQK	A			File12471 Spectrum18157 scans: 20996
18	sp|O43707|ACTN4_HUMAN	Alpha-actinin-4 OS=Homo sapiens OX=9606 GN=ACTN4 PE=1 SV=2	1233	105245	62	45	47	35	59.1	5.27	16800	1	1	0	1004.49	2006.96	2	2006.96	-0.0004	0	52.74	6.1e-05	K	AIMTYVSSFYHAFSGAQK	A			File12471 Spectrum18161 scans: 21000
18	sp|O43707|ACTN4_HUMAN	Alpha-actinin-4 OS=Homo sapiens OX=9606 GN=ACTN4 PE=1 SV=2	1233	105245	62	45	47	35	59.1	5.27	17221	1	1	1	687.657	2059.95	3	2059.95	-0.0022	0	33.65	0.0036	K	VLAVNQENEHLMEDYEK	L			File12471 Spectrum8434 scans: 10770
18	sp|O43707|ACTN4_HUMAN	Alpha-actinin-4 OS=Homo sapiens OX=9606 GN=ACTN4 PE=1 SV=2	1233	105245	62	45	47	35	59.1	5.27	18097	1	1	1	735.012	2202.01	3	2202.01	0.0008	1	40.97	0.00056	R	ASFNHFDKDHGGALGPEEFK	A			File12471 Spectrum6309 scans: 8534
18	sp|O43707|ACTN4_HUMAN	Alpha-actinin-4 OS=Homo sapiens OX=9606 GN=ACTN4 PE=1 SV=2	1233	105245	62	45	47	35	59.1	5.27	18098	1	1	1	551.511	2202.01	4	2202.01	0.0018	1	27.4	0.013	R	ASFNHFDKDHGGALGPEEFK	A			File12471 Spectrum6308 scans: 8533
18	sp|O43707|ACTN4_HUMAN	Alpha-actinin-4 OS=Homo sapiens OX=9606 GN=ACTN4 PE=1 SV=2	1233	105245	62	45	47	35	59.1	5.27	18852	1	1	1	788.414	2362.22	3	2362.22	0.0022	1	47.09	0.00015	K	LSGSNPYTTVTPQIINSKWEK	V			File12471 Spectrum13445 scans: 16043
18	sp|O43707|ACTN4_HUMAN	Alpha-actinin-4 OS=Homo sapiens OX=9606 GN=ACTN4 PE=1 SV=2	1233	105245	62	45	47	35	59.1	5.27	19417	2	1	1	840.761	2519.26	3	2519.23	0.0275	1	0.41	8.2	R	ISIEMNGTLEDQLSHLKQYER	S	Oxidation (M)	0.000010000000000000000.0	File12471 Spectrum19028 scans: 21910
18	sp|O43707|ACTN4_HUMAN	Alpha-actinin-4 OS=Homo sapiens OX=9606 GN=ACTN4 PE=1 SV=2	1233	105245	62	45	47	35	59.1	5.27	19533	1	1	1	852.73	2555.17	3	2555.17	-0.0038	1	77.02	1.3e-07	K	ACLISLGYDVENDRQGEAEFNR	I			File12471 Spectrum14490 scans: 17141
18	sp|O43707|ACTN4_HUMAN	Alpha-actinin-4 OS=Homo sapiens OX=9606 GN=ACTN4 PE=1 SV=2	1233	105245	62	45	47	35	59.1	5.27	20161	1	1	1	969.138	2904.39	3	2904.39	0.0036	0	103.63	3.7e-10	R	VEQIAAIAQELNELDYYDSHNVNTR	C			File12471 Spectrum18101 scans: 20937	emPAI	2.85
19	sp|P04406|G3P_HUMAN	Glyceraldehyde-3-phosphate dehydrogenase OS=Homo sapiens OX=9606 GN=GAPDH PE=1 SV=3	1179	36201	45	32	21	17	60.6	8.57	666	1	1	0	398.213	794.411	2	794.411	-0.0001	0	30.21	0.012	K	LTGMAFR	V			File12471 Spectrum5889 scans: 8093
19	sp|P04406|G3P_HUMAN	Glyceraldehyde-3-phosphate dehydrogenase OS=Homo sapiens OX=9606 GN=GAPDH PE=1 SV=3	1179	36201	45	32	21	17	60.6	8.57	667	1	1	0	398.213	794.411	2	794.411	-0.0001	0	35.45	0.0034	K	LTGMAFR	V			File12471 Spectrum5686 scans: 7880
19	sp|P04406|G3P_HUMAN	Glyceraldehyde-3-phosphate dehydrogenase OS=Homo sapiens OX=9606 GN=GAPDH PE=1 SV=3	1179	36201	45	32	21	17	60.6	8.57	668	6	1	0	398.213	794.411	2	794.411	0.0002	0	0.62	10	K	LTGMAFR	V			File12471 Spectrum6397 scans: 8626
19	sp|P04406|G3P_HUMAN	Glyceraldehyde-3-phosphate dehydrogenase OS=Homo sapiens OX=9606 GN=GAPDH PE=1 SV=3	1179	36201	45	32	21	17	60.6	8.57	738	1	1	1	403.219	804.424	2	804.424	-0.0001	0	45.34	0.00057	K	VGVNGFGR	I			File12471 Spectrum2951 scans: 4992
19	sp|P04406|G3P_HUMAN	Glyceraldehyde-3-phosphate dehydrogenase OS=Homo sapiens OX=9606 GN=GAPDH PE=1 SV=3	1179	36201	45	32	21	17	60.6	8.57	806	9	1	0	407.761	813.507	2	813.519	-0.0117	1	0.97	8.4	R	IGRLVTR	A			File12471 Spectrum8236 scans: 10562
19	sp|P04406|G3P_HUMAN	Glyceraldehyde-3-phosphate dehydrogenase OS=Homo sapiens OX=9606 GN=GAPDH PE=1 SV=3	1179	36201	45	32	21	17	60.6	8.57	809	10	1	0	407.761	813.507	2	813.519	-0.0111	1	0.27	9.9	R	IGRLVTR	A			File12471 Spectrum8442 scans: 10778
19	sp|P04406|G3P_HUMAN	Glyceraldehyde-3-phosphate dehydrogenase OS=Homo sapiens OX=9606 GN=GAPDH PE=1 SV=3	1179	36201	45	32	21	17	60.6	8.57	1276	1	1	1	435.258	868.501	2	868.502	-0.0004	0	20.33	0.063	K	VIPELNGK	L			File12471 Spectrum4008 scans: 6107
19	sp|P04406|G3P_HUMAN	Glyceraldehyde-3-phosphate dehydrogenase OS=Homo sapiens OX=9606 GN=GAPDH PE=1 SV=3	1179	36201	45	32	21	17	60.6	8.57	4469	6	1	1	566.312	1130.61	2	1130.63	-0.0215	1	1.34	14	K	VGVNGFGRIGR	L			File12471 Spectrum3092 scans: 5141
19	sp|P04406|G3P_HUMAN	Glyceraldehyde-3-phosphate dehydrogenase OS=Homo sapiens OX=9606 GN=GAPDH PE=1 SV=3	1179	36201	45	32	21	17	60.6	8.57	4470	3	1	1	566.312	1130.61	2	1130.63	-0.0213	1	4.9	6	K	VGVNGFGRIGR	L			File12471 Spectrum13617 scans: 16223
19	sp|P04406|G3P_HUMAN	Glyceraldehyde-3-phosphate dehydrogenase OS=Homo sapiens OX=9606 GN=GAPDH PE=1 SV=3	1179	36201	45	32	21	17	60.6	8.57	4471	2	1	1	377.878	1130.61	3	1130.63	-0.02	1	7.41	3.3	K	VGVNGFGRIGR	L			File12471 Spectrum4400 scans: 6522
19	sp|P04406|G3P_HUMAN	Glyceraldehyde-3-phosphate dehydrogenase OS=Homo sapiens OX=9606 GN=GAPDH PE=1 SV=3	1179	36201	45	32	21	17	60.6	8.57	4472	2	1	1	566.313	1130.61	2	1130.63	-0.0185	1	7.54	3.3	K	VGVNGFGRIGR	L			File12471 Spectrum4373 scans: 6494
19	sp|P04406|G3P_HUMAN	Glyceraldehyde-3-phosphate dehydrogenase OS=Homo sapiens OX=9606 GN=GAPDH PE=1 SV=3	1179	36201	45	32	21	17	60.6	8.57	5494	1	1	1	401.207	1200.6	3	1200.6	-0.0004	0	38.02	0.0022	R	VVDLMAHMASK	E			File12471 Spectrum7329 scans: 9607
19	sp|P04406|G3P_HUMAN	Glyceraldehyde-3-phosphate dehydrogenase OS=Homo sapiens OX=9606 GN=GAPDH PE=1 SV=3	1179	36201	45	32	21	17	60.6	8.57	7578	1	1	1	665.829	1329.64	2	1329.64	0.001	1	58.18	2e-05	R	VVDLMAHMASKE	-			File12471 Spectrum7835 scans: 10141
19	sp|P04406|G3P_HUMAN	Glyceraldehyde-3-phosphate dehydrogenase OS=Homo sapiens OX=9606 GN=GAPDH PE=1 SV=3	1179	36201	45	32	21	17	60.6	8.57	7579	1	1	1	444.222	1329.64	3	1329.64	0.0014	1	31.4	0.0094	R	VVDLMAHMASKE	-			File12471 Spectrum7854 scans: 10161
19	sp|P04406|G3P_HUMAN	Glyceraldehyde-3-phosphate dehydrogenase OS=Homo sapiens OX=9606 GN=GAPDH PE=1 SV=3	1179	36201	45	32	21	17	60.6	8.57	7826	3	1	1	449.553	1345.64	3	1345.64	0.0007	1	7.4	2.6	R	VVDLMAHMASKE	-	Oxidation (M)	0.000010000000.0	File12471 Spectrum2763 scans: 4794
19	sp|P04406|G3P_HUMAN	Glyceraldehyde-3-phosphate dehydrogenase OS=Homo sapiens OX=9606 GN=GAPDH PE=1 SV=3	1179	36201	45	32	21	17	60.6	8.57	7827	1	1	1	673.827	1345.64	2	1345.64	0.002	1	33.31	0.0064	R	VVDLMAHMASKE	-	Oxidation (M)	0.000000010000.0	File12471 Spectrum2877 scans: 4914
19	sp|P04406|G3P_HUMAN	Glyceraldehyde-3-phosphate dehydrogenase OS=Homo sapiens OX=9606 GN=GAPDH PE=1 SV=3	1179	36201	45	32	21	17	60.6	8.57	7828	1	1	1	673.827	1345.64	2	1345.64	0.0024	1	9.87	1.5	R	VVDLMAHMASKE	-	Oxidation (M)	0.000010000000.0	File12471 Spectrum2665 scans: 4691
19	sp|P04406|G3P_HUMAN	Glyceraldehyde-3-phosphate dehydrogenase OS=Homo sapiens OX=9606 GN=GAPDH PE=1 SV=3	1179	36201	45	32	21	17	60.6	8.57	8897	1	1	1	706.397	1410.78	2	1410.78	-0.0044	0	59.15	1.2e-05	R	GALQNIIPASTGAAK	A			File12471 Spectrum10712 scans: 13168
19	sp|P04406|G3P_HUMAN	Glyceraldehyde-3-phosphate dehydrogenase OS=Homo sapiens OX=9606 GN=GAPDH PE=1 SV=3	1179	36201	45	32	21	17	60.6	8.57	8898	1	1	1	706.399	1410.78	2	1410.78	0.0003	0	53.15	4.7e-05	R	GALQNIIPASTGAAK	A			File12471 Spectrum10539 scans: 12986
19	sp|P04406|G3P_HUMAN	Glyceraldehyde-3-phosphate dehydrogenase OS=Homo sapiens OX=9606 GN=GAPDH PE=1 SV=3	1179	36201	45	32	21	17	60.6	8.57	8899	1	1	1	706.399	1410.78	2	1410.78	0.0014	0	50.67	8.3e-05	R	GALQNIIPASTGAAK	A			File12471 Spectrum10160 scans: 12588
19	sp|P04406|G3P_HUMAN	Glyceraldehyde-3-phosphate dehydrogenase OS=Homo sapiens OX=9606 GN=GAPDH PE=1 SV=3	1179	36201	45	32	21	17	60.6	8.57	10844	1	1	1	765.901	1529.79	2	1529.79	-0.0005	0	89.3	1.7e-08	R	VPTANVSVVDLTCR	L			File12471 Spectrum11365 scans: 13857
19	sp|P04406|G3P_HUMAN	Glyceraldehyde-3-phosphate dehydrogenase OS=Homo sapiens OX=9606 GN=GAPDH PE=1 SV=3	1179	36201	45	32	21	17	60.6	8.57	10845	1	1	1	510.937	1529.79	3	1529.79	0.0012	0	23.29	0.066	R	VPTANVSVVDLTCR	L			File12471 Spectrum11453 scans: 13949
19	sp|P04406|G3P_HUMAN	Glyceraldehyde-3-phosphate dehydrogenase OS=Homo sapiens OX=9606 GN=GAPDH PE=1 SV=3	1179	36201	45	32	21	17	60.6	8.57	12078	1	1	1	807.454	1612.89	2	1612.89	0	0	63.27	3.8e-06	K	LVINGNPITIFQER	D			File12471 Spectrum17639 scans: 20452
19	sp|P04406|G3P_HUMAN	Glyceraldehyde-3-phosphate dehydrogenase OS=Homo sapiens OX=9606 GN=GAPDH PE=1 SV=3	1179	36201	45	32	21	17	60.6	8.57	12554	2	1	1	823.444	1644.87	2	1644.9	-0.0294	1	3.9	4.9	K	VIPELNGKLTGMAFR	V			File12471 Spectrum14607 scans: 17264
19	sp|P04406|G3P_HUMAN	Glyceraldehyde-3-phosphate dehydrogenase OS=Homo sapiens OX=9606 GN=GAPDH PE=1 SV=3	1179	36201	45	32	21	17	60.6	8.57	13897	1	1	1	870.474	1738.93	2	1738.93	0.0014	1	27	0.017	R	DGRGALQNIIPASTGAAK	A			File12471 Spectrum9711 scans: 12115
19	sp|P04406|G3P_HUMAN	Glyceraldehyde-3-phosphate dehydrogenase OS=Homo sapiens OX=9606 GN=GAPDH PE=1 SV=3	1179	36201	45	32	21	17	60.6	8.57	14220	1	1	1	882.404	1762.79	2	1762.8	-0.0009	0	79.86	9.7e-08	K	LISWYDNEFGYSNR	V			File12471 Spectrum16177 scans: 18917
19	sp|P04406|G3P_HUMAN	Glyceraldehyde-3-phosphate dehydrogenase OS=Homo sapiens OX=9606 GN=GAPDH PE=1 SV=3	1179	36201	45	32	21	17	60.6	8.57	14221	1	1	1	882.405	1762.8	2	1762.8	0.0008	0	75.81	2.6e-07	K	LISWYDNEFGYSNR	V			File12471 Spectrum20275 scans: 23260
19	sp|P04406|G3P_HUMAN	Glyceraldehyde-3-phosphate dehydrogenase OS=Homo sapiens OX=9606 GN=GAPDH PE=1 SV=3	1179	36201	45	32	21	17	60.6	8.57	15068	1	1	1	917.468	1832.92	2	1832.91	0.0094	0	82.65	7.2e-08	K	IISNASCTTNCLAPLAK	V			File12471 Spectrum8552 scans: 10894
19	sp|P04406|G3P_HUMAN	Glyceraldehyde-3-phosphate dehydrogenase OS=Homo sapiens OX=9606 GN=GAPDH PE=1 SV=3	1179	36201	45	32	21	17	60.6	8.57	17097	1	1	1	681.041	2040.1	3	2040.1	0.0009	1	40.66	0.00052	K	LVINGNPITIFQERDPSK	I			File12471 Spectrum16520 scans: 19277
19	sp|P04406|G3P_HUMAN	Glyceraldehyde-3-phosphate dehydrogenase OS=Homo sapiens OX=9606 GN=GAPDH PE=1 SV=3	1179	36201	45	32	21	17	60.6	8.57	17098	1	1	1	1021.06	2040.1	2	2040.1	0.001	1	70.29	5.7e-07	K	LVINGNPITIFQERDPSK	I			File12471 Spectrum16537 scans: 19295
19	sp|P04406|G3P_HUMAN	Glyceraldehyde-3-phosphate dehydrogenase OS=Homo sapiens OX=9606 GN=GAPDH PE=1 SV=3	1179	36201	45	32	21	17	60.6	8.57	18063	1	1	1	733.072	2196.19	3	2196.19	0.0008	1	44.8	0.00017	R	VPTANVSVVDLTCRLEKPAK	Y			File12471 Spectrum12904 scans: 15474
19	sp|P04406|G3P_HUMAN	Glyceraldehyde-3-phosphate dehydrogenase OS=Homo sapiens OX=9606 GN=GAPDH PE=1 SV=3	1179	36201	45	32	21	17	60.6	8.57	18064	1	1	1	550.056	2196.2	4	2196.19	0.0014	1	23.2	0.024	R	VPTANVSVVDLTCRLEKPAK	Y			File12471 Spectrum12884 scans: 15453
19	sp|P04406|G3P_HUMAN	Glyceraldehyde-3-phosphate dehydrogenase OS=Homo sapiens OX=9606 GN=GAPDH PE=1 SV=3	1179	36201	45	32	21	17	60.6	8.57	18159	1	1	1	1107.06	2212.1	2	2212.1	-0.0009	0	16.83	0.22	R	VIISAPSADAPMFVMGVNHEK	Y			File12471 Spectrum16186 scans: 18926
19	sp|P04406|G3P_HUMAN	Glyceraldehyde-3-phosphate dehydrogenase OS=Homo sapiens OX=9606 GN=GAPDH PE=1 SV=3	1179	36201	45	32	21	17	60.6	8.57	18160	1	1	1	738.375	2212.1	3	2212.1	0.0024	0	81.73	7.1e-08	R	VIISAPSADAPMFVMGVNHEK	Y			File12471 Spectrum16161 scans: 18900
19	sp|P04406|G3P_HUMAN	Glyceraldehyde-3-phosphate dehydrogenase OS=Homo sapiens OX=9606 GN=GAPDH PE=1 SV=3	1179	36201	45	32	21	17	60.6	8.57	18229	1	1	1	743.704	2228.09	3	2228.1	-0.0072	0	34.65	0.0037	R	VIISAPSADAPMFVMGVNHEK	Y	Oxidation (M)	0.000000000000001000000.0	File12471 Spectrum13670 scans: 16279
19	sp|P04406|G3P_HUMAN	Glyceraldehyde-3-phosphate dehydrogenase OS=Homo sapiens OX=9606 GN=GAPDH PE=1 SV=3	1179	36201	45	32	21	17	60.6	8.57	18460	1	1	1	1139.02	2276.03	2	2276.03	-0.0048	0	107.33	1.1e-10	K	WGDAGAEYVVESTGVFTTMEK	A			File12471 Spectrum17840 scans: 20663
19	sp|P04406|G3P_HUMAN	Glyceraldehyde-3-phosphate dehydrogenase OS=Homo sapiens OX=9606 GN=GAPDH PE=1 SV=3	1179	36201	45	32	21	17	60.6	8.57	18461	1	1	1	759.684	2276.03	3	2276.03	0.0003	0	66.18	1.6e-06	K	WGDAGAEYVVESTGVFTTMEK	A			File12471 Spectrum17858 scans: 20682
19	sp|P04406|G3P_HUMAN	Glyceraldehyde-3-phosphate dehydrogenase OS=Homo sapiens OX=9606 GN=GAPDH PE=1 SV=3	1179	36201	45	32	21	17	60.6	8.57	18558	1	1	1	1147.02	2292.03	2	2292.03	0.0025	0	72.75	3.2e-07	K	WGDAGAEYVVESTGVFTTMEK	A	Oxidation (M)	0.000000000000000000100.0	File12471 Spectrum16825 scans: 19597
19	sp|P04406|G3P_HUMAN	Glyceraldehyde-3-phosphate dehydrogenase OS=Homo sapiens OX=9606 GN=GAPDH PE=1 SV=3	1179	36201	45	32	21	17	60.6	8.57	19410	1	1	1	840.077	2517.21	3	2517.21	0.0008	1	72.94	4.4e-07	K	IKWGDAGAEYVVESTGVFTTMEK	A			File12471 Spectrum17596 scans: 20407
19	sp|P04406|G3P_HUMAN	Glyceraldehyde-3-phosphate dehydrogenase OS=Homo sapiens OX=9606 GN=GAPDH PE=1 SV=3	1179	36201	45	32	21	17	60.6	8.57	19666	1	1	1	865.792	2594.35	3	2594.35	0.0013	0	79.72	7.6e-08	K	VIHDNFGIVEGLMTTVHAITATQK	T			File12471 Spectrum19394 scans: 22295
19	sp|P04406|G3P_HUMAN	Glyceraldehyde-3-phosphate dehydrogenase OS=Homo sapiens OX=9606 GN=GAPDH PE=1 SV=3	1179	36201	45	32	21	17	60.6	8.57	19667	1	1	1	649.596	2594.36	4	2594.35	0.0027	0	75.8	1.9e-07	K	VIHDNFGIVEGLMTTVHAITATQK	T			File12471 Spectrum19382 scans: 22282
19	sp|P04406|G3P_HUMAN	Glyceraldehyde-3-phosphate dehydrogenase OS=Homo sapiens OX=9606 GN=GAPDH PE=1 SV=3	1179	36201	45	32	21	17	60.6	8.57	19696	1	1	1	871.123	2610.35	3	2610.35	0.0008	0	51.21	5.3e-05	K	VIHDNFGIVEGLMTTVHAITATQK	T	Oxidation (M)	0.000000000000100000000000.0	File12471 Spectrum18022 scans: 20854
19	sp|P04406|G3P_HUMAN	Glyceraldehyde-3-phosphate dehydrogenase OS=Homo sapiens OX=9606 GN=GAPDH PE=1 SV=3	1179	36201	45	32	21	17	60.6	8.57	20184	1	1	1	978.49	2932.45	3	2932.45	0.0006	1	75.11	2.7e-07	R	VIISAPSADAPMFVMGVNHEKYDNSLK	I			File12471 Spectrum15940 scans: 18668
19	sp|P04406|G3P_HUMAN	Glyceraldehyde-3-phosphate dehydrogenase OS=Homo sapiens OX=9606 GN=GAPDH PE=1 SV=3	1179	36201	45	32	21	17	60.6	8.57	20185	1	1	1	734.119	2932.45	4	2932.45	0.0007	1	72.21	5.3e-07	R	VIISAPSADAPMFVMGVNHEKYDNSLK	I			File12471 Spectrum15936 scans: 18664
19	sp|P04406|G3P_HUMAN	Glyceraldehyde-3-phosphate dehydrogenase OS=Homo sapiens OX=9606 GN=GAPDH PE=1 SV=3	1179	36201	45	32	21	17	60.6	8.57	20199	1	1	1	983.822	2948.44	3	2948.44	0.0014	1	33.25	0.0039	R	VIISAPSADAPMFVMGVNHEKYDNSLK	I	Oxidation (M)	0.000000000001000000000000000.0	File12471 Spectrum13813 scans: 16429	emPAI	10.63
20	sp|P10809|CH60_HUMAN	60 kDa heat shock protein, mitochondrial OS=Homo sapiens OX=9606 GN=HSPD1 PE=1 SV=2	1153	61187	40	27	23	18	42.8	5.7	350	8	1	1	366.724	731.433	2	731.433	0.0004	0	5.9	1.9	R	LPTVFR	Q			File12471 Spectrum7890 scans: 10198
20	sp|P10809|CH60_HUMAN	60 kDa heat shock protein, mitochondrial OS=Homo sapiens OX=9606 GN=HSPD1 PE=1 SV=2	1153	61187	40	27	23	18	42.8	5.7	386	1	1	1	372.219	742.423	2	742.423	0	0	24.07	0.072	K	GIIDPTK	V			File12471 Spectrum2380 scans: 4392
20	sp|P10809|CH60_HUMAN	60 kDa heat shock protein, mitochondrial OS=Homo sapiens OX=9606 GN=HSPD1 PE=1 SV=2	1153	61187	40	27	23	18	42.8	5.7	387	8	1	1	372.224	742.433	2	742.423	0.0109	0	6.71	4.4	K	GIIDPTK	V			File12471 Spectrum4624 scans: 6757
20	sp|P10809|CH60_HUMAN	60 kDa heat shock protein, mitochondrial OS=Homo sapiens OX=9606 GN=HSPD1 PE=1 SV=2	1153	61187	40	27	23	18	42.8	5.7	599	1	1	1	393.26	784.504	2	784.506	-0.0014	0	41.03	0.0007	K	IGIEIIK	R			File12471 Spectrum10946 scans: 13416
20	sp|P10809|CH60_HUMAN	60 kDa heat shock protein, mitochondrial OS=Homo sapiens OX=9606 GN=HSPD1 PE=1 SV=2	1153	61187	40	27	23	18	42.8	5.7	1037	9	1	1	422.25	842.485	2	842.497	-0.0127	1	1.69	11	K	LNERLAK	L			File12471 Spectrum3554 scans: 5627
20	sp|P10809|CH60_HUMAN	60 kDa heat shock protein, mitochondrial OS=Homo sapiens OX=9606 GN=HSPD1 PE=1 SV=2	1153	61187	40	27	23	18	42.8	5.7	1053	1	1	1	422.76	843.506	2	843.507	-0.0006	0	37.64	0.0029	K	VGEVIVTK	D			File12471 Spectrum1994 scans: 3986
20	sp|P10809|CH60_HUMAN	60 kDa heat shock protein, mitochondrial OS=Homo sapiens OX=9606 GN=HSPD1 PE=1 SV=2	1153	61187	40	27	23	18	42.8	5.7	1554	1	1	1	451.271	900.528	2	900.528	0.0003	0	46.35	0.00032	K	LSDGVAVLK	V			File12471 Spectrum5566 scans: 7753
20	sp|P10809|CH60_HUMAN	60 kDa heat shock protein, mitochondrial OS=Homo sapiens OX=9606 GN=HSPD1 PE=1 SV=2	1153	61187	40	27	23	18	42.8	5.7	1661	1	1	1	456.797	911.58	2	911.58	-0.0002	0	41.46	0.00026	K	VGLQVVAVK	A			File12471 Spectrum7714 scans: 10014
20	sp|P10809|CH60_HUMAN	60 kDa heat shock protein, mitochondrial OS=Homo sapiens OX=9606 GN=HSPD1 PE=1 SV=2	1153	61187	40	27	23	18	42.8	5.7	1984	10	1	1	471.305	940.596	2	940.607	-0.0113	1	1.55	2.8	K	IGIEIIKR	T			File12471 Spectrum17872 scans: 20696
20	sp|P10809|CH60_HUMAN	60 kDa heat shock protein, mitochondrial OS=Homo sapiens OX=9606 GN=HSPD1 PE=1 SV=2	1153	61187	40	27	23	18	42.8	5.7	1986	1	1	1	314.543	940.606	3	940.607	-0.0012	1	45.84	5.7e-05	K	IGIEIIKR	T			File12471 Spectrum6917 scans: 9175
20	sp|P10809|CH60_HUMAN	60 kDa heat shock protein, mitochondrial OS=Homo sapiens OX=9606 GN=HSPD1 PE=1 SV=2	1153	61187	40	27	23	18	42.8	5.7	1987	1	1	1	471.31	940.606	2	940.607	-0.0004	1	55.46	6.3e-06	K	IGIEIIKR	T			File12471 Spectrum6919 scans: 9177
20	sp|P10809|CH60_HUMAN	60 kDa heat shock protein, mitochondrial OS=Homo sapiens OX=9606 GN=HSPD1 PE=1 SV=2	1153	61187	40	27	23	18	42.8	5.7	2204	8	1	1	481.242	960.47	2	960.478	-0.0082	1	1.55	14	K	APGFGDNRK	N			File12471 Spectrum2415 scans: 4429
20	sp|P10809|CH60_HUMAN	60 kDa heat shock protein, mitochondrial OS=Homo sapiens OX=9606 GN=HSPD1 PE=1 SV=2	1153	61187	40	27	23	18	42.8	5.7	5261	1	1	1	396.245	1185.71	3	1185.72	-0.0015	1	38.93	0.00048	R	TLKIPAMTIAK	N			File12471 Spectrum10797 scans: 13258
20	sp|P10809|CH60_HUMAN	60 kDa heat shock protein, mitochondrial OS=Homo sapiens OX=9606 GN=HSPD1 PE=1 SV=2	1153	61187	40	27	23	18	42.8	5.7	5262	1	1	1	396.246	1185.71	3	1185.72	-0.0006	1	12.95	0.16	R	TLKIPAMTIAK	N			File12471 Spectrum10962 scans: 13433
20	sp|P10809|CH60_HUMAN	60 kDa heat shock protein, mitochondrial OS=Homo sapiens OX=9606 GN=HSPD1 PE=1 SV=2	1153	61187	40	27	23	18	42.8	5.7	5263	1	1	1	593.865	1185.72	2	1185.72	0.0004	1	17.95	0.051	R	TLKIPAMTIAK	N			File12471 Spectrum10813 scans: 13276
20	sp|P10809|CH60_HUMAN	60 kDa heat shock protein, mitochondrial OS=Homo sapiens OX=9606 GN=HSPD1 PE=1 SV=2	1153	61187	40	27	23	18	42.8	5.7	5732	1	1	1	608.333	1214.65	2	1214.65	0.0009	0	52.71	9.7e-05	K	NAGVEGSLIVEK	I			File12471 Spectrum6261 scans: 8484
20	sp|P10809|CH60_HUMAN	60 kDa heat shock protein, mitochondrial OS=Homo sapiens OX=9606 GN=HSPD1 PE=1 SV=2	1153	61187	40	27	23	18	42.8	5.7	5733	1	1	1	608.334	1214.65	2	1214.65	0.0025	0	11.29	1.4	K	NAGVEGSLIVEK	I			File12471 Spectrum6438 scans: 8670
20	sp|P10809|CH60_HUMAN	60 kDa heat shock protein, mitochondrial OS=Homo sapiens OX=9606 GN=HSPD1 PE=1 SV=2	1153	61187	40	27	23	18	42.8	5.7	7781	5	1	1	672.858	1343.7	2	1343.71	-0.0071	0	2.28	8.6	R	TVIIEQSWGSPK	V			File12471 Spectrum9395 scans: 11783
20	sp|P10809|CH60_HUMAN	60 kDa heat shock protein, mitochondrial OS=Homo sapiens OX=9606 GN=HSPD1 PE=1 SV=2	1153	61187	40	27	23	18	42.8	5.7	7787	1	1	1	672.862	1343.71	2	1343.71	0.0009	0	62.58	8.5e-06	R	TVIIEQSWGSPK	V			File12471 Spectrum9604 scans: 12003
20	sp|P10809|CH60_HUMAN	60 kDa heat shock protein, mitochondrial OS=Homo sapiens OX=9606 GN=HSPD1 PE=1 SV=2	1153	61187	40	27	23	18	42.8	5.7	8528	1	1	1	695.356	1388.7	2	1388.7	-0.0005	0	30.07	0.018	R	GYISPYFINTSK	G			File12471 Spectrum13127 scans: 15709
20	sp|P10809|CH60_HUMAN	60 kDa heat shock protein, mitochondrial OS=Homo sapiens OX=9606 GN=HSPD1 PE=1 SV=2	1153	61187	40	27	23	18	42.8	5.7	11258	1	1	1	778.96	1555.9	2	1555.9	0.0037	1	58.64	3.9e-06	R	GVMLAVDAVIAELKK	Q			File12471 Spectrum19141 scans: 22029
20	sp|P10809|CH60_HUMAN	60 kDa heat shock protein, mitochondrial OS=Homo sapiens OX=9606 GN=HSPD1 PE=1 SV=2	1153	61187	40	27	23	18	42.8	5.7	11917	1	1	1	534.307	1599.9	3	1599.9	-0.0037	1	2.07	3.8	R	RGVMLAVDAVIAELK	K	Oxidation (M)	0.000100000000000.0	File12471 Spectrum12924 scans: 15495
20	sp|P10809|CH60_HUMAN	60 kDa heat shock protein, mitochondrial OS=Homo sapiens OX=9606 GN=HSPD1 PE=1 SV=2	1153	61187	40	27	23	18	42.8	5.7	12337	1	1	1	544.307	1629.9	3	1629.9	-0.0016	1	56.25	2e-05	K	VGEVIVTKDDAMLLK	G			File12471 Spectrum11723 scans: 14233
20	sp|P10809|CH60_HUMAN	60 kDa heat shock protein, mitochondrial OS=Homo sapiens OX=9606 GN=HSPD1 PE=1 SV=2	1153	61187	40	27	23	18	42.8	5.7	12338	1	1	1	815.959	1629.9	2	1629.9	0.002	1	59.65	8.7e-06	K	VGEVIVTKDDAMLLK	G			File12471 Spectrum11709 scans: 14218
20	sp|P10809|CH60_HUMAN	60 kDa heat shock protein, mitochondrial OS=Homo sapiens OX=9606 GN=HSPD1 PE=1 SV=2	1153	61187	40	27	23	18	42.8	5.7	12582	1	1	1	549.64	1645.9	3	1645.9	0.0021	1	26.43	0.018	K	VGEVIVTKDDAMLLK	G	Oxidation (M)	0.000000000001000.0	File12471 Spectrum9254 scans: 11635
20	sp|P10809|CH60_HUMAN	60 kDa heat shock protein, mitochondrial OS=Homo sapiens OX=9606 GN=HSPD1 PE=1 SV=2	1153	61187	40	27	23	18	42.8	5.7	13116	1	1	1	842.956	1683.9	2	1683.9	0.0005	0	79.87	1.1e-07	R	AAVEEGIVLGGGCALLR	C			File12471 Spectrum16324 scans: 19071
20	sp|P10809|CH60_HUMAN	60 kDa heat shock protein, mitochondrial OS=Homo sapiens OX=9606 GN=HSPD1 PE=1 SV=2	1153	61187	40	27	23	18	42.8	5.7	13117	1	1	1	562.307	1683.9	3	1683.9	0.0007	0	62.25	6.6e-06	R	AAVEEGIVLGGGCALLR	C			File12471 Spectrum16349 scans: 19097
20	sp|P10809|CH60_HUMAN	60 kDa heat shock protein, mitochondrial OS=Homo sapiens OX=9606 GN=HSPD1 PE=1 SV=2	1153	61187	40	27	23	18	42.8	5.7	14328	1	1	1	886.431	1770.85	2	1770.85	0.002	0	69.47	1.4e-06	R	CIPALDSLTPANEDQK	I			File12471 Spectrum12489 scans: 15037
20	sp|P10809|CH60_HUMAN	60 kDa heat shock protein, mitochondrial OS=Homo sapiens OX=9606 GN=HSPD1 PE=1 SV=2	1153	61187	40	27	23	18	42.8	5.7	16008	1	1	1	960.039	1918.06	2	1918.06	0.0006	0	93.14	2.4e-09	K	ISSIQSIVPALEIANAHR	K			File12471 Spectrum17009 scans: 19790
20	sp|P10809|CH60_HUMAN	60 kDa heat shock protein, mitochondrial OS=Homo sapiens OX=9606 GN=HSPD1 PE=1 SV=2	1153	61187	40	27	23	18	42.8	5.7	16009	1	1	1	640.362	1918.06	3	1918.06	0.0011	0	68.46	6.8e-07	K	ISSIQSIVPALEIANAHR	K			File12471 Spectrum16997 scans: 19778
20	sp|P10809|CH60_HUMAN	60 kDa heat shock protein, mitochondrial OS=Homo sapiens OX=9606 GN=HSPD1 PE=1 SV=2	1153	61187	40	27	23	18	42.8	5.7	16010	3	1	1	960.05	1918.08	2	1918.06	0.0211	0	0.92	2.5	K	ISSIQSIVPALEIANAHR	K			File12471 Spectrum14914 scans: 17586
20	sp|P10809|CH60_HUMAN	60 kDa heat shock protein, mitochondrial OS=Homo sapiens OX=9606 GN=HSPD1 PE=1 SV=2	1153	61187	40	27	23	18	42.8	5.7	16011	3	1	1	640.37	1918.09	3	1918.06	0.0235	0	1.96	2	K	ISSIQSIVPALEIANAHR	K			File12471 Spectrum14890 scans: 17561
20	sp|P10809|CH60_HUMAN	60 kDa heat shock protein, mitochondrial OS=Homo sapiens OX=9606 GN=HSPD1 PE=1 SV=2	1153	61187	40	27	23	18	42.8	5.7	16053	1	1	1	641.656	1921.95	3	1921.95	0.0011	1	57.67	2.1e-05	K	TLNDELEIIEGMKFDR	G			File12471 Spectrum17536 scans: 20344
20	sp|P10809|CH60_HUMAN	60 kDa heat shock protein, mitochondrial OS=Homo sapiens OX=9606 GN=HSPD1 PE=1 SV=2	1153	61187	40	27	23	18	42.8	5.7	17142	1	1	1	512.547	2046.16	4	2046.16	-0.0018	1	65.48	6.2e-07	K	KISSIQSIVPALEIANAHR	K			File12471 Spectrum15908 scans: 18634
20	sp|P10809|CH60_HUMAN	60 kDa heat shock protein, mitochondrial OS=Homo sapiens OX=9606 GN=HSPD1 PE=1 SV=2	1153	61187	40	27	23	18	42.8	5.7	17143	1	1	1	683.06	2046.16	3	2046.16	-0.0005	1	64.75	7.4e-07	K	KISSIQSIVPALEIANAHR	K			File12471 Spectrum15895 scans: 18621
20	sp|P10809|CH60_HUMAN	60 kDa heat shock protein, mitochondrial OS=Homo sapiens OX=9606 GN=HSPD1 PE=1 SV=2	1153	61187	40	27	23	18	42.8	5.7	18570	1	1	1	1148.08	2294.15	2	2294.15	0.002	1	49.78	0.00011	R	IQEIIEQLDVTTSEYEKEK	L			File12471 Spectrum15893 scans: 18618
20	sp|P10809|CH60_HUMAN	60 kDa heat shock protein, mitochondrial OS=Homo sapiens OX=9606 GN=HSPD1 PE=1 SV=2	1153	61187	40	27	23	18	42.8	5.7	19542	1	1	1	1280.63	2559.24	2	2559.24	0.002	0	148.43	1.5e-14	K	LVQDVANNTNEEAGDGTTTATVLAR	S			File12471 Spectrum7531 scans: 9820
20	sp|P10809|CH60_HUMAN	60 kDa heat shock protein, mitochondrial OS=Homo sapiens OX=9606 GN=HSPD1 PE=1 SV=2	1153	61187	40	27	23	18	42.8	5.7	19543	1	1	1	854.088	2559.24	3	2559.24	0.0021	0	83.5	4.7e-08	K	LVQDVANNTNEEAGDGTTTATVLAR	S			File12471 Spectrum7690 scans: 9988
20	sp|P10809|CH60_HUMAN	60 kDa heat shock protein, mitochondrial OS=Homo sapiens OX=9606 GN=HSPD1 PE=1 SV=2	1153	61187	40	27	23	18	42.8	5.7	19544	1	1	1	1280.63	2559.24	2	2559.24	0.0023	0	160.09	1e-15	K	LVQDVANNTNEEAGDGTTTATVLAR	S			File12471 Spectrum7691 scans: 9989
20	sp|P10809|CH60_HUMAN	60 kDa heat shock protein, mitochondrial OS=Homo sapiens OX=9606 GN=HSPD1 PE=1 SV=2	1153	61187	40	27	23	18	42.8	5.7	19545	1	1	1	854.089	2559.24	3	2559.24	0.0026	0	47.9	0.00017	K	LVQDVANNTNEEAGDGTTTATVLAR	S			File12471 Spectrum7532 scans: 9821	emPAI	2.7
21	sp|P22314|UBA1_HUMAN	Ubiquitin-like modifier-activating enzyme 1 OS=Homo sapiens OX=9606 GN=UBA1 PE=1 SV=3	1138	118858	45	31	32	25	35.3	5.49	606	1	1	1	393.739	785.464	2	785.465	-0.0005	0	34.5	0.0076	R	GLGVEIAK	N			File12471 Spectrum4938 scans: 7090
21	sp|P22314|UBA1_HUMAN	Ubiquitin-like modifier-activating enzyme 1 OS=Homo sapiens OX=9606 GN=UBA1 PE=1 SV=3	1138	118858	45	31	32	25	35.3	5.49	793	1	1	1	407.263	812.511	2	812.512	-0.0005	0	25.93	0.021	K	NIILGGVK	A			File12471 Spectrum7155 scans: 9425
21	sp|P22314|UBA1_HUMAN	Ubiquitin-like modifier-activating enzyme 1 OS=Homo sapiens OX=9606 GN=UBA1 PE=1 SV=3	1138	118858	45	31	32	25	35.3	5.49	906	5	1	1	414.726	827.438	2	827.439	-0.0004	0	3.46	5.5	K	ATLPSPDK	L			File12471 Spectrum2056 scans: 4051
21	sp|P22314|UBA1_HUMAN	Ubiquitin-like modifier-activating enzyme 1 OS=Homo sapiens OX=9606 GN=UBA1 PE=1 SV=3	1138	118858	45	31	32	25	35.3	5.49	1126	2	1	1	426.709	851.403	2	851.406	-0.0031	0	10.05	1.2	-	MSSSPLSK	K	Oxidation (M)	0.10000000.0	File12471 Spectrum5271 scans: 7442
21	sp|P22314|UBA1_HUMAN	Ubiquitin-like modifier-activating enzyme 1 OS=Homo sapiens OX=9606 GN=UBA1 PE=1 SV=3	1138	118858	45	31	32	25	35.3	5.49	1127	2	1	1	426.718	851.421	2	851.406	0.015	0	13.46	0.63	-	MSSSPLSK	K	Oxidation (M)	0.10000000.0	File12471 Spectrum9185 scans: 11563
21	sp|P22314|UBA1_HUMAN	Ubiquitin-like modifier-activating enzyme 1 OS=Homo sapiens OX=9606 GN=UBA1 PE=1 SV=3	1138	118858	45	31	32	25	35.3	5.49	1207	9	1	1	431.229	860.443	2	860.435	0.008	0	5.52	6.2	K	SDTAAAAVR	Q			File12471 Spectrum6332 scans: 8558
21	sp|P22314|UBA1_HUMAN	Ubiquitin-like modifier-activating enzyme 1 OS=Homo sapiens OX=9606 GN=UBA1 PE=1 SV=3	1138	118858	45	31	32	25	35.3	5.49	2194	1	1	1	480.745	959.476	2	959.475	0.0002	0	20.39	0.18	K	QFLDYFK	T			File12471 Spectrum15524 scans: 18230
21	sp|P22314|UBA1_HUMAN	Ubiquitin-like modifier-activating enzyme 1 OS=Homo sapiens OX=9606 GN=UBA1 PE=1 SV=3	1138	118858	45	31	32	25	35.3	5.49	2419	7	1	1	490.753	979.491	2	979.501	-0.0094	1	1.64	11	-	MSSSPLSKK	R	Oxidation (M)	0.100000000.0	File12471 Spectrum6828 scans: 9080
21	sp|P22314|UBA1_HUMAN	Ubiquitin-like modifier-activating enzyme 1 OS=Homo sapiens OX=9606 GN=UBA1 PE=1 SV=3	1138	118858	45	31	32	25	35.3	5.49	2462	1	1	1	492.738	983.46	2	983.46	0.0004	0	30.87	0.0088	R	DEFEGLFK	Q			File12471 Spectrum14943 scans: 17617
21	sp|P22314|UBA1_HUMAN	Ubiquitin-like modifier-activating enzyme 1 OS=Homo sapiens OX=9606 GN=UBA1 PE=1 SV=3	1138	118858	45	31	32	25	35.3	5.49	4170	1	1	1	556.346	1110.68	2	1110.68	0.0009	1	13.28	0.14	R	GGIVSQVKVPK	K			File12471 Spectrum3943 scans: 6038
21	sp|P22314|UBA1_HUMAN	Ubiquitin-like modifier-activating enzyme 1 OS=Homo sapiens OX=9606 GN=UBA1 PE=1 SV=3	1138	118858	45	31	32	25	35.3	5.49	6154	1	1	1	415.247	1242.72	3	1242.72	0.0001	0	58.15	9e-06	R	KPLLESGTLGTK	G			File12471 Spectrum3970 scans: 6067
21	sp|P22314|UBA1_HUMAN	Ubiquitin-like modifier-activating enzyme 1 OS=Homo sapiens OX=9606 GN=UBA1 PE=1 SV=3	1138	118858	45	31	32	25	35.3	5.49	6156	1	1	1	622.367	1242.72	2	1242.72	0.0008	0	81.16	4.5e-08	R	KPLLESGTLGTK	G			File12471 Spectrum3948 scans: 6044
21	sp|P22314|UBA1_HUMAN	Ubiquitin-like modifier-activating enzyme 1 OS=Homo sapiens OX=9606 GN=UBA1 PE=1 SV=3	1138	118858	45	31	32	25	35.3	5.49	6261	1	1	1	625.786	1249.56	2	1249.56	0.0005	0	54.26	3.6e-05	R	AENYDIPSADR	H			File12471 Spectrum2834 scans: 4869
21	sp|P22314|UBA1_HUMAN	Ubiquitin-like modifier-activating enzyme 1 OS=Homo sapiens OX=9606 GN=UBA1 PE=1 SV=3	1138	118858	45	31	32	25	35.3	5.49	6852	2	1	1	644.828	1287.64	2	1287.66	-0.0226	0	7.74	2.7	R	QLYVLGHEAMK	R			File12471 Spectrum442 scans: 2355
21	sp|P22314|UBA1_HUMAN	Ubiquitin-like modifier-activating enzyme 1 OS=Homo sapiens OX=9606 GN=UBA1 PE=1 SV=3	1138	118858	45	31	32	25	35.3	5.49	6854	1	1	1	644.832	1287.65	2	1287.65	0.0009	0	48.26	0.00024	R	LDQPMTEIVSR	V			File12471 Spectrum8516 scans: 10856
21	sp|P22314|UBA1_HUMAN	Ubiquitin-like modifier-activating enzyme 1 OS=Homo sapiens OX=9606 GN=UBA1 PE=1 SV=3	1138	118858	45	31	32	25	35.3	5.49	6856	1	1	1	430.228	1287.66	3	1287.66	-0.0016	0	8.84	2.2	R	QLYVLGHEAMK	R			File12471 Spectrum7488 scans: 9774
21	sp|P22314|UBA1_HUMAN	Ubiquitin-like modifier-activating enzyme 1 OS=Homo sapiens OX=9606 GN=UBA1 PE=1 SV=3	1138	118858	45	31	32	25	35.3	5.49	6857	1	1	1	644.84	1287.67	2	1287.66	0.0013	0	25.24	0.049	R	QLYVLGHEAMK	R			File12471 Spectrum7480 scans: 9766
21	sp|P22314|UBA1_HUMAN	Ubiquitin-like modifier-activating enzyme 1 OS=Homo sapiens OX=9606 GN=UBA1 PE=1 SV=3	1138	118858	45	31	32	25	35.3	5.49	6858	5	1	1	644.841	1287.67	2	1287.65	0.0181	0	5.14	5.1	R	LDQPMTEIVSR	V			File12471 Spectrum5144 scans: 7307
21	sp|P22314|UBA1_HUMAN	Ubiquitin-like modifier-activating enzyme 1 OS=Homo sapiens OX=9606 GN=UBA1 PE=1 SV=3	1138	118858	45	31	32	25	35.3	5.49	8207	1	1	1	457.594	1369.76	3	1369.76	-0.0005	1	48.44	0.00013	K	ATLPSPDKLPGFK	M			File12471 Spectrum11082 scans: 13559
21	sp|P22314|UBA1_HUMAN	Ubiquitin-like modifier-activating enzyme 1 OS=Homo sapiens OX=9606 GN=UBA1 PE=1 SV=3	1138	118858	45	31	32	25	35.3	5.49	8208	1	1	1	457.594	1369.76	3	1369.76	-0.0005	1	45.49	0.00026	K	ATLPSPDKLPGFK	M			File12471 Spectrum10926 scans: 13395
21	sp|P22314|UBA1_HUMAN	Ubiquitin-like modifier-activating enzyme 1 OS=Homo sapiens OX=9606 GN=UBA1 PE=1 SV=3	1138	118858	45	31	32	25	35.3	5.49	8969	1	1	1	708.42	1414.83	2	1414.83	-0.0004	1	50.46	2.7e-05	K	RLQTSSVLVSGLR	G			File12471 Spectrum8168 scans: 10490
21	sp|P22314|UBA1_HUMAN	Ubiquitin-like modifier-activating enzyme 1 OS=Homo sapiens OX=9606 GN=UBA1 PE=1 SV=3	1138	118858	45	31	32	25	35.3	5.49	8970	1	1	1	472.616	1414.83	3	1414.83	0.0002	1	50.3	2.8e-05	K	RLQTSSVLVSGLR	G			File12471 Spectrum8160 scans: 10482
21	sp|P22314|UBA1_HUMAN	Ubiquitin-like modifier-activating enzyme 1 OS=Homo sapiens OX=9606 GN=UBA1 PE=1 SV=3	1138	118858	45	31	32	25	35.3	5.49	9314	1	1	1	479.594	1435.76	3	1435.76	0.0003	0	9.71	1.2	R	QFLFRPWDVTK	L			File12471 Spectrum16271 scans: 19015
21	sp|P22314|UBA1_HUMAN	Ubiquitin-like modifier-activating enzyme 1 OS=Homo sapiens OX=9606 GN=UBA1 PE=1 SV=3	1138	118858	45	31	32	25	35.3	5.49	9315	1	1	1	718.888	1435.76	2	1435.76	0.0011	0	50.7	9.5e-05	R	QFLFRPWDVTK	L			File12471 Spectrum16278 scans: 19023
21	sp|P22314|UBA1_HUMAN	Ubiquitin-like modifier-activating enzyme 1 OS=Homo sapiens OX=9606 GN=UBA1 PE=1 SV=3	1138	118858	45	31	32	25	35.3	5.49	9484	1	1	1	482.262	1443.77	3	1443.77	-0.0002	1	26.03	0.034	R	QLYVLGHEAMKR	L			File12471 Spectrum4457 scans: 6582
21	sp|P22314|UBA1_HUMAN	Ubiquitin-like modifier-activating enzyme 1 OS=Homo sapiens OX=9606 GN=UBA1 PE=1 SV=3	1138	118858	45	31	32	25	35.3	5.49	9492	1	1	1	723.337	1444.66	2	1444.66	-0.0019	0	75.81	2.3e-07	K	DNPGVVTCLDEAR	H			File12471 Spectrum7128 scans: 9396
21	sp|P22314|UBA1_HUMAN	Ubiquitin-like modifier-activating enzyme 1 OS=Homo sapiens OX=9606 GN=UBA1 PE=1 SV=3	1138	118858	45	31	32	25	35.3	5.49	11514	4	1	1	787.402	1572.79	2	1572.79	-0.0028	1	3.14	7.8	K	ERLDQPMTEIVSR	V			File12471 Spectrum8068 scans: 10385
21	sp|P22314|UBA1_HUMAN	Ubiquitin-like modifier-activating enzyme 1 OS=Homo sapiens OX=9606 GN=UBA1 PE=1 SV=3	1138	118858	45	31	32	25	35.3	5.49	12050	1	1	1	805.935	1609.85	2	1609.85	0.0008	0	24.85	0.035	K	YFLVGAGAIGCELLK	N			File12471 Spectrum18381 scans: 21231
21	sp|P22314|UBA1_HUMAN	Ubiquitin-like modifier-activating enzyme 1 OS=Homo sapiens OX=9606 GN=UBA1 PE=1 SV=3	1138	118858	45	31	32	25	35.3	5.49	12117	8	1	1	808.886	1615.76	2	1615.78	-0.0264	0	4.3	4	K	QPAENVNQYLTDPK	F			File12471 Spectrum9836 scans: 12248
21	sp|P22314|UBA1_HUMAN	Ubiquitin-like modifier-activating enzyme 1 OS=Homo sapiens OX=9606 GN=UBA1 PE=1 SV=3	1138	118858	45	31	32	25	35.3	5.49	12120	1	1	1	808.899	1615.78	2	1615.78	-0.0011	0	49.73	0.00015	K	QPAENVNQYLTDPK	F			File12471 Spectrum7164 scans: 9434
21	sp|P22314|UBA1_HUMAN	Ubiquitin-like modifier-activating enzyme 1 OS=Homo sapiens OX=9606 GN=UBA1 PE=1 SV=3	1138	118858	45	31	32	25	35.3	5.49	12224	1	1	1	812.456	1622.9	2	1622.9	-0.0015	0	44.79	0.00022	R	LAGTQPLEVLEAVQR	S			File12471 Spectrum17016 scans: 19798
21	sp|P22314|UBA1_HUMAN	Ubiquitin-like modifier-activating enzyme 1 OS=Homo sapiens OX=9606 GN=UBA1 PE=1 SV=3	1138	118858	45	31	32	25	35.3	5.49	12225	1	1	1	541.973	1622.9	3	1622.9	-0.0014	0	41.38	0.00047	R	LAGTQPLEVLEAVQR	S			File12471 Spectrum17025 scans: 19807
21	sp|P22314|UBA1_HUMAN	Ubiquitin-like modifier-activating enzyme 1 OS=Homo sapiens OX=9606 GN=UBA1 PE=1 SV=3	1138	118858	45	31	32	25	35.3	5.49	13308	1	1	1	566.29	1695.85	3	1695.85	0.0009	0	68.54	2e-06	K	NFPNAIEHTLQWAR	D			File12471 Spectrum16231 scans: 18973
21	sp|P22314|UBA1_HUMAN	Ubiquitin-like modifier-activating enzyme 1 OS=Homo sapiens OX=9606 GN=UBA1 PE=1 SV=3	1138	118858	45	31	32	25	35.3	5.49	14800	1	1	1	904.979	1807.94	2	1807.94	0.001	0	88.28	1.7e-08	R	ALPAVQQNNLDEDLIR	K			File12471 Spectrum13582 scans: 16187
21	sp|P22314|UBA1_HUMAN	Ubiquitin-like modifier-activating enzyme 1 OS=Homo sapiens OX=9606 GN=UBA1 PE=1 SV=3	1138	118858	45	31	32	25	35.3	5.49	15623	1	1	1	628.654	1882.94	3	1882.94	0.0012	0	85.61	3.2e-08	R	NEEDAAELVALAQAVNAR	A			File12471 Spectrum17417 scans: 20219
21	sp|P22314|UBA1_HUMAN	Ubiquitin-like modifier-activating enzyme 1 OS=Homo sapiens OX=9606 GN=UBA1 PE=1 SV=3	1138	118858	45	31	32	25	35.3	5.49	15624	1	1	1	942.477	1882.94	2	1882.94	0.0016	0	139.06	1.4e-13	R	NEEDAAELVALAQAVNAR	A			File12471 Spectrum17404 scans: 20205
21	sp|P22314|UBA1_HUMAN	Ubiquitin-like modifier-activating enzyme 1 OS=Homo sapiens OX=9606 GN=UBA1 PE=1 SV=3	1138	118858	45	31	32	25	35.3	5.49	15903	1	1	1	955.001	1907.99	2	1907.99	0	0	53.64	5.5e-05	K	SLVASLAEPDFVVTDFAK	F			File12471 Spectrum18519 scans: 21376
21	sp|P22314|UBA1_HUMAN	Ubiquitin-like modifier-activating enzyme 1 OS=Homo sapiens OX=9606 GN=UBA1 PE=1 SV=3	1138	118858	45	31	32	25	35.3	5.49	16158	1	1	1	967.028	1932.04	2	1932.04	0.0056	0	72.9	3.8e-07	R	AAVATFLQSVQVPEFTPK	S			File12471 Spectrum18212 scans: 21053
21	sp|P22314|UBA1_HUMAN	Ubiquitin-like modifier-activating enzyme 1 OS=Homo sapiens OX=9606 GN=UBA1 PE=1 SV=3	1138	118858	45	31	32	25	35.3	5.49	16182	1	1	1	969.028	1936.04	2	1936.04	0.003	1	67.72	1.2e-06	R	ALPAVQQNNLDEDLIRK	L			File12471 Spectrum10440 scans: 12882
21	sp|P22314|UBA1_HUMAN	Ubiquitin-like modifier-activating enzyme 1 OS=Homo sapiens OX=9606 GN=UBA1 PE=1 SV=3	1138	118858	45	31	32	25	35.3	5.49	17172	1	1	1	685.336	2052.99	3	2052.99	-0.0005	1	30.03	0.01	R	QNRYDGQVAVFGSDLQEK	L			File12471 Spectrum9280 scans: 11663
21	sp|P22314|UBA1_HUMAN	Ubiquitin-like modifier-activating enzyme 1 OS=Homo sapiens OX=9606 GN=UBA1 PE=1 SV=3	1138	118858	45	31	32	25	35.3	5.49	19420	1	1	1	1261.13	2520.24	2	2520.24	0.0027	0	58.73	1.5e-05	K	GNVQVVIPFLTESYSSSQDPPEK	S			File12471 Spectrum18261 scans: 21105
21	sp|P22314|UBA1_HUMAN	Ubiquitin-like modifier-activating enzyme 1 OS=Homo sapiens OX=9606 GN=UBA1 PE=1 SV=3	1138	118858	45	31	32	25	35.3	5.49	19674	1	1	1	867.401	2599.18	3	2599.18	-0.0017	0	3.66	2.6	R	IYDDDFFQNLDGVANALDNVDAR	M			File12471 Spectrum19449 scans: 22352
21	sp|P22314|UBA1_HUMAN	Ubiquitin-like modifier-activating enzyme 1 OS=Homo sapiens OX=9606 GN=UBA1 PE=1 SV=3	1138	118858	45	31	32	25	35.3	5.49	19675	1	1	1	1300.6	2599.18	2	2599.18	0.0008	0	133.03	3.2e-13	R	IYDDDFFQNLDGVANALDNVDAR	M			File12471 Spectrum19437 scans: 22340
21	sp|P22314|UBA1_HUMAN	Ubiquitin-like modifier-activating enzyme 1 OS=Homo sapiens OX=9606 GN=UBA1 PE=1 SV=3	1138	118858	45	31	32	25	35.3	5.49	19837	1	1	1	671.585	2682.31	4	2682.31	-0.0001	1	57.68	1.7e-05	K	IHVSDQELQSANASVDDSRLEELK	A			File12471 Spectrum9826 scans: 12237
21	sp|P22314|UBA1_HUMAN	Ubiquitin-like modifier-activating enzyme 1 OS=Homo sapiens OX=9606 GN=UBA1 PE=1 SV=3	1138	118858	45	31	32	25	35.3	5.49	19838	1	1	1	895.112	2682.31	3	2682.31	0.0036	1	62.7	5.6e-06	K	IHVSDQELQSANASVDDSRLEELK	A			File12471 Spectrum9827 scans: 12238	emPAI	1.26
22	sp|P19338|NUCL_HUMAN	Nucleolin OS=Homo sapiens OX=9606 GN=NCL PE=1 SV=3	1123	76625	37	28	27	21	35.5	4.6	446	5	1	1	379.232	756.449	2	756.449	0.0001	1	3.15	8.9	K	AAATPAKK	T			File12471 Spectrum3465 scans: 5532
22	sp|P19338|NUCL_HUMAN	Nucleolin OS=Homo sapiens OX=9606 GN=NCL PE=1 SV=3	1123	76625	37	28	27	21	35.5	4.6	593	8	1	1	392.716	783.417	2	783.431	-0.0145	1	0.1	7.3	K	KMAPPPK	E	Oxidation (M)	0.0100000.0	File12471 Spectrum5471 scans: 7653
22	sp|P19338|NUCL_HUMAN	Nucleolin OS=Homo sapiens OX=9606 GN=NCL PE=1 SV=3	1123	76625	37	28	27	21	35.5	4.6	784	1	1	1	406.735	811.456	2	811.455	0.0005	0	36.55	0.0018	R	LELQGPR	G			File12471 Spectrum2676 scans: 4703
22	sp|P19338|NUCL_HUMAN	Nucleolin OS=Homo sapiens OX=9606 GN=NCL PE=1 SV=3	1123	76625	37	28	27	21	35.5	4.6	1022	2	1	1	421.748	841.481	2	841.466	0.0151	1	15.66	0.33	K	QKAAPEAK	K			File12471 Spectrum3013 scans: 5057
22	sp|P19338|NUCL_HUMAN	Nucleolin OS=Homo sapiens OX=9606 GN=NCL PE=1 SV=3	1123	76625	37	28	27	21	35.5	4.6	1054	1	1	1	422.76	843.506	2	843.506	-0.0003	0	37.33	0.0031	K	ALELTGLK	V			File12471 Spectrum8961 scans: 11327
22	sp|P19338|NUCL_HUMAN	Nucleolin OS=Homo sapiens OX=9606 GN=NCL PE=1 SV=3	1123	76625	37	28	27	21	35.5	4.6	1418	3	1	1	442.782	883.549	2	883.549	0	1	2.98	2.9	K	ALVATPGKK	G			File12471 Spectrum13734 scans: 16346
22	sp|P19338|NUCL_HUMAN	Nucleolin OS=Homo sapiens OX=9606 GN=NCL PE=1 SV=3	1123	76625	37	28	27	21	35.5	4.6	1489	4	1	1	448.706	895.397	2	895.404	-0.0061	0	7.28	1.4	K	ESFDGSVR	A			File12471 Spectrum16626 scans: 19388
22	sp|P19338|NUCL_HUMAN	Nucleolin OS=Homo sapiens OX=9606 GN=NCL PE=1 SV=3	1123	76625	37	28	27	21	35.5	4.6	2699	1	1	1	500.774	999.534	2	999.535	-0.0004	0	63.46	7.3e-06	K	NDLAVVDVR	I			File12471 Spectrum6858 scans: 9113
22	sp|P19338|NUCL_HUMAN	Nucleolin OS=Homo sapiens OX=9606 GN=NCL PE=1 SV=3	1123	76625	37	28	27	21	35.5	4.6	3460	10	1	1	529.299	1056.58	2	1056.6	-0.0132	0	0.36	14	K	VTLDWAKPK	G			File12471 Spectrum6342 scans: 8569
22	sp|P19338|NUCL_HUMAN	Nucleolin OS=Homo sapiens OX=9606 GN=NCL PE=1 SV=3	1123	76625	37	28	27	21	35.5	4.6	3461	6	1	1	529.3	1056.58	2	1056.6	-0.012	0	0.18	15	K	VTLDWAKPK	G			File12471 Spectrum2579 scans: 4601
22	sp|P19338|NUCL_HUMAN	Nucleolin OS=Homo sapiens OX=9606 GN=NCL PE=1 SV=3	1123	76625	37	28	27	21	35.5	4.6	4772	1	1	1	384.899	1151.68	3	1151.68	-0.0011	1	29.17	0.0049	R	AIRLELQGPR	G			File12471 Spectrum6959 scans: 9219
22	sp|P19338|NUCL_HUMAN	Nucleolin OS=Homo sapiens OX=9606 GN=NCL PE=1 SV=3	1123	76625	37	28	27	21	35.5	4.6	4773	1	1	1	576.846	1151.68	2	1151.68	0.0002	1	22.9	0.021	R	AIRLELQGPR	G			File12471 Spectrum6974 scans: 9234
22	sp|P19338|NUCL_HUMAN	Nucleolin OS=Homo sapiens OX=9606 GN=NCL PE=1 SV=3	1123	76625	37	28	27	21	35.5	4.6	4900	1	1	1	580.795	1159.58	2	1159.58	0.0004	0	53	9e-05	R	SISLYYTGEK	G			File12471 Spectrum8131 scans: 10452
22	sp|P19338|NUCL_HUMAN	Nucleolin OS=Homo sapiens OX=9606 GN=NCL PE=1 SV=3	1123	76625	37	28	27	21	35.5	4.6	5159	1	1	1	589.788	1177.56	2	1177.56	-0.0001	0	45.01	0.00054	K	EVFEDAAEIR	L			File12471 Spectrum7679 scans: 9976
22	sp|P19338|NUCL_HUMAN	Nucleolin OS=Homo sapiens OX=9606 GN=NCL PE=1 SV=3	1123	76625	37	28	27	21	35.5	4.6	8650	1	1	1	466.553	1396.64	3	1396.64	0.0008	1	55.92	2.3e-05	K	TEADAEKTFEEK	Q			File12471 Spectrum879 scans: 2814
22	sp|P19338|NUCL_HUMAN	Nucleolin OS=Homo sapiens OX=9606 GN=NCL PE=1 SV=3	1123	76625	37	28	27	21	35.5	4.6	8737	1	1	1	351.208	1400.8	4	1400.8	-0.0013	1	14.58	0.2	K	VFGNEIKLEKPK	G			File12471 Spectrum4644 scans: 6778
22	sp|P19338|NUCL_HUMAN	Nucleolin OS=Homo sapiens OX=9606 GN=NCL PE=1 SV=3	1123	76625	37	28	27	21	35.5	4.6	8738	1	1	1	467.942	1400.8	3	1400.8	0.0004	1	26.27	0.013	K	VFGNEIKLEKPK	G			File12471 Spectrum4595 scans: 6727
22	sp|P19338|NUCL_HUMAN	Nucleolin OS=Homo sapiens OX=9606 GN=NCL PE=1 SV=3	1123	76625	37	28	27	21	35.5	4.6	8739	1	1	1	701.41	1400.81	2	1400.8	0.0034	1	22.98	0.024	K	VFGNEIKLEKPK	G			File12471 Spectrum4646 scans: 6780
22	sp|P19338|NUCL_HUMAN	Nucleolin OS=Homo sapiens OX=9606 GN=NCL PE=1 SV=3	1123	76625	37	28	27	21	35.5	4.6	10513	1	1	1	503.91	1508.71	3	1508.71	-0.0013	1	52.22	7.2e-05	K	TFEEKQGTEIDGR	S			File12471 Spectrum703 scans: 2629
22	sp|P19338|NUCL_HUMAN	Nucleolin OS=Homo sapiens OX=9606 GN=NCL PE=1 SV=3	1123	76625	37	28	27	21	35.5	4.6	10514	1	1	1	755.363	1508.71	2	1508.71	0.0016	1	16.21	0.3	K	TFEEKQGTEIDGR	S			File12471 Spectrum720 scans: 2647
22	sp|P19338|NUCL_HUMAN	Nucleolin OS=Homo sapiens OX=9606 GN=NCL PE=1 SV=3	1123	76625	37	28	27	21	35.5	4.6	11302	1	1	1	781.344	1560.67	2	1560.67	-0.0006	0	54.49	1.4e-05	K	GFGFVDFNSEEDAK	A			File12471 Spectrum15594 scans: 18304
22	sp|P19338|NUCL_HUMAN	Nucleolin OS=Homo sapiens OX=9606 GN=NCL PE=1 SV=3	1123	76625	37	28	27	21	35.5	4.6	12591	1	1	1	824.872	1647.73	2	1647.73	-0.0005	0	62.81	2.9e-06	K	FGYVDFESAEDLEK	A			File12471 Spectrum15801 scans: 18522
22	sp|P19338|NUCL_HUMAN	Nucleolin OS=Homo sapiens OX=9606 GN=NCL PE=1 SV=3	1123	76625	37	28	27	21	35.5	4.6	14408	1	1	1	592.949	1775.83	3	1775.83	0.0008	1	51.88	6.7e-05	R	KFGYVDFESAEDLEK	A			File12471 Spectrum13443 scans: 16041
22	sp|P19338|NUCL_HUMAN	Nucleolin OS=Homo sapiens OX=9606 GN=NCL PE=1 SV=3	1123	76625	37	28	27	21	35.5	4.6	15025	1	1	1	611.288	1830.84	3	1830.84	-0.0004	1	44.13	0.00033	K	GFGFVDFNSEEDAKAAK	E			File12471 Spectrum13104 scans: 15685
22	sp|P19338|NUCL_HUMAN	Nucleolin OS=Homo sapiens OX=9606 GN=NCL PE=1 SV=3	1123	76625	37	28	27	21	35.5	4.6	16006	1	1	1	640.346	1918.02	3	1918.02	0.0011	1	131.17	8e-13	K	TGISDVFAKNDLAVVDVR	I			File12471 Spectrum16438 scans: 19191
22	sp|P19338|NUCL_HUMAN	Nucleolin OS=Homo sapiens OX=9606 GN=NCL PE=1 SV=3	1123	76625	37	28	27	21	35.5	4.6	16683	1	1	1	664.669	1990.98	3	1990.98	0.0001	1	85.09	3.6e-08	K	VTQDELKEVFEDAAEIR	L			File12471 Spectrum17338 scans: 20136
22	sp|P19338|NUCL_HUMAN	Nucleolin OS=Homo sapiens OX=9606 GN=NCL PE=1 SV=3	1123	76625	37	28	27	21	35.5	4.6	16684	1	1	1	996.5	1990.99	2	1990.98	0.0016	1	112.17	7.2e-11	K	VTQDELKEVFEDAAEIR	L			File12471 Spectrum17341 scans: 20139
22	sp|P19338|NUCL_HUMAN	Nucleolin OS=Homo sapiens OX=9606 GN=NCL PE=1 SV=3	1123	76625	37	28	27	21	35.5	4.6	16924	1	1	1	1011.48	2020.95	2	2020.95	0.0029	1	95.76	2.3e-09	R	SISLYYTGEKGQNQDYR	G			File12471 Spectrum6453 scans: 8685
22	sp|P19338|NUCL_HUMAN	Nucleolin OS=Homo sapiens OX=9606 GN=NCL PE=1 SV=3	1123	76625	37	28	27	21	35.5	4.6	16925	1	1	1	674.659	2020.95	3	2020.95	0.0052	1	89.35	1e-08	R	SISLYYTGEKGQNQDYR	G			File12471 Spectrum6408 scans: 8638
22	sp|P19338|NUCL_HUMAN	Nucleolin OS=Homo sapiens OX=9606 GN=NCL PE=1 SV=3	1123	76625	37	28	27	21	35.5	4.6	18084	1	1	1	734.013	2199.02	3	2199.02	0	1	83.03	4.1e-08	K	GLSEDTTEETLKESFDGSVR	A			File12471 Spectrum12221 scans: 14756
22	sp|P19338|NUCL_HUMAN	Nucleolin OS=Homo sapiens OX=9606 GN=NCL PE=1 SV=3	1123	76625	37	28	27	21	35.5	4.6	18085	1	1	1	1100.52	2199.02	2	2199.02	0.0032	1	107.54	1.5e-10	K	GLSEDTTEETLKESFDGSVR	A			File12471 Spectrum12216 scans: 14750
22	sp|P19338|NUCL_HUMAN	Nucleolin OS=Homo sapiens OX=9606 GN=NCL PE=1 SV=3	1123	76625	37	28	27	21	35.5	4.6	18650	1	1	1	771.39	2311.15	3	2311.15	-0.0013	0	25.86	0.027	K	VEGTEPTTAFNLFVGNLNFNK	S			File12471 Spectrum19130 scans: 22017
22	sp|P19338|NUCL_HUMAN	Nucleolin OS=Homo sapiens OX=9606 GN=NCL PE=1 SV=3	1123	76625	37	28	27	21	35.5	4.6	18651	1	1	1	1156.58	2311.15	2	2311.15	0.0008	0	100.95	8.4e-10	K	VEGTEPTTAFNLFVGNLNFNK	S			File12471 Spectrum19102 scans: 21988
22	sp|P19338|NUCL_HUMAN	Nucleolin OS=Homo sapiens OX=9606 GN=NCL PE=1 SV=3	1123	76625	37	28	27	21	35.5	4.6	18786	1	1	1	587.287	2345.12	4	2345.12	-0.0013	1	30.87	0.0074	K	EAMEDGEIDGNKVTLDWAKPK	G			File12471 Spectrum11047 scans: 13522
22	sp|P19338|NUCL_HUMAN	Nucleolin OS=Homo sapiens OX=9606 GN=NCL PE=1 SV=3	1123	76625	37	28	27	21	35.5	4.6	18787	1	1	1	782.715	2345.12	3	2345.12	0.0011	1	54.96	2.9e-05	K	EAMEDGEIDGNKVTLDWAKPK	G			File12471 Spectrum11045 scans: 13520
22	sp|P19338|NUCL_HUMAN	Nucleolin OS=Homo sapiens OX=9606 GN=NCL PE=1 SV=3	1123	76625	37	28	27	21	35.5	4.6	19348	1	1	1	1251.14	2500.26	2	2500.26	0.0019	0	108.45	1.4e-10	K	TLVLSNLSYSATEETLQEVFEK	A			File12471 Spectrum19377 scans: 22277
22	sp|P19338|NUCL_HUMAN	Nucleolin OS=Homo sapiens OX=9606 GN=NCL PE=1 SV=3	1123	76625	37	28	27	21	35.5	4.6	19575	1	1	1	856.776	2567.31	3	2567.3	0.0053	1	29.91	0.0085	K	QKVEGTEPTTAFNLFVGNLNFNK	S			File12471 Spectrum18321 scans: 21168	emPAI	2.24
23	sp|P35527|K1C9_HUMAN	Keratin, type I cytoskeletal 9 OS=Homo sapiens OX=9606 GN=KRT9 PE=1 SV=3	1119	62255	29	21	20	14	43	5.14	772	1	1	0	405.224	808.433	2	808.433	-0.0004	0	20.28	0.13	R	LASYLDK	V			File12471 Spectrum2611 scans: 4635
23	sp|P35527|K1C9_HUMAN	Keratin, type I cytoskeletal 9 OS=Homo sapiens OX=9606 GN=KRT9 PE=1 SV=3	1119	62255	29	21	20	14	43	5.14	1662	1	1	1	457.208	912.401	2	912.401	-0.0001	0	52.52	2.4e-05	R	MTLDDFR	I	Oxidation (M)	0.1000000.0	File12471 Spectrum4311 scans: 6429
23	sp|P35527|K1C9_HUMAN	Keratin, type I cytoskeletal 9 OS=Homo sapiens OX=9606 GN=KRT9 PE=1 SV=3	1119	62255	29	21	20	14	43	5.14	3511	1	1	1	530.786	1059.56	2	1059.56	0.0007	0	29.86	0.022	K	TLLDIDNTR	M			File12471 Spectrum8722 scans: 11073
23	sp|P35527|K1C9_HUMAN	Keratin, type I cytoskeletal 9 OS=Homo sapiens OX=9606 GN=KRT9 PE=1 SV=3	1119	62255	29	21	20	14	43	5.14	3656	1	1	1	537.765	1073.52	2	1073.51	0.0008	0	32.03	0.0086	R	QFSSSYLSR	S			File12471 Spectrum4718 scans: 6857
23	sp|P35527|K1C9_HUMAN	Keratin, type I cytoskeletal 9 OS=Homo sapiens OX=9606 GN=KRT9 PE=1 SV=3	1119	62255	29	21	20	14	43	5.14	4317	2	1	1	561.29	1120.57	2	1120.58	-0.0101	0	5.64	5	R	QEYEQLIAK	N			File12471 Spectrum16712 scans: 19478
23	sp|P35527|K1C9_HUMAN	Keratin, type I cytoskeletal 9 OS=Homo sapiens OX=9606 GN=KRT9 PE=1 SV=3	1119	62255	29	21	20	14	43	5.14	5570	1	1	1	603.806	1205.6	2	1205.6	0.0005	0	24.92	0.055	R	QVLDNLTMEK	S	Oxidation (M)	0.0000000100.0	File12471 Spectrum5298 scans: 7470
23	sp|P35527|K1C9_HUMAN	Keratin, type I cytoskeletal 9 OS=Homo sapiens OX=9606 GN=KRT9 PE=1 SV=3	1119	62255	29	21	20	14	43	5.14	5954	3	1	1	616.804	1231.59	2	1231.59	0.0021	0	12.07	0.96	R	SGGGGGGGLGSGGSIR	S			File12471 Spectrum1985 scans: 3976
23	sp|P35527|K1C9_HUMAN	Keratin, type I cytoskeletal 9 OS=Homo sapiens OX=9606 GN=KRT9 PE=1 SV=3	1119	62255	29	21	20	14	43	5.14	7190	7	1	1	654.333	1306.65	2	1306.67	-0.0181	1	7.26	3.1	R	IKFEMEQNLR	Q			File12471 Spectrum9024 scans: 11393
23	sp|P35527|K1C9_HUMAN	Keratin, type I cytoskeletal 9 OS=Homo sapiens OX=9606 GN=KRT9 PE=1 SV=3	1119	62255	29	21	20	14	43	5.14	7192	1	1	1	436.564	1306.67	3	1306.67	0.0003	1	63.19	7e-06	R	IKFEMEQNLR	Q			File12471 Spectrum7774 scans: 10077
23	sp|P35527|K1C9_HUMAN	Keratin, type I cytoskeletal 9 OS=Homo sapiens OX=9606 GN=KRT9 PE=1 SV=3	1119	62255	29	21	20	14	43	5.14	7193	1	1	1	654.343	1306.67	2	1306.67	0.0004	1	54.95	4.7e-05	R	IKFEMEQNLR	Q			File12471 Spectrum7775 scans: 10078
23	sp|P35527|K1C9_HUMAN	Keratin, type I cytoskeletal 9 OS=Homo sapiens OX=9606 GN=KRT9 PE=1 SV=3	1119	62255	29	21	20	14	43	5.14	7474	1	0	1	441.896	1322.67	3	1322.67	0.0001	1	57.26	2.7e-05	R	IKFEMEQNLR	Q	Oxidation (M)	0.0000100000.0	File12471 Spectrum2842 scans: 4877
23	sp|P35527|K1C9_HUMAN	Keratin, type I cytoskeletal 9 OS=Homo sapiens OX=9606 GN=KRT9 PE=1 SV=3	1119	62255	29	21	20	14	43	5.14	7475	1	1	1	662.341	1322.67	2	1322.67	0.0031	1	23.74	0.059	R	IKFEMEQNLR	Q	Oxidation (M)	0.0000100000.0	File12471 Spectrum2957 scans: 4998
23	sp|P35527|K1C9_HUMAN	Keratin, type I cytoskeletal 9 OS=Homo sapiens OX=9606 GN=KRT9 PE=1 SV=3	1119	62255	29	21	20	14	43	5.14	8562	4	1	1	696.381	1390.75	2	1390.72	0.0273	1	2.97	6.3	R	QEYEQLIAKNR	K			File12471 Spectrum12486 scans: 15034
23	sp|P35527|K1C9_HUMAN	Keratin, type I cytoskeletal 9 OS=Homo sapiens OX=9606 GN=KRT9 PE=1 SV=3	1119	62255	29	21	20	14	43	5.14	11705	1	1	1	793.887	1585.76	2	1585.76	0.002	0	76.93	2.6e-07	K	VQALEEANNDLENK	I			File12471 Spectrum4892 scans: 7042
23	sp|P35527|K1C9_HUMAN	Keratin, type I cytoskeletal 9 OS=Homo sapiens OX=9606 GN=KRT9 PE=1 SV=3	1119	62255	29	21	20	14	43	5.14	15111	1	1	1	919.486	1836.96	2	1836.96	0	0	119.93	1.1e-11	R	HGVQELEIELQSQLSK	K			File12471 Spectrum15979 scans: 18709
23	sp|P35527|K1C9_HUMAN	Keratin, type I cytoskeletal 9 OS=Homo sapiens OX=9606 GN=KRT9 PE=1 SV=3	1119	62255	29	21	20	14	43	5.14	15112	1	1	1	613.327	1836.96	3	1836.96	0.0015	0	70.45	9.5e-07	R	HGVQELEIELQSQLSK	K			File12471 Spectrum15980 scans: 18710
23	sp|P35527|K1C9_HUMAN	Keratin, type I cytoskeletal 9 OS=Homo sapiens OX=9606 GN=KRT9 PE=1 SV=3	1119	62255	29	21	20	14	43	5.14	15295	1	1	1	926.468	1850.92	2	1850.92	0.0019	1	48.72	0.00017	K	TLNDMRQEYEQLIAK	N			File12471 Spectrum14681 scans: 17341
23	sp|P35527|K1C9_HUMAN	Keratin, type I cytoskeletal 9 OS=Homo sapiens OX=9606 GN=KRT9 PE=1 SV=3	1119	62255	29	21	20	14	43	5.14	15458	1	1	1	934.465	1866.92	2	1866.91	0.0011	1	27.23	0.021	K	TLNDMRQEYEQLIAK	N	Oxidation (M)	0.000010000000000.0	File12471 Spectrum8868 scans: 11229
23	sp|P35527|K1C9_HUMAN	Keratin, type I cytoskeletal 9 OS=Homo sapiens OX=9606 GN=KRT9 PE=1 SV=3	1119	62255	29	21	20	14	43	5.14	16368	1	1	1	652.322	1953.94	3	1953.95	-0.0022	1	18.35	0.17	K	TLLDIDNTRMTLDDFR	I	Oxidation (M)	0.0000000001000000.0	File12471 Spectrum15921 scans: 18648
23	sp|P35527|K1C9_HUMAN	Keratin, type I cytoskeletal 9 OS=Homo sapiens OX=9606 GN=KRT9 PE=1 SV=3	1119	62255	29	21	20	14	43	5.14	16481	1	1	1	656.025	1965.05	3	1965.05	0.0004	1	66.56	1.6e-06	R	HGVQELEIELQSQLSKK	A			File12471 Spectrum14665 scans: 17325
23	sp|P35527|K1C9_HUMAN	Keratin, type I cytoskeletal 9 OS=Homo sapiens OX=9606 GN=KRT9 PE=1 SV=3	1119	62255	29	21	20	14	43	5.14	19382	1	1	1	837.381	2509.12	3	2509.12	-0.0024	0	88.2	6.4e-09	K	EIETYHNLLEGGQEDFESSGAGK	I			File12471 Spectrum12345 scans: 14886
23	sp|P35527|K1C9_HUMAN	Keratin, type I cytoskeletal 9 OS=Homo sapiens OX=9606 GN=KRT9 PE=1 SV=3	1119	62255	29	21	20	14	43	5.14	19383	1	1	1	1255.57	2509.13	2	2509.12	0.0028	0	108.16	7e-11	K	EIETYHNLLEGGQEDFESSGAGK	I			File12471 Spectrum12370 scans: 14912
23	sp|P35527|K1C9_HUMAN	Keratin, type I cytoskeletal 9 OS=Homo sapiens OX=9606 GN=KRT9 PE=1 SV=3	1119	62255	29	21	20	14	43	5.14	19863	1	1	1	902.392	2704.15	3	2704.15	0.0003	0	39.2	0.00034	R	GGGGSFGYSYGGGSGGGFSASSLGGGFGGGSR	G			File12471 Spectrum14923 scans: 17596
23	sp|P35527|K1C9_HUMAN	Keratin, type I cytoskeletal 9 OS=Homo sapiens OX=9606 GN=KRT9 PE=1 SV=3	1119	62255	29	21	20	14	43	5.14	19864	1	1	1	1353.09	2704.16	2	2704.15	0.0063	0	181.24	2.3e-18	R	GGGGSFGYSYGGGSGGGFSASSLGGGFGGGSR	G			File12471 Spectrum14906 scans: 17578
23	sp|P35527|K1C9_HUMAN	Keratin, type I cytoskeletal 9 OS=Homo sapiens OX=9606 GN=KRT9 PE=1 SV=3	1119	62255	29	21	20	14	43	5.14	20135	1	1	1	720.844	2879.35	4	2879.35	0.002	1	50.74	6.5e-05	R	LEKEIETYHNLLEGGQEDFESSGAGK	I			File12471 Spectrum12823 scans: 15389
23	sp|P35527|K1C9_HUMAN	Keratin, type I cytoskeletal 9 OS=Homo sapiens OX=9606 GN=KRT9 PE=1 SV=3	1119	62255	29	21	20	14	43	5.14	20136	1	1	1	960.79	2879.35	3	2879.35	0.0029	1	76.27	1.8e-07	R	LEKEIETYHNLLEGGQEDFESSGAGK	I			File12471 Spectrum12806 scans: 15371
23	sp|P35527|K1C9_HUMAN	Keratin, type I cytoskeletal 9 OS=Homo sapiens OX=9606 GN=KRT9 PE=1 SV=3	1119	62255	29	21	20	14	43	5.14	20159	1	1	1	968.143	2901.41	3	2901.4	0.0031	1	98.24	1.3e-09	K	NYSPYYNTIDDLKDQIVDLTVGNNK	T			File12471 Spectrum18876 scans: 21751
23	sp|P35527|K1C9_HUMAN	Keratin, type I cytoskeletal 9 OS=Homo sapiens OX=9606 GN=KRT9 PE=1 SV=3	1119	62255	29	21	20	14	43	5.14	20459	1	1	1	1075.1	3222.27	3	3222.27	-0.0003	0	115.93	2.6e-12	R	GGSGGSHGGGSGFGGESGGSYGGGEEASGSGGGYGGGSGK	S			File12471 Spectrum997 scans: 2938
23	sp|P35527|K1C9_HUMAN	Keratin, type I cytoskeletal 9 OS=Homo sapiens OX=9606 GN=KRT9 PE=1 SV=3	1119	62255	29	21	20	14	43	5.14	20503	1	1	1	1088.84	3263.51	3	3263.51	0.0014	0	87.41	9.3e-09	K	DIENQYETQITQIEHEVSSSGQEVQSSAK	E			File12471 Spectrum17256 scans: 20050	emPAI	1.95
24	sp|P13645|K1C10_HUMAN	Keratin, type I cytoskeletal 10 OS=Homo sapiens OX=9606 GN=KRT10 PE=1 SV=6	1096	59020	31	29	24	22	45.5	5.13	756	1	1	0	404.202	806.39	2	806.392	-0.0019	0	36.72	0.0038	R	LAADDFR	L			File12471 Spectrum3290 scans: 5349
24	sp|P13645|K1C10_HUMAN	Keratin, type I cytoskeletal 10 OS=Homo sapiens OX=9606 GN=KRT10 PE=1 SV=6	1096	59020	31	29	24	22	45.5	5.13	757	1	1	0	404.204	806.393	2	806.392	0.0004	0	40.87	0.0015	R	LAADDFR	L			File12471 Spectrum3091 scans: 5140
24	sp|P13645|K1C10_HUMAN	Keratin, type I cytoskeletal 10 OS=Homo sapiens OX=9606 GN=KRT10 PE=1 SV=6	1096	59020	31	29	24	22	45.5	5.13	772	1	0	0	405.224	808.433	2	808.433	-0.0004	0	20.28	0.13	R	LASYLDK	V			File12471 Spectrum2611 scans: 4635
24	sp|P13645|K1C10_HUMAN	Keratin, type I cytoskeletal 10 OS=Homo sapiens OX=9606 GN=KRT10 PE=1 SV=6	1096	59020	31	29	24	22	45.5	5.13	2602	1	1	1	497.253	992.492	2	992.493	-0.0007	0	41.58	0.0013	K	YENEVALR	Q			File12471 Spectrum2454 scans: 4470
24	sp|P13645|K1C10_HUMAN	Keratin, type I cytoskeletal 10 OS=Homo sapiens OX=9606 GN=KRT10 PE=1 SV=6	1096	59020	31	29	24	22	45.5	5.13	3152	1	1	1	516.303	1030.59	2	1030.59	0.0006	0	38.98	0.0013	R	VLDELTLTK	A			File12471 Spectrum9671 scans: 12073
24	sp|P13645|K1C10_HUMAN	Keratin, type I cytoskeletal 10 OS=Homo sapiens OX=9606 GN=KRT10 PE=1 SV=6	1096	59020	31	29	24	22	45.5	5.13	3549	1	1	0	355.541	1063.6	3	1063.6	-0.001	1	40.58	0.00074	R	LASYLDKVR	A			File12471 Spectrum4069 scans: 6172
24	sp|P13645|K1C10_HUMAN	Keratin, type I cytoskeletal 10 OS=Homo sapiens OX=9606 GN=KRT10 PE=1 SV=6	1096	59020	31	29	24	22	45.5	5.13	3550	1	1	0	532.808	1063.6	2	1063.6	-0.0001	1	45.56	0.00023	R	LASYLDKVR	A			File12471 Spectrum4071 scans: 6174
24	sp|P13645|K1C10_HUMAN	Keratin, type I cytoskeletal 10 OS=Homo sapiens OX=9606 GN=KRT10 PE=1 SV=6	1096	59020	31	29	24	22	45.5	5.13	4133	1	1	0	555.249	1108.48	2	1108.48	0	0	45.61	0.00019	K	DAEAWFNEK	S			File12471 Spectrum9658 scans: 12060
24	sp|P13645|K1C10_HUMAN	Keratin, type I cytoskeletal 10 OS=Homo sapiens OX=9606 GN=KRT10 PE=1 SV=6	1096	59020	31	29	24	22	45.5	5.13	4970	1	1	1	583.297	1164.58	2	1164.58	0.0027	0	40.85	0.0014	R	LENEIQTYR	S			File12471 Spectrum2969 scans: 5011
24	sp|P13645|K1C10_HUMAN	Keratin, type I cytoskeletal 10 OS=Homo sapiens OX=9606 GN=KRT10 PE=1 SV=6	1096	59020	31	29	24	22	45.5	5.13	6002	1	1	1	412.231	1233.67	3	1233.67	-0.001	1	56.8	2.5e-05	R	LKYENEVALR	Q			File12471 Spectrum3767 scans: 5853
24	sp|P13645|K1C10_HUMAN	Keratin, type I cytoskeletal 10 OS=Homo sapiens OX=9606 GN=KRT10 PE=1 SV=6	1096	59020	31	29	24	22	45.5	5.13	6003	1	1	1	617.843	1233.67	2	1233.67	-0.0006	1	41.48	0.00083	R	LKYENEVALR	Q			File12471 Spectrum3769 scans: 5855
24	sp|P13645|K1C10_HUMAN	Keratin, type I cytoskeletal 10 OS=Homo sapiens OX=9606 GN=KRT10 PE=1 SV=6	1096	59020	31	29	24	22	45.5	5.13	6057	1	1	0	413.2	1236.58	3	1236.58	0.0001	1	24.96	0.035	R	KDAEAWFNEK	S			File12471 Spectrum5643 scans: 7833
24	sp|P13645|K1C10_HUMAN	Keratin, type I cytoskeletal 10 OS=Homo sapiens OX=9606 GN=KRT10 PE=1 SV=6	1096	59020	31	29	24	22	45.5	5.13	6455	1	1	1	631.802	1261.59	2	1261.59	0.0001	0	80.4	1.1e-07	R	SLLEGEGSSGGGGR	G			File12471 Spectrum2107 scans: 4105
24	sp|P13645|K1C10_HUMAN	Keratin, type I cytoskeletal 10 OS=Homo sapiens OX=9606 GN=KRT10 PE=1 SV=6	1096	59020	31	29	24	22	45.5	5.13	8002	1	1	0	453.244	1356.71	3	1356.71	-0.0002	1	37.56	0.0029	R	QSVEADINGLRR	V			File12471 Spectrum5432 scans: 7612
24	sp|P13645|K1C10_HUMAN	Keratin, type I cytoskeletal 10 OS=Homo sapiens OX=9606 GN=KRT10 PE=1 SV=6	1096	59020	31	29	24	22	45.5	5.13	8003	1	1	0	679.363	1356.71	2	1356.71	0.0003	1	38.03	0.0026	R	QSVEADINGLRR	V			File12471 Spectrum5431 scans: 7611
24	sp|P13645|K1C10_HUMAN	Keratin, type I cytoskeletal 10 OS=Homo sapiens OX=9606 GN=KRT10 PE=1 SV=6	1096	59020	31	29	24	22	45.5	5.13	8149	1	1	1	683.323	1364.63	2	1364.63	-0.0007	0	60.46	1.1e-05	R	SQYEQLAEQNR	K			File12471 Spectrum1554 scans: 3524
24	sp|P13645|K1C10_HUMAN	Keratin, type I cytoskeletal 10 OS=Homo sapiens OX=9606 GN=KRT10 PE=1 SV=6	1096	59020	31	29	24	22	45.5	5.13	8355	1	1	1	691.327	1380.64	2	1380.64	-0.0007	0	73.29	5.3e-07	R	ALEESNYELEGK	I			File12471 Spectrum4007 scans: 6106
24	sp|P13645|K1C10_HUMAN	Keratin, type I cytoskeletal 10 OS=Homo sapiens OX=9606 GN=KRT10 PE=1 SV=6	1096	59020	31	29	24	22	45.5	5.13	8541	1	1	1	695.845	1389.67	2	1389.67	0.0011	0	100.26	1.4e-09	K	QSLEASLAETEGR	Y			File12471 Spectrum7658 scans: 9954
24	sp|P13645|K1C10_HUMAN	Keratin, type I cytoskeletal 10 OS=Homo sapiens OX=9606 GN=KRT10 PE=1 SV=6	1096	59020	31	29	24	22	45.5	5.13	9286	1	0	1	478.928	1433.76	3	1433.76	0.0002	1	26.75	0.026	K	IRLENEIQTYR	S			File12471 Spectrum6478 scans: 8712
24	sp|P13645|K1C10_HUMAN	Keratin, type I cytoskeletal 10 OS=Homo sapiens OX=9606 GN=KRT10 PE=1 SV=6	1096	59020	31	29	24	22	45.5	5.13	9287	1	1	1	717.889	1433.76	2	1433.76	0.0013	1	64.6	4.2e-06	K	IRLENEIQTYR	S			File12471 Spectrum6364 scans: 8592
24	sp|P13645|K1C10_HUMAN	Keratin, type I cytoskeletal 10 OS=Homo sapiens OX=9606 GN=KRT10 PE=1 SV=6	1096	59020	31	29	24	22	45.5	5.13	10289	1	1	1	747.37	1492.73	2	1492.73	-0.0009	1	64.29	5.8e-06	R	SQYEQLAEQNRK	D			File12471 Spectrum525 scans: 2443
24	sp|P13645|K1C10_HUMAN	Keratin, type I cytoskeletal 10 OS=Homo sapiens OX=9606 GN=KRT10 PE=1 SV=6	1096	59020	31	29	24	22	45.5	5.13	10290	1	1	1	498.583	1492.73	3	1492.73	-0.0001	1	44.92	0.00052	R	SQYEQLAEQNRK	D			File12471 Spectrum508 scans: 2425
24	sp|P13645|K1C10_HUMAN	Keratin, type I cytoskeletal 10 OS=Homo sapiens OX=9606 GN=KRT10 PE=1 SV=6	1096	59020	31	29	24	22	45.5	5.13	12206	1	1	1	541.615	1621.82	3	1621.82	0.0018	1	33.55	0.0061	R	ALEESNYELEGKIK	E			File12471 Spectrum5638 scans: 7828
24	sp|P13645|K1C10_HUMAN	Keratin, type I cytoskeletal 10 OS=Homo sapiens OX=9606 GN=KRT10 PE=1 SV=6	1096	59020	31	29	24	22	45.5	5.13	13462	1	1	1	854.39	1706.77	2	1706.76	0.0006	0	109.21	9.3e-11	K	GSLGGGFSSGGFSGGSFSR	G			File12471 Spectrum11608 scans: 14112
24	sp|P13645|K1C10_HUMAN	Keratin, type I cytoskeletal 10 OS=Homo sapiens OX=9606 GN=KRT10 PE=1 SV=6	1096	59020	31	29	24	22	45.5	5.13	14654	1	1	1	899.01	1796.01	2	1796	0.0014	0	61.58	2.5e-06	R	NVQALEIELQSQLALK	Q			File12471 Spectrum18037 scans: 20870
24	sp|P13645|K1C10_HUMAN	Keratin, type I cytoskeletal 10 OS=Homo sapiens OX=9606 GN=KRT10 PE=1 SV=6	1096	59020	31	29	24	22	45.5	5.13	17383	1	1	1	1041.99	2081.96	2	2081.96	0.0003	0	101.32	7e-10	R	AETECQNTEYQQLLDIK	I			File12471 Spectrum14303 scans: 16945
24	sp|P13645|K1C10_HUMAN	Keratin, type I cytoskeletal 10 OS=Homo sapiens OX=9606 GN=KRT10 PE=1 SV=6	1096	59020	31	29	24	22	45.5	5.13	18153	1	1	1	738.037	2211.09	3	2211.09	-0.0009	1	39.35	0.0014	K	SKELTTEIDNNIEQISSYK	S			File12471 Spectrum14842 scans: 17511
24	sp|P13645|K1C10_HUMAN	Keratin, type I cytoskeletal 10 OS=Homo sapiens OX=9606 GN=KRT10 PE=1 SV=6	1096	59020	31	29	24	22	45.5	5.13	18154	1	1	1	1106.55	2211.09	2	2211.09	0.001	1	146.91	2.4e-14	K	SKELTTEIDNNIEQISSYK	S			File12471 Spectrum14786 scans: 17452
24	sp|P13645|K1C10_HUMAN	Keratin, type I cytoskeletal 10 OS=Homo sapiens OX=9606 GN=KRT10 PE=1 SV=6	1096	59020	31	29	24	22	45.5	5.13	18776	1	1	1	1172	2341.98	2	2341.98	0.0002	0	154.98	5.2e-16	R	GSSGGGCFGGSSGGYGGLGGFGGGSFR	G			File12471 Spectrum14284 scans: 16925
24	sp|P13645|K1C10_HUMAN	Keratin, type I cytoskeletal 10 OS=Homo sapiens OX=9606 GN=KRT10 PE=1 SV=6	1096	59020	31	29	24	22	45.5	5.13	18872	1	1	1	789.747	2366.22	3	2366.26	-0.035	0	13.15	0.48	K	NQILNLTTDNANILLQIDNAR	L			File12471 Spectrum14452 scans: 17101
24	sp|P13645|K1C10_HUMAN	Keratin, type I cytoskeletal 10 OS=Homo sapiens OX=9606 GN=KRT10 PE=1 SV=6	1096	59020	31	29	24	22	45.5	5.13	20144	1	1	1	963.47	2887.39	3	2887.38	0.009	0	42.9	0.00043	R	NVSTGDVNVEMNAAPGVDLTQLLNNMR	S	Oxidation (M)	0.000000000010000000000000000.0	File12471 Spectrum18689 scans: 21554	emPAI	3.56
25	sp|P14618|KPYM_HUMAN	Pyruvate kinase PKM OS=Homo sapiens OX=9606 GN=PKM PE=1 SV=4	1053	58470	39	29	28	21	53.1	7.96	16	7	1	1	309.204	616.394	2	616.391	0.003	1	5.75	1.8	K	KGATLK	I			File12471 Spectrum4918 scans: 7069
25	sp|P14618|KPYM_HUMAN	Pyruvate kinase PKM OS=Homo sapiens OX=9606 GN=PKM PE=1 SV=4	1053	58470	39	29	28	21	53.1	7.96	308	2	1	1	363.202	724.39	2	724.402	-0.012	1	19.66	0.077	K	ARGFFK	K			File12471 Spectrum7010 scans: 9272
25	sp|P14618|KPYM_HUMAN	Pyruvate kinase PKM OS=Homo sapiens OX=9606 GN=PKM PE=1 SV=4	1053	58470	39	29	28	21	53.1	7.96	1256	1	1	1	434.745	867.475	2	867.475	0.0003	0	11.61	0.62	R	MQHLIAR	E			File12471 Spectrum621 scans: 2543
25	sp|P14618|KPYM_HUMAN	Pyruvate kinase PKM OS=Homo sapiens OX=9606 GN=PKM PE=1 SV=4	1053	58470	39	29	28	21	53.1	7.96	1890	1	1	1	467.265	932.515	2	932.515	-0.0003	0	35.29	0.0046	R	GIFPVLCK	D			File12471 Spectrum14663 scans: 17323
25	sp|P14618|KPYM_HUMAN	Pyruvate kinase PKM OS=Homo sapiens OX=9606 GN=PKM PE=1 SV=4	1053	58470	39	29	28	21	53.1	7.96	2405	1	1	1	490.255	978.496	2	978.496	-0.0001	0	32.77	0.0092	R	VNFAMNVGK	A			File12471 Spectrum7078 scans: 9344
25	sp|P14618|KPYM_HUMAN	Pyruvate kinase PKM OS=Homo sapiens OX=9606 GN=PKM PE=1 SV=4	1053	58470	39	29	28	21	53.1	7.96	2964	1	1	1	510.262	1018.51	2	1018.51	0.0005	0	37.04	0.0034	K	GDYPLEAVR	M			File12471 Spectrum6752 scans: 8999
25	sp|P14618|KPYM_HUMAN	Pyruvate kinase PKM OS=Homo sapiens OX=9606 GN=PKM PE=1 SV=4	1053	58470	39	29	28	21	53.1	7.96	4273	7	1	1	559.796	1117.58	2	1117.6	-0.0203	1	2.13	11	K	GSGTAEVELKK	G			File12471 Spectrum10194 scans: 12624
25	sp|P14618|KPYM_HUMAN	Pyruvate kinase PKM OS=Homo sapiens OX=9606 GN=PKM PE=1 SV=4	1053	58470	39	29	28	21	53.1	7.96	5407	1	1	1	599.295	1196.57	2	1196.57	0	0	50.42	0.00012	K	ITLDNAYMEK	C			File12471 Spectrum7557 scans: 9848
25	sp|P14618|KPYM_HUMAN	Pyruvate kinase PKM OS=Homo sapiens OX=9606 GN=PKM PE=1 SV=4	1053	58470	39	29	28	21	53.1	7.96	5414	1	1	1	599.328	1196.64	2	1196.64	0.0005	0	34.24	0.0041	R	LDIDSPPITAR	N			File12471 Spectrum8840 scans: 11200
25	sp|P14618|KPYM_HUMAN	Pyruvate kinase PKM OS=Homo sapiens OX=9606 GN=PKM PE=1 SV=4	1053	58470	39	29	28	21	53.1	7.96	6274	6	1	1	626.309	1250.6	2	1250.61	-0.0066	1	0.19	13	K	EMIKSGMNVAR	L	Oxidation (M)	0.00000010000.0	File12471 Spectrum19993 scans: 22924
25	sp|P14618|KPYM_HUMAN	Pyruvate kinase PKM OS=Homo sapiens OX=9606 GN=PKM PE=1 SV=4	1053	58470	39	29	28	21	53.1	7.96	8038	3	1	1	453.901	1358.68	3	1358.7	-0.0173	0	2.02	11	R	NTGIICTIGPASR	S			File12471 Spectrum4602 scans: 6734
25	sp|P14618|KPYM_HUMAN	Pyruvate kinase PKM OS=Homo sapiens OX=9606 GN=PKM PE=1 SV=4	1053	58470	39	29	28	21	53.1	7.96	8040	1	1	1	680.356	1358.7	2	1358.7	0.0002	0	60.78	1.5e-05	R	NTGIICTIGPASR	S			File12471 Spectrum7934 scans: 10245
25	sp|P14618|KPYM_HUMAN	Pyruvate kinase PKM OS=Homo sapiens OX=9606 GN=PKM PE=1 SV=4	1053	58470	39	29	28	21	53.1	7.96	8618	1	1	1	349.449	1393.77	4	1393.77	-0.0007	1	48.53	0.00011	K	IISKIENHEGVR	R			File12471 Spectrum160 scans: 2059
25	sp|P14618|KPYM_HUMAN	Pyruvate kinase PKM OS=Homo sapiens OX=9606 GN=PKM PE=1 SV=4	1053	58470	39	29	28	21	53.1	7.96	8619	1	1	1	697.891	1393.77	2	1393.77	-0.0004	1	69.92	8e-07	K	IISKIENHEGVR	R			File12471 Spectrum167 scans: 2067
25	sp|P14618|KPYM_HUMAN	Pyruvate kinase PKM OS=Homo sapiens OX=9606 GN=PKM PE=1 SV=4	1053	58470	39	29	28	21	53.1	7.96	8620	1	1	1	465.596	1393.77	3	1393.77	-0.0001	1	68.98	9.9e-07	K	IISKIENHEGVR	R			File12471 Spectrum155 scans: 2054
25	sp|P14618|KPYM_HUMAN	Pyruvate kinase PKM OS=Homo sapiens OX=9606 GN=PKM PE=1 SV=4	1053	58470	39	29	28	21	53.1	7.96	9804	1	1	1	731.911	1461.81	2	1461.81	-0.0002	0	42.6	0.00047	K	IYVDDGLISLQVK	Q			File12471 Spectrum16679 scans: 19444
25	sp|P14618|KPYM_HUMAN	Pyruvate kinase PKM OS=Homo sapiens OX=9606 GN=PKM PE=1 SV=4	1053	58470	39	29	28	21	53.1	7.96	12429	1	1	1	818.951	1635.89	2	1635.88	0.005	0	14.63	0.32	K	GVNLPGAAVDLPAVSEK	D			File12471 Spectrum14628 scans: 17286
25	sp|P14618|KPYM_HUMAN	Pyruvate kinase PKM OS=Homo sapiens OX=9606 GN=PKM PE=1 SV=4	1053	58470	39	29	28	21	53.1	7.96	14250	1	1	1	589.002	1763.98	3	1763.98	0.005	1	33.55	0.0023	K	KGVNLPGAAVDLPAVSEK	D			File12471 Spectrum12233 scans: 14768
25	sp|P14618|KPYM_HUMAN	Pyruvate kinase PKM OS=Homo sapiens OX=9606 GN=PKM PE=1 SV=4	1053	58470	39	29	28	21	53.1	7.96	14251	1	1	1	883	1763.99	2	1763.98	0.0076	1	20.55	0.044	K	KGVNLPGAAVDLPAVSEK	D			File12471 Spectrum12214 scans: 14748
25	sp|P14618|KPYM_HUMAN	Pyruvate kinase PKM OS=Homo sapiens OX=9606 GN=PKM PE=1 SV=4	1053	58470	39	29	28	21	53.1	7.96	14435	1	1	1	890.442	1778.87	2	1778.87	0.0013	0	81.7	7.8e-08	K	GADFLVTEVENGGSLGSK	K			File12471 Spectrum15797 scans: 18518
25	sp|P14618|KPYM_HUMAN	Pyruvate kinase PKM OS=Homo sapiens OX=9606 GN=PKM PE=1 SV=4	1053	58470	39	29	28	21	53.1	7.96	14940	1	1	1	607.977	1820.91	3	1820.91	0.0004	1	81.71	9e-08	R	RFDEILEASDGIMVAR	G			File12471 Spectrum16136 scans: 18874
25	sp|P14618|KPYM_HUMAN	Pyruvate kinase PKM OS=Homo sapiens OX=9606 GN=PKM PE=1 SV=4	1053	58470	39	29	28	21	53.1	7.96	15109	1	1	1	613.31	1836.91	3	1836.9	0.0051	1	51.49	9.3e-05	R	RFDEILEASDGIMVAR	G	Oxidation (M)	0.0000000000001000.0	File12471 Spectrum13737 scans: 16349
25	sp|P14618|KPYM_HUMAN	Pyruvate kinase PKM OS=Homo sapiens OX=9606 GN=PKM PE=1 SV=4	1053	58470	39	29	28	21	53.1	7.96	15620	1	1	1	471.731	1882.89	4	1882.9	-0.0013	0	84.09	4.1e-08	R	LNFSHGTHEYHAETIK	N			File12471 Spectrum1359 scans: 3319
25	sp|P14618|KPYM_HUMAN	Pyruvate kinase PKM OS=Homo sapiens OX=9606 GN=PKM PE=1 SV=4	1053	58470	39	29	28	21	53.1	7.96	15621	1	1	1	377.586	1882.89	5	1882.9	-0.0012	0	18.98	0.13	R	LNFSHGTHEYHAETIK	N			File12471 Spectrum1382 scans: 3343
25	sp|P14618|KPYM_HUMAN	Pyruvate kinase PKM OS=Homo sapiens OX=9606 GN=PKM PE=1 SV=4	1053	58470	39	29	28	21	53.1	7.96	15622	1	1	1	628.639	1882.9	3	1882.9	0.0002	0	66.92	2.1e-06	R	LNFSHGTHEYHAETIK	N			File12471 Spectrum1369 scans: 3330
25	sp|P14618|KPYM_HUMAN	Pyruvate kinase PKM OS=Homo sapiens OX=9606 GN=PKM PE=1 SV=4	1053	58470	39	29	28	21	53.1	7.96	15868	1	1	1	636.662	1906.96	3	1906.96	0.0002	1	67.12	2.5e-06	K	GADFLVTEVENGGSLGSKK	G			File12471 Spectrum13862 scans: 16481
25	sp|P14618|KPYM_HUMAN	Pyruvate kinase PKM OS=Homo sapiens OX=9606 GN=PKM PE=1 SV=4	1053	58470	39	29	28	21	53.1	7.96	15870	1	1	1	954.494	1906.97	2	1906.96	0.01	1	14.01	0.5	K	GADFLVTEVENGGSLGSKK	G			File12471 Spectrum13900 scans: 16521
25	sp|P14618|KPYM_HUMAN	Pyruvate kinase PKM OS=Homo sapiens OX=9606 GN=PKM PE=1 SV=4	1053	58470	39	29	28	21	53.1	7.96	16144	2	1	1	644.667	1930.98	3	1930.98	0.0001	0	1.18	9.9	R	EAEAAIYHLQLFEELR	R			File12471 Spectrum17691 scans: 20506
25	sp|P14618|KPYM_HUMAN	Pyruvate kinase PKM OS=Homo sapiens OX=9606 GN=PKM PE=1 SV=4	1053	58470	39	29	28	21	53.1	7.96	17056	1	1	1	679.346	2035.02	3	2035.02	-0.0045	1	56.48	2.6e-05	K	QKGADFLVTEVENGGSLGSK	K			File12471 Spectrum13388 scans: 15983
25	sp|P14618|KPYM_HUMAN	Pyruvate kinase PKM OS=Homo sapiens OX=9606 GN=PKM PE=1 SV=4	1053	58470	39	29	28	21	53.1	7.96	17057	1	1	1	1018.52	2035.03	2	2035.02	0.0057	1	86.32	2.8e-08	K	QKGADFLVTEVENGGSLGSK	K			File12471 Spectrum13418 scans: 16014
25	sp|P14618|KPYM_HUMAN	Pyruvate kinase PKM OS=Homo sapiens OX=9606 GN=PKM PE=1 SV=4	1053	58470	39	29	28	21	53.1	7.96	17420	1	1	1	696.701	2087.08	3	2087.08	0.0007	1	35.19	0.0033	R	EAEAAIYHLQLFEELRR	L			File12471 Spectrum16636 scans: 19399
25	sp|P14618|KPYM_HUMAN	Pyruvate kinase PKM OS=Homo sapiens OX=9606 GN=PKM PE=1 SV=4	1053	58470	39	29	28	21	53.1	7.96	17929	1	1	1	725.711	2174.11	3	2174.11	0.0018	0	50.26	0.00011	R	LAPITSDPTEATAVGAVEASFK	C			File12471 Spectrum17124 scans: 19911
25	sp|P14618|KPYM_HUMAN	Pyruvate kinase PKM OS=Homo sapiens OX=9606 GN=PKM PE=1 SV=4	1053	58470	39	29	28	21	53.1	7.96	17930	1	1	1	1088.06	2174.11	2	2174.11	0.0025	0	124.83	3.7e-12	R	LAPITSDPTEATAVGAVEASFK	C			File12471 Spectrum17117 scans: 19904
25	sp|P14618|KPYM_HUMAN	Pyruvate kinase PKM OS=Homo sapiens OX=9606 GN=PKM PE=1 SV=4	1053	58470	39	29	28	21	53.1	7.96	18727	1	1	1	777.746	2330.22	3	2330.21	0.0052	1	25.69	0.02	R	RLAPITSDPTEATAVGAVEASFK	C			File12471 Spectrum16193 scans: 18933
25	sp|P14618|KPYM_HUMAN	Pyruvate kinase PKM OS=Homo sapiens OX=9606 GN=PKM PE=1 SV=4	1053	58470	39	29	28	21	53.1	7.96	18801	1	1	1	783.76	2348.26	3	2348.26	-0.0003	1	65.82	1.4e-06	K	GVNLPGAAVDLPAVSEKDIQDLK	F			File12471 Spectrum16745 scans: 19513
25	sp|P14618|KPYM_HUMAN	Pyruvate kinase PKM OS=Homo sapiens OX=9606 GN=PKM PE=1 SV=4	1053	58470	39	29	28	21	53.1	7.96	19222	1	1	1	1233.15	2464.29	2	2464.28	0.0069	0	70.49	6.1e-07	R	TATESFASDPILYRPVAVALDTK	G			File12471 Spectrum17266 scans: 20060
25	sp|P14618|KPYM_HUMAN	Pyruvate kinase PKM OS=Homo sapiens OX=9606 GN=PKM PE=1 SV=4	1053	58470	39	29	28	21	53.1	7.96	19536	1	1	1	853.097	2556.27	3	2556.27	0.0012	1	50.3	8.4e-05	R	GIFPVLCKDPVQEAWAEDVDLR	V			File12471 Spectrum18081 scans: 20916
25	sp|P14618|KPYM_HUMAN	Pyruvate kinase PKM OS=Homo sapiens OX=9606 GN=PKM PE=1 SV=4	1053	58470	39	29	28	21	53.1	7.96	20253	1	1	1	755.154	3016.59	4	3016.59	0.0014	1	76.64	1.1e-07	R	TATESFASDPILYRPVAVALDTKGPEIR	T			File12471 Spectrum16974 scans: 19754
25	sp|P14618|KPYM_HUMAN	Pyruvate kinase PKM OS=Homo sapiens OX=9606 GN=PKM PE=1 SV=4	1053	58470	39	29	28	21	53.1	7.96	20254	1	1	1	1006.54	3016.59	3	3016.59	0.0022	1	63.17	2.4e-06	R	TATESFASDPILYRPVAVALDTKGPEIR	T			File12471 Spectrum16958 scans: 19737	emPAI	3.89
26	sp|Q13509|TBB3_HUMAN	Tubulin beta-3 chain OS=Homo sapiens OX=9606 GN=TUBB3 PE=1 SV=2	1014	50856	44	34	18	16	39.8	4.83	3592	1	1	0	535.305	1068.6	2	1068.6	-0.0005	0	40.73	0.00077	R	YLTVATVFR	G			File12471 Spectrum15257 scans: 17949
26	sp|Q13509|TBB3_HUMAN	Tubulin beta-3 chain OS=Homo sapiens OX=9606 GN=TUBB3 PE=1 SV=2	1014	50856	44	34	18	16	39.8	4.83	4453	1	0	0	565.801	1129.59	2	1129.59	-0.001	0	33.64	0.0088	R	FPGQLNADLR	K			File12471 Spectrum9383 scans: 11771
26	sp|Q13509|TBB3_HUMAN	Tubulin beta-3 chain OS=Homo sapiens OX=9606 GN=TUBB3 PE=1 SV=2	1014	50856	44	34	18	16	39.8	4.83	4454	1	0	0	565.801	1129.59	2	1129.59	-0.0005	0	43.76	0.00086	R	FPGQLNADLR	K			File12471 Spectrum9174 scans: 11551
26	sp|Q13509|TBB3_HUMAN	Tubulin beta-3 chain OS=Homo sapiens OX=9606 GN=TUBB3 PE=1 SV=2	1014	50856	44	34	18	16	39.8	4.83	4455	1	0	0	565.801	1129.59	2	1129.59	-0.0002	0	39.89	0.0021	R	FPGQLNADLR	K			File12471 Spectrum8636 scans: 10982
26	sp|Q13509|TBB3_HUMAN	Tubulin beta-3 chain OS=Homo sapiens OX=9606 GN=TUBB3 PE=1 SV=2	1014	50856	44	34	18	16	39.8	4.83	4456	1	0	0	565.801	1129.59	2	1129.59	0.0002	0	27.07	0.04	R	FPGQLNADLR	K			File12471 Spectrum9000 scans: 11368
26	sp|Q13509|TBB3_HUMAN	Tubulin beta-3 chain OS=Homo sapiens OX=9606 GN=TUBB3 PE=1 SV=2	1014	50856	44	34	18	16	39.8	4.83	4641	1	0	0	572.321	1142.63	2	1142.63	0.0009	0	57.49	2.9e-05	K	LAVNMVPFPR	L			File12471 Spectrum15476 scans: 18180
26	sp|Q13509|TBB3_HUMAN	Tubulin beta-3 chain OS=Homo sapiens OX=9606 GN=TUBB3 PE=1 SV=2	1014	50856	44	34	18	16	39.8	4.83	4642	1	0	0	572.322	1142.63	2	1142.63	0.0017	0	15.65	0.45	K	LAVNMVPFPR	L			File12471 Spectrum15653 scans: 18366
26	sp|Q13509|TBB3_HUMAN	Tubulin beta-3 chain OS=Homo sapiens OX=9606 GN=TUBB3 PE=1 SV=2	1014	50856	44	34	18	16	39.8	4.83	4890	1	0	0	580.319	1158.62	2	1158.62	0.0016	0	44.43	0.00067	K	LAVNMVPFPR	L	Oxidation (M)	0.0000100000.0	File12471 Spectrum11487 scans: 13985
26	sp|Q13509|TBB3_HUMAN	Tubulin beta-3 chain OS=Homo sapiens OX=9606 GN=TUBB3 PE=1 SV=2	1014	50856	44	34	18	16	39.8	4.83	4891	1	0	0	580.319	1158.62	2	1158.62	0.0019	0	44.09	0.00073	K	LAVNMVPFPR	L	Oxidation (M)	0.0000100000.0	File12471 Spectrum11867 scans: 14384
26	sp|Q13509|TBB3_HUMAN	Tubulin beta-3 chain OS=Homo sapiens OX=9606 GN=TUBB3 PE=1 SV=2	1014	50856	44	34	18	16	39.8	4.83	5903	1	0	0	615.303	1228.59	2	1228.59	0.0011	0	60.21	1.2e-05	R	ISEQFTAMFR	R			File12471 Spectrum15092 scans: 17775
26	sp|Q13509|TBB3_HUMAN	Tubulin beta-3 chain OS=Homo sapiens OX=9606 GN=TUBB3 PE=1 SV=2	1014	50856	44	34	18	16	39.8	4.83	6184	2	0	0	623.301	1244.59	2	1244.59	0.0009	0	1.89	7.9	R	ISEQFTAMFR	R	Oxidation (M)	0.0000000100.0	File12471 Spectrum3339 scans: 5400
26	sp|Q13509|TBB3_HUMAN	Tubulin beta-3 chain OS=Homo sapiens OX=9606 GN=TUBB3 PE=1 SV=2	1014	50856	44	34	18	16	39.8	4.83	6398	1	0	0	629.847	1257.68	2	1257.68	-0.0035	1	24.51	0.061	R	FPGQLNADLRK	L			File12471 Spectrum5243 scans: 7411
26	sp|Q13509|TBB3_HUMAN	Tubulin beta-3 chain OS=Homo sapiens OX=9606 GN=TUBB3 PE=1 SV=2	1014	50856	44	34	18	16	39.8	4.83	6400	1	0	0	420.235	1257.68	3	1257.68	-0.0007	1	41.68	0.001	R	FPGQLNADLRK	L			File12471 Spectrum5269 scans: 7440
26	sp|Q13509|TBB3_HUMAN	Tubulin beta-3 chain OS=Homo sapiens OX=9606 GN=TUBB3 PE=1 SV=2	1014	50856	44	34	18	16	39.8	4.83	6401	1	0	0	420.235	1257.68	3	1257.68	-0.0002	1	38.31	0.0023	R	FPGQLNADLRK	L			File12471 Spectrum5785 scans: 7984
26	sp|Q13509|TBB3_HUMAN	Tubulin beta-3 chain OS=Homo sapiens OX=9606 GN=TUBB3 PE=1 SV=2	1014	50856	44	34	18	16	39.8	4.83	6402	1	0	0	420.235	1257.68	3	1257.68	0	1	41.73	0.001	R	FPGQLNADLRK	L			File12471 Spectrum5429 scans: 7609
26	sp|Q13509|TBB3_HUMAN	Tubulin beta-3 chain OS=Homo sapiens OX=9606 GN=TUBB3 PE=1 SV=2	1014	50856	44	34	18	16	39.8	4.83	6403	1	0	0	420.235	1257.68	3	1257.68	0.0004	1	41.87	0.001	R	FPGQLNADLRK	L			File12471 Spectrum5607 scans: 7796
26	sp|Q13509|TBB3_HUMAN	Tubulin beta-3 chain OS=Homo sapiens OX=9606 GN=TUBB3 PE=1 SV=2	1014	50856	44	34	18	16	39.8	4.83	6404	1	0	0	420.235	1257.68	3	1257.68	0.0005	1	12.22	0.94	R	FPGQLNADLRK	L			File12471 Spectrum5969 scans: 8177
26	sp|Q13509|TBB3_HUMAN	Tubulin beta-3 chain OS=Homo sapiens OX=9606 GN=TUBB3 PE=1 SV=2	1014	50856	44	34	18	16	39.8	4.83	6405	1	0	0	629.85	1257.68	2	1257.68	0.0016	1	49.69	0.00017	R	FPGQLNADLRK	L			File12471 Spectrum5408 scans: 7586
26	sp|Q13509|TBB3_HUMAN	Tubulin beta-3 chain OS=Homo sapiens OX=9606 GN=TUBB3 PE=1 SV=2	1014	50856	44	34	18	16	39.8	4.83	6406	1	0	0	629.85	1257.68	2	1257.68	0.0018	1	49.7	0.00017	R	FPGQLNADLRK	L			File12471 Spectrum5595 scans: 7783
26	sp|Q13509|TBB3_HUMAN	Tubulin beta-3 chain OS=Homo sapiens OX=9606 GN=TUBB3 PE=1 SV=2	1014	50856	44	34	18	16	39.8	4.83	6603	1	0	0	424.581	1270.72	3	1270.72	-0.0008	1	32.9	0.0053	R	KLAVNMVPFPR	L			File12471 Spectrum12592 scans: 15145
26	sp|Q13509|TBB3_HUMAN	Tubulin beta-3 chain OS=Homo sapiens OX=9606 GN=TUBB3 PE=1 SV=2	1014	50856	44	34	18	16	39.8	4.83	6604	1	0	0	636.368	1270.72	2	1270.72	-0.0003	1	60.94	8.3e-06	R	KLAVNMVPFPR	L			File12471 Spectrum12642 scans: 15199
26	sp|Q13509|TBB3_HUMAN	Tubulin beta-3 chain OS=Homo sapiens OX=9606 GN=TUBB3 PE=1 SV=2	1014	50856	44	34	18	16	39.8	4.83	7413	1	0	0	660.355	1318.7	2	1318.7	-0.0001	0	76.9	3.3e-07	R	IMNTFSVVPSPK	V			File12471 Spectrum12099 scans: 14628
26	sp|Q13509|TBB3_HUMAN	Tubulin beta-3 chain OS=Homo sapiens OX=9606 GN=TUBB3 PE=1 SV=2	1014	50856	44	34	18	16	39.8	4.83	7414	1	0	0	660.358	1318.7	2	1318.7	0.0059	0	45.7	0.0004	R	IMNTFSVVPSPK	V			File12471 Spectrum11936 scans: 14456
26	sp|Q13509|TBB3_HUMAN	Tubulin beta-3 chain OS=Homo sapiens OX=9606 GN=TUBB3 PE=1 SV=2	1014	50856	44	34	18	16	39.8	4.83	7637	1	0	0	668.352	1334.69	2	1334.69	0	0	68.31	2.2e-06	R	IMNTFSVVPSPK	V	Oxidation (M)	0.010000000000.0	File12471 Spectrum9424 scans: 11814
26	sp|Q13509|TBB3_HUMAN	Tubulin beta-3 chain OS=Homo sapiens OX=9606 GN=TUBB3 PE=1 SV=2	1014	50856	44	34	18	16	39.8	4.83	7640	1	0	0	668.353	1334.69	2	1334.69	0.001	0	69.48	1.7e-06	R	IMNTFSVVPSPK	V	Oxidation (M)	0.010000000000.0	File12471 Spectrum9247 scans: 11628
26	sp|Q13509|TBB3_HUMAN	Tubulin beta-3 chain OS=Homo sapiens OX=9606 GN=TUBB3 PE=1 SV=2	1014	50856	44	34	18	16	39.8	4.83	8411	1	0	0	462.571	1384.69	3	1384.69	-0.0001	1	31.26	0.011	R	ISEQFTAMFRR	K			File12471 Spectrum11965 scans: 14487
26	sp|Q13509|TBB3_HUMAN	Tubulin beta-3 chain OS=Homo sapiens OX=9606 GN=TUBB3 PE=1 SV=2	1014	50856	44	34	18	16	39.8	4.83	8800	6	1	0	703.841	1405.67	2	1405.68	-0.0079	0	1.53	9.2	K	EVDEQMLAIQSK	N	Oxidation (M)	0.000001000000.0	File12471 Spectrum2606 scans: 4629
26	sp|Q13509|TBB3_HUMAN	Tubulin beta-3 chain OS=Homo sapiens OX=9606 GN=TUBB3 PE=1 SV=2	1014	50856	44	34	18	16	39.8	4.83	12171	2	0	1	810.921	1619.83	2	1619.83	-0.0005	0	21.06	0.11	R	LHFFMPGFAPLTAR	G	Oxidation (M)	0.00001000000000.0	File12471 Spectrum17998 scans: 20829
26	sp|Q13509|TBB3_HUMAN	Tubulin beta-3 chain OS=Homo sapiens OX=9606 GN=TUBB3 PE=1 SV=2	1014	50856	44	34	18	16	39.8	4.83	12172	2	0	1	540.951	1619.83	3	1619.83	0.0014	0	3.33	6.5	R	LHFFMPGFAPLTAR	G	Oxidation (M)	0.00001000000000.0	File12471 Spectrum17996 scans: 20827
26	sp|Q13509|TBB3_HUMAN	Tubulin beta-3 chain OS=Homo sapiens OX=9606 GN=TUBB3 PE=1 SV=2	1014	50856	44	34	18	16	39.8	4.83	12347	4	0	0	816.405	1630.8	2	1630.82	-0.0279	0	5.5	4.5	R	AILVDLEPGTMDSVR	S	Oxidation (M)	0.000000000010000.0	File12471 Spectrum15147 scans: 17832
26	sp|Q13509|TBB3_HUMAN	Tubulin beta-3 chain OS=Homo sapiens OX=9606 GN=TUBB3 PE=1 SV=2	1014	50856	44	34	18	16	39.8	4.83	12348	1	0	0	816.419	1630.82	2	1630.82	0.0008	0	42.01	0.00099	R	AILVDLEPGTMDSVR	S	Oxidation (M)	0.000000000010000.0	File12471 Spectrum13464 scans: 16063
26	sp|Q13509|TBB3_HUMAN	Tubulin beta-3 chain OS=Homo sapiens OX=9606 GN=TUBB3 PE=1 SV=2	1014	50856	44	34	18	16	39.8	4.83	13227	1	0	0	846.438	1690.86	2	1690.86	0.0009	0	56.26	3.3e-05	R	ALTVPELTQQMFDAK	N			File12471 Spectrum17778 scans: 20598
26	sp|Q13509|TBB3_HUMAN	Tubulin beta-3 chain OS=Homo sapiens OX=9606 GN=TUBB3 PE=1 SV=2	1014	50856	44	34	18	16	39.8	4.83	13306	1	0	0	848.92	1695.82	2	1695.83	-0.001	0	37.67	0.0026	K	NSSYFVEWIPNNVK	V			File12471 Spectrum17136 scans: 19924
26	sp|Q13509|TBB3_HUMAN	Tubulin beta-3 chain OS=Homo sapiens OX=9606 GN=TUBB3 PE=1 SV=2	1014	50856	44	34	18	16	39.8	4.83	13466	1	0	0	854.431	1706.85	2	1706.85	-0.0084	0	5.76	3.3	R	ALTVPELTQQMFDAK	N	Oxidation (M)	0.000000000010000.0	File12471 Spectrum14089 scans: 16720
26	sp|Q13509|TBB3_HUMAN	Tubulin beta-3 chain OS=Homo sapiens OX=9606 GN=TUBB3 PE=1 SV=2	1014	50856	44	34	18	16	39.8	4.83	14947	1	0	0	608.311	1821.91	3	1821.92	-0.0047	0	33.86	0.0056	R	EIVHIQAGQCGNQIGAK	F			File12471 Spectrum3951 scans: 6047
26	sp|Q13509|TBB3_HUMAN	Tubulin beta-3 chain OS=Homo sapiens OX=9606 GN=TUBB3 PE=1 SV=2	1014	50856	44	34	18	16	39.8	4.83	14948	1	0	0	911.964	1821.91	2	1821.92	-0.0013	0	65.65	3.6e-06	R	EIVHIQAGQCGNQIGAK	F			File12471 Spectrum3780 scans: 5866
26	sp|Q13509|TBB3_HUMAN	Tubulin beta-3 chain OS=Homo sapiens OX=9606 GN=TUBB3 PE=1 SV=2	1014	50856	44	34	18	16	39.8	4.83	14949	1	0	0	608.313	1821.92	3	1821.92	0.0018	0	54.25	4.9e-05	R	EIVHIQAGQCGNQIGAK	F			File12471 Spectrum3750 scans: 5835
26	sp|Q13509|TBB3_HUMAN	Tubulin beta-3 chain OS=Homo sapiens OX=9606 GN=TUBB3 PE=1 SV=2	1014	50856	44	34	18	16	39.8	4.83	16399	1	0	0	979.995	1957.98	2	1957.97	0.0014	0	121.08	9.5e-12	K	GHYTEGAELVDSVLDVVR	K			File12471 Spectrum18374 scans: 21224
26	sp|Q13509|TBB3_HUMAN	Tubulin beta-3 chain OS=Homo sapiens OX=9606 GN=TUBB3 PE=1 SV=2	1014	50856	44	34	18	16	39.8	4.83	16999	3	0	1	677.351	2029.03	3	2029.03	0.0001	1	86.61	2.8e-08	K	MSSTFIGNSTAIQELFKR	I			File12471 Spectrum17292 scans: 20087
26	sp|Q13509|TBB3_HUMAN	Tubulin beta-3 chain OS=Homo sapiens OX=9606 GN=TUBB3 PE=1 SV=2	1014	50856	44	34	18	16	39.8	4.83	17133	1	1	1	682.683	2045.03	3	2045.03	0.0032	1	6.5	2.6	K	MSSTFIGNSTAIQELFKR	I	Oxidation (M)	0.100000000000000000.0	File12471 Spectrum7047 scans: 9311
26	sp|Q13509|TBB3_HUMAN	Tubulin beta-3 chain OS=Homo sapiens OX=9606 GN=TUBB3 PE=1 SV=2	1014	50856	44	34	18	16	39.8	4.83	17409	1	0	0	696.364	2086.07	3	2086.07	-0.0002	1	74.69	3.8e-07	K	GHYTEGAELVDSVLDVVRK	E			File12471 Spectrum17636 scans: 20449
26	sp|Q13509|TBB3_HUMAN	Tubulin beta-3 chain OS=Homo sapiens OX=9606 GN=TUBB3 PE=1 SV=2	1014	50856	44	34	18	16	39.8	4.83	17410	1	0	0	522.525	2086.07	4	2086.07	0	1	59.44	1.3e-05	K	GHYTEGAELVDSVLDVVRK	E			File12471 Spectrum17655 scans: 20469
26	sp|Q13509|TBB3_HUMAN	Tubulin beta-3 chain OS=Homo sapiens OX=9606 GN=TUBB3 PE=1 SV=2	1014	50856	44	34	18	16	39.8	4.83	17411	1	0	0	1044.05	2086.08	2	2086.07	0.0109	1	73.2	5.1e-07	K	GHYTEGAELVDSVLDVVRK	E			File12471 Spectrum17649 scans: 20462
26	sp|Q13509|TBB3_HUMAN	Tubulin beta-3 chain OS=Homo sapiens OX=9606 GN=TUBB3 PE=1 SV=2	1014	50856	44	34	18	16	39.8	4.83	17570	1	0	0	704.028	2109.06	3	2109.06	0.0051	1	60.99	9e-06	-	MREIVHIQAGQCGNQIGAK	F			File12471 Spectrum4142 scans: 6250	emPAI	3.24
27	sp|P29401|TKT_HUMAN	Transketolase OS=Homo sapiens OX=9606 GN=TKT PE=1 SV=3	983	68519	43	34	23	18	38.2	7.58	375	1	1	1	369.683	737.352	2	737.353	-0.0007	0	29.07	0.014	K	MFGIDR	D			File12471 Spectrum7258 scans: 9533
27	sp|P29401|TKT_HUMAN	Transketolase OS=Homo sapiens OX=9606 GN=TKT PE=1 SV=3	983	68519	43	34	23	18	38.2	7.58	498	1	1	1	383.207	764.4	2	764.4	-0.0006	0	16.92	0.31	K	GICFIR	T			File12471 Spectrum8560 scans: 10902
27	sp|P29401|TKT_HUMAN	Transketolase OS=Homo sapiens OX=9606 GN=TKT PE=1 SV=3	983	68519	43	34	23	18	38.2	7.58	618	1	1	1	394.237	786.46	2	786.46	0.0002	0	33.26	0.012	K	LILDSAR	A			File12471 Spectrum4068 scans: 6171
27	sp|P29401|TKT_HUMAN	Transketolase OS=Homo sapiens OX=9606 GN=TKT PE=1 SV=3	983	68519	43	34	23	18	38.2	7.58	830	10	1	1	409.724	817.433	2	817.418	0.0147	0	2.92	13	R	GITGVEDK	E			File12471 Spectrum3971 scans: 6068
27	sp|P29401|TKT_HUMAN	Transketolase OS=Homo sapiens OX=9606 GN=TKT PE=1 SV=3	983	68519	43	34	23	18	38.2	7.58	1771	1	1	1	461.738	921.462	2	921.463	-0.0013	0	32.78	0.0081	R	MPSLPSYK	V			File12471 Spectrum7415 scans: 9698
27	sp|P29401|TKT_HUMAN	Transketolase OS=Homo sapiens OX=9606 GN=TKT PE=1 SV=3	983	68519	43	34	23	18	38.2	7.58	1772	1	1	1	461.739	921.464	2	921.463	0.0006	0	9.33	1.9	R	MPSLPSYK	V			File12471 Spectrum7575 scans: 9867
27	sp|P29401|TKT_HUMAN	Transketolase OS=Homo sapiens OX=9606 GN=TKT PE=1 SV=3	983	68519	43	34	23	18	38.2	7.58	1776	10	1	1	461.747	921.48	2	921.463	0.0171	0	4.68	5	R	MPSLPSYK	V			File12471 Spectrum3785 scans: 5872
27	sp|P29401|TKT_HUMAN	Transketolase OS=Homo sapiens OX=9606 GN=TKT PE=1 SV=3	983	68519	43	34	23	18	38.2	7.58	1997	2	1	1	471.785	941.555	2	941.554	0.0003	0	12.38	0.71	R	SGKPAELLK	M			File12471 Spectrum15628 scans: 18339
27	sp|P29401|TKT_HUMAN	Transketolase OS=Homo sapiens OX=9606 GN=TKT PE=1 SV=3	983	68519	43	34	23	18	38.2	7.58	2031	1	1	1	473.266	944.518	2	944.518	0.0002	0	53.49	0.0001	R	IIALDGDTK	N			File12471 Spectrum4512 scans: 6640
27	sp|P29401|TKT_HUMAN	Transketolase OS=Homo sapiens OX=9606 GN=TKT PE=1 SV=3	983	68519	43	34	23	18	38.2	7.58	3626	1	1	1	536.769	1071.52	2	1071.52	-0.0001	0	15.78	0.31	K	NSTFSEIFK	K			File12471 Spectrum13146 scans: 15729
27	sp|P29401|TKT_HUMAN	Transketolase OS=Homo sapiens OX=9606 GN=TKT PE=1 SV=3	983	68519	43	34	23	18	38.2	7.58	5465	1	1	1	400.88	1199.62	3	1199.62	-0.0004	1	24.75	0.054	K	NSTFSEIFKK	E			File12471 Spectrum9002 scans: 11370
27	sp|P29401|TKT_HUMAN	Transketolase OS=Homo sapiens OX=9606 GN=TKT PE=1 SV=3	983	68519	43	34	23	18	38.2	7.58	5466	1	1	1	600.818	1199.62	2	1199.62	0.0021	1	39.87	0.0017	K	NSTFSEIFKK	E			File12471 Spectrum8983 scans: 11350
27	sp|P29401|TKT_HUMAN	Transketolase OS=Homo sapiens OX=9606 GN=TKT PE=1 SV=3	983	68519	43	34	23	18	38.2	7.58	6490	1	1	1	422.222	1263.65	3	1263.65	-0.0008	0	42.46	0.00087	K	ISSDLDGHPVPK	Q			File12471 Spectrum1441 scans: 3405
27	sp|P29401|TKT_HUMAN	Transketolase OS=Homo sapiens OX=9606 GN=TKT PE=1 SV=3	983	68519	43	34	23	18	38.2	7.58	6492	1	1	1	632.83	1263.65	2	1263.65	0.0002	0	40.14	0.0015	K	ISSDLDGHPVPK	Q			File12471 Spectrum1471 scans: 3437
27	sp|P29401|TKT_HUMAN	Transketolase OS=Homo sapiens OX=9606 GN=TKT PE=1 SV=3	983	68519	43	34	23	18	38.2	7.58	6495	1	1	1	422.223	1263.65	3	1263.65	0.0014	0	30.66	0.013	K	ISSDLDGHPVPK	Q			File12471 Spectrum1099 scans: 3046
27	sp|P29401|TKT_HUMAN	Transketolase OS=Homo sapiens OX=9606 GN=TKT PE=1 SV=3	983	68519	43	34	23	18	38.2	7.58	8573	1	1	1	464.921	1391.74	3	1391.74	-0.0011	1	52.32	7.5e-05	R	KISSDLDGHPVPK	Q			File12471 Spectrum734 scans: 2662
27	sp|P29401|TKT_HUMAN	Transketolase OS=Homo sapiens OX=9606 GN=TKT PE=1 SV=3	983	68519	43	34	23	18	38.2	7.58	8574	1	1	1	696.878	1391.74	2	1391.74	0.0002	1	33.32	0.0059	R	KISSDLDGHPVPK	Q			File12471 Spectrum779 scans: 2709
27	sp|P29401|TKT_HUMAN	Transketolase OS=Homo sapiens OX=9606 GN=TKT PE=1 SV=3	983	68519	43	34	23	18	38.2	7.58	8575	1	1	1	464.921	1391.74	3	1391.74	0.0007	1	32.56	0.007	R	KISSDLDGHPVPK	Q			File12471 Spectrum461 scans: 2375
27	sp|P29401|TKT_HUMAN	Transketolase OS=Homo sapiens OX=9606 GN=TKT PE=1 SV=3	983	68519	43	34	23	18	38.2	7.58	8934	1	1	1	707.408	1412.8	2	1412.8	-0.0008	0	53.42	3.2e-05	R	VLDPFTIKPLDR	K			File12471 Spectrum15726 scans: 18442
27	sp|P29401|TKT_HUMAN	Transketolase OS=Homo sapiens OX=9606 GN=TKT PE=1 SV=3	983	68519	43	34	23	18	38.2	7.58	8935	1	1	1	471.941	1412.8	3	1412.8	-0.0003	0	39.11	0.00087	R	VLDPFTIKPLDR	K			File12471 Spectrum15719 scans: 18435
27	sp|P29401|TKT_HUMAN	Transketolase OS=Homo sapiens OX=9606 GN=TKT PE=1 SV=3	983	68519	43	34	23	18	38.2	7.58	11044	1	1	1	386.231	1540.9	4	1540.9	-0.0014	1	46.91	7.2e-05	R	VLDPFTIKPLDRK	L			File12471 Spectrum12796 scans: 15360
27	sp|P29401|TKT_HUMAN	Transketolase OS=Homo sapiens OX=9606 GN=TKT PE=1 SV=3	983	68519	43	34	23	18	38.2	7.58	11045	1	1	1	771.456	1540.9	2	1540.9	0	1	42.5	0.0002	R	VLDPFTIKPLDRK	L			File12471 Spectrum12833 scans: 15399
27	sp|P29401|TKT_HUMAN	Transketolase OS=Homo sapiens OX=9606 GN=TKT PE=1 SV=3	983	68519	43	34	23	18	38.2	7.58	11046	1	1	1	514.64	1540.9	3	1540.9	0.0005	1	25.63	0.0097	R	VLDPFTIKPLDRK	L			File12471 Spectrum12802 scans: 15367
27	sp|P29401|TKT_HUMAN	Transketolase OS=Homo sapiens OX=9606 GN=TKT PE=1 SV=3	983	68519	43	34	23	18	38.2	7.58	11333	1	1	1	781.906	1561.8	2	1561.8	-0.0064	1	35.63	0.0041	K	MFGIDRDAIAQAVR	G			File12471 Spectrum13762 scans: 16376
27	sp|P29401|TKT_HUMAN	Transketolase OS=Homo sapiens OX=9606 GN=TKT PE=1 SV=3	983	68519	43	34	23	18	38.2	7.58	11334	1	1	1	521.608	1561.8	3	1561.8	-0.0001	1	37.91	0.0023	K	MFGIDRDAIAQAVR	G			File12471 Spectrum13756 scans: 16369
27	sp|P29401|TKT_HUMAN	Transketolase OS=Homo sapiens OX=9606 GN=TKT PE=1 SV=3	983	68519	43	34	23	18	38.2	7.58	11584	1	1	1	526.941	1577.8	3	1577.8	0.0012	1	41.03	0.0011	K	MFGIDRDAIAQAVR	G	Oxidation (M)	0.10000000000000.0	File12471 Spectrum11229 scans: 13713
27	sp|P29401|TKT_HUMAN	Transketolase OS=Homo sapiens OX=9606 GN=TKT PE=1 SV=3	983	68519	43	34	23	18	38.2	7.58	12651	1	1	1	826.4	1650.79	2	1650.79	-0.0007	0	77.89	2e-07	R	TVPFCSTFAAFFTR	A			File12471 Spectrum19337 scans: 22235
27	sp|P29401|TKT_HUMAN	Transketolase OS=Homo sapiens OX=9606 GN=TKT PE=1 SV=3	983	68519	43	34	23	18	38.2	7.58	15632	1	1	1	942.965	1883.92	2	1883.92	0.0002	0	83.89	5.3e-08	R	SVPTSTVFYPSDGVATEK	A			File12471 Spectrum10130 scans: 12556
27	sp|P29401|TKT_HUMAN	Transketolase OS=Homo sapiens OX=9606 GN=TKT PE=1 SV=3	983	68519	43	34	23	18	38.2	7.58	15633	1	1	1	942.966	1883.92	2	1883.92	0.002	0	88.39	1.9e-08	R	SVPTSTVFYPSDGVATEK	A			File12471 Spectrum10398 scans: 12838
27	sp|P29401|TKT_HUMAN	Transketolase OS=Homo sapiens OX=9606 GN=TKT PE=1 SV=3	983	68519	43	34	23	18	38.2	7.58	16585	1	1	1	495.265	1977.03	4	1977.03	-0.0012	1	27.97	0.016	R	GITGVEDKESWHGKPLPK	N			File12471 Spectrum2776 scans: 4808
27	sp|P29401|TKT_HUMAN	Transketolase OS=Homo sapiens OX=9606 GN=TKT PE=1 SV=3	983	68519	43	34	23	18	38.2	7.58	16586	1	1	1	660.018	1977.03	3	1977.03	-0.0003	1	50.11	9.7e-05	R	GITGVEDKESWHGKPLPK	N			File12471 Spectrum2798 scans: 4831
27	sp|P29401|TKT_HUMAN	Transketolase OS=Homo sapiens OX=9606 GN=TKT PE=1 SV=3	983	68519	43	34	23	18	38.2	7.58	16916	1	1	1	1010.54	2019.06	2	2019.06	-0.0002	0	93.95	3.8e-09	K	ILATPPQEDAPSVDIANIR	M			File12471 Spectrum14047 scans: 16676
27	sp|P29401|TKT_HUMAN	Transketolase OS=Homo sapiens OX=9606 GN=TKT PE=1 SV=3	983	68519	43	34	23	18	38.2	7.58	16917	1	1	1	1010.54	2019.06	2	2019.06	0.0007	0	89.38	1.1e-08	K	ILATPPQEDAPSVDIANIR	M			File12471 Spectrum14203 scans: 16840
27	sp|P29401|TKT_HUMAN	Transketolase OS=Homo sapiens OX=9606 GN=TKT PE=1 SV=3	983	68519	43	34	23	18	38.2	7.58	16918	1	1	1	674.029	2019.07	3	2019.06	0.0013	0	48.36	0.00014	K	ILATPPQEDAPSVDIANIR	M			File12471 Spectrum14084 scans: 16715
27	sp|P29401|TKT_HUMAN	Transketolase OS=Homo sapiens OX=9606 GN=TKT PE=1 SV=3	983	68519	43	34	23	18	38.2	7.58	17275	1	1	1	690.341	2068	3	2068	-0.0043	0	40.82	0.00094	R	LGQSDPAPLQHQMDIYQK	R			File12471 Spectrum8019 scans: 10334
27	sp|P29401|TKT_HUMAN	Transketolase OS=Homo sapiens OX=9606 GN=TKT PE=1 SV=3	983	68519	43	34	23	18	38.2	7.58	17276	1	1	1	1035.01	2068	2	2068	-0.0008	0	55.76	3e-05	R	LGQSDPAPLQHQMDIYQK	R			File12471 Spectrum8053 scans: 10370
27	sp|P29401|TKT_HUMAN	Transketolase OS=Homo sapiens OX=9606 GN=TKT PE=1 SV=3	983	68519	43	34	23	18	38.2	7.58	17395	1	1	1	695.683	2084.03	3	2084	0.0273	0	5.64	3.3	R	LGQSDPAPLQHQMDIYQK	R	Oxidation (M)	0.000000000000100000.0	File12471 Spectrum5287 scans: 7458
27	sp|P29401|TKT_HUMAN	Transketolase OS=Homo sapiens OX=9606 GN=TKT PE=1 SV=3	983	68519	43	34	23	18	38.2	7.58	18208	1	1	1	557.034	2224.11	4	2224.11	0.002	1	65.06	3.1e-06	R	LGQSDPAPLQHQMDIYQKR	C			File12471 Spectrum6528 scans: 8764
27	sp|P29401|TKT_HUMAN	Transketolase OS=Homo sapiens OX=9606 GN=TKT PE=1 SV=3	983	68519	43	34	23	18	38.2	7.58	18209	1	1	1	742.378	2224.11	3	2224.11	0.0072	1	60.16	1e-05	R	LGQSDPAPLQHQMDIYQKR	C			File12471 Spectrum6550 scans: 8787
27	sp|P29401|TKT_HUMAN	Transketolase OS=Homo sapiens OX=9606 GN=TKT PE=1 SV=3	983	68519	43	34	23	18	38.2	7.58	19366	1	1	1	836.742	2507.2	3	2507.2	-0.0004	0	65.37	2.6e-06	R	TSRPENAIIYNNNEDFQVGQAK	V			File12471 Spectrum8311 scans: 10641
27	sp|P29401|TKT_HUMAN	Transketolase OS=Homo sapiens OX=9606 GN=TKT PE=1 SV=3	983	68519	43	34	23	18	38.2	7.58	19367	1	1	1	1254.61	2507.21	2	2507.2	0.0014	0	68.68	1.2e-06	R	TSRPENAIIYNNNEDFQVGQAK	V			File12471 Spectrum8326 scans: 10656
27	sp|P29401|TKT_HUMAN	Transketolase OS=Homo sapiens OX=9606 GN=TKT PE=1 SV=3	983	68519	43	34	23	18	38.2	7.58	20007	1	1	1	928.143	2781.41	3	2781.41	-0.0001	1	72.39	4.4e-07	R	SVPTSTVFYPSDGVATEKAVELAANTK	G			File12471 Spectrum15602 scans: 18312
27	sp|P29401|TKT_HUMAN	Transketolase OS=Homo sapiens OX=9606 GN=TKT PE=1 SV=3	983	68519	43	34	23	18	38.2	7.58	20325	3	1	1	776.107	3100.4	4	3100.43	-0.0277	1	1.11	3.8	K	QAFTDVATGSLGQGLGAACGMAYTGKYFDK	A	Oxidation (M)	0.000000000000000000001000000000.0	File12471 Spectrum18155 scans: 20994	emPAI	3.08
28	sp|P07355|ANXA2_HUMAN	Annexin A2 OS=Homo sapiens OX=9606 GN=ANXA2 PE=1 SV=2	971	38808	41	31	28	22	69.6	7.57	22	1	1	0	311.178	620.342	2	620.332	0.0109	0	22.57	0.054	R	IMVSR	S	Oxidation (M)	0.01000.0	File12471 Spectrum7959 scans: 10271
28	sp|P07355|ANXA2_HUMAN	Annexin A2 OS=Homo sapiens OX=9606 GN=ANXA2 PE=1 SV=2	971	38808	41	31	28	22	69.6	7.57	398	1	1	0	373.235	744.456	2	744.457	-0.0005	0	22.75	0.076	K	LMVALAK	G			File12471 Spectrum6711 scans: 8956
28	sp|P07355|ANXA2_HUMAN	Annexin A2 OS=Homo sapiens OX=9606 GN=ANXA2 PE=1 SV=2	971	38808	41	31	28	22	69.6	7.57	469	1	1	0	381.234	760.453	2	760.452	0.0013	0	21.27	0.068	K	LMVALAK	G	Oxidation (M)	0.0100000.0	File12471 Spectrum4060 scans: 6162
28	sp|P07355|ANXA2_HUMAN	Annexin A2 OS=Homo sapiens OX=9606 GN=ANXA2 PE=1 SV=2	971	38808	41	31	28	22	69.6	7.57	1372	3	1	1	440.724	879.434	2	879.434	0.0004	0	8.9	2.2	R	DLYDAGVK	R			File12471 Spectrum3273 scans: 5331
28	sp|P07355|ANXA2_HUMAN	Annexin A2 OS=Homo sapiens OX=9606 GN=ANXA2 PE=1 SV=2	971	38808	41	31	28	22	69.6	7.57	1977	2	1	1	471.241	940.467	2	940.469	-0.0017	1	4.71	3.7	R	LYDSMKGK	G			File12471 Spectrum12051 scans: 14577
28	sp|P07355|ANXA2_HUMAN	Annexin A2 OS=Homo sapiens OX=9606 GN=ANXA2 PE=1 SV=2	971	38808	41	31	28	22	69.6	7.57	3183	1	1	0	518.268	1034.52	2	1034.52	0.0004	0	32.28	0.011	K	WISIMTER	S			File12471 Spectrum12922 scans: 15493
28	sp|P07355|ANXA2_HUMAN	Annexin A2 OS=Homo sapiens OX=9606 GN=ANXA2 PE=1 SV=2	971	38808	41	31	28	22	69.6	7.57	3193	3	1	1	346.182	1035.52	3	1035.53	-0.0108	1	7.31	2.9	R	DLYDAGVKR	K			File12471 Spectrum2491 scans: 4509
28	sp|P07355|ANXA2_HUMAN	Annexin A2 OS=Homo sapiens OX=9606 GN=ANXA2 PE=1 SV=2	971	38808	41	31	28	22	69.6	7.57	3195	1	1	1	346.185	1035.53	3	1035.53	-0.0007	1	48.56	0.00023	R	DLYDAGVKR	K			File12471 Spectrum1539 scans: 3508
28	sp|P07355|ANXA2_HUMAN	Annexin A2 OS=Homo sapiens OX=9606 GN=ANXA2 PE=1 SV=2	971	38808	41	31	28	22	69.6	7.57	3196	1	1	1	518.775	1035.54	2	1035.53	0.0004	1	34.86	0.0052	R	DLYDAGVKR	K			File12471 Spectrum1549 scans: 3519
28	sp|P07355|ANXA2_HUMAN	Annexin A2 OS=Homo sapiens OX=9606 GN=ANXA2 PE=1 SV=2	971	38808	41	31	28	22	69.6	7.57	3376	1	1	0	526.256	1050.5	2	1050.52	-0.0187	0	4.47	4.4	K	WISIMTER	S	Oxidation (M)	0.00001000.0	File12471 Spectrum5713 scans: 7908
28	sp|P07355|ANXA2_HUMAN	Annexin A2 OS=Homo sapiens OX=9606 GN=ANXA2 PE=1 SV=2	971	38808	41	31	28	22	69.6	7.57	3823	1	1	0	543.746	1085.48	2	1085.48	0.0006	0	32.45	0.0033	K	AYTNFDAER	D			File12471 Spectrum2479 scans: 4496
28	sp|P07355|ANXA2_HUMAN	Annexin A2 OS=Homo sapiens OX=9606 GN=ANXA2 PE=1 SV=2	971	38808	41	31	28	22	69.6	7.57	3890	2	1	0	545.799	1089.58	2	1089.59	-0.0015	1	12.2	1.1	R	SEVDMLKIR	S			File12471 Spectrum10804 scans: 13267
28	sp|P07355|ANXA2_HUMAN	Annexin A2 OS=Homo sapiens OX=9606 GN=ANXA2 PE=1 SV=2	971	38808	41	31	28	22	69.6	7.57	5822	1	1	0	611.801	1221.59	2	1221.59	0	0	62.82	7.8e-06	K	TPAQYDASELK	A			File12471 Spectrum2332 scans: 4342
28	sp|P07355|ANXA2_HUMAN	Annexin A2 OS=Homo sapiens OX=9606 GN=ANXA2 PE=1 SV=2	971	38808	41	31	28	22	69.6	7.57	6164	1	1	0	622.815	1243.62	2	1243.62	-0.0001	0	56.79	3.5e-05	R	TNQELQEINR	V			File12471 Spectrum1836 scans: 3820
28	sp|P07355|ANXA2_HUMAN	Annexin A2 OS=Homo sapiens OX=9606 GN=ANXA2 PE=1 SV=2	971	38808	41	31	28	22	69.6	7.57	7935	1	1	0	677.336	1352.66	2	1352.66	-0.0006	1	41.43	0.001	K	DIISDTSGDFRK	L			File12471 Spectrum6963 scans: 9223
28	sp|P07355|ANXA2_HUMAN	Annexin A2 OS=Homo sapiens OX=9606 GN=ANXA2 PE=1 SV=2	971	38808	41	31	28	22	69.6	7.57	9085	1	1	0	711.351	1420.69	2	1420.69	-0.0008	0	32.57	0.0082	K	SLYYYIQQDTK	G			File12471 Spectrum11170 scans: 13651
28	sp|P07355|ANXA2_HUMAN	Annexin A2 OS=Homo sapiens OX=9606 GN=ANXA2 PE=1 SV=2	971	38808	41	31	28	22	69.6	7.57	9759	1	1	0	730.839	1459.66	2	1459.67	-0.0013	0	56.14	2.2e-05	K	SYSPYDMLESIR	K			File12471 Spectrum17303 scans: 20099
28	sp|P07355|ANXA2_HUMAN	Annexin A2 OS=Homo sapiens OX=9606 GN=ANXA2 PE=1 SV=2	971	38808	41	31	28	22	69.6	7.57	11062	1	1	1	514.954	1541.84	3	1541.84	-0.0005	0	52.37	6.7e-05	K	GVDEVTIVNILTNR	S			File12471 Spectrum18265 scans: 21109
28	sp|P07355|ANXA2_HUMAN	Annexin A2 OS=Homo sapiens OX=9606 GN=ANXA2 PE=1 SV=2	971	38808	41	31	28	22	69.6	7.57	11063	1	1	1	771.929	1541.84	2	1541.84	0.0019	0	10.64	0.94	K	GVDEVTIVNILTNR	S			File12471 Spectrum20206 scans: 23158
28	sp|P07355|ANXA2_HUMAN	Annexin A2 OS=Homo sapiens OX=9606 GN=ANXA2 PE=1 SV=2	971	38808	41	31	28	22	69.6	7.57	11726	1	1	0	530.261	1587.76	3	1587.76	0.0001	1	32.74	0.0077	K	SYSPYDMLESIRK	E			File12471 Spectrum15663 scans: 18376
28	sp|P07355|ANXA2_HUMAN	Annexin A2 OS=Homo sapiens OX=9606 GN=ANXA2 PE=1 SV=2	971	38808	41	31	28	22	69.6	7.57	11727	1	1	0	794.888	1587.76	2	1587.76	0.001	1	56.08	3.7e-05	K	SYSPYDMLESIRK	E			File12471 Spectrum15675 scans: 18389
28	sp|P07355|ANXA2_HUMAN	Annexin A2 OS=Homo sapiens OX=9606 GN=ANXA2 PE=1 SV=2	971	38808	41	31	28	22	69.6	7.57	12458	1	1	0	820.404	1638.79	2	1638.79	0.0003	1	76.25	3e-07	K	TPAQYDASELKASMK	G			File12471 Spectrum4869 scans: 7017
28	sp|P07355|ANXA2_HUMAN	Annexin A2 OS=Homo sapiens OX=9606 GN=ANXA2 PE=1 SV=2	971	38808	41	31	28	22	69.6	7.57	12647	1	1	0	550.998	1649.97	3	1649.97	0.0007	0	49.59	1.5e-05	K	SALSGHLETVILGLLK	T			File12471 Spectrum19378 scans: 22278
28	sp|P07355|ANXA2_HUMAN	Annexin A2 OS=Homo sapiens OX=9606 GN=ANXA2 PE=1 SV=2	971	38808	41	31	28	22	69.6	7.57	12648	1	1	0	825.994	1649.97	2	1649.97	0.0009	0	46.04	3.4e-05	K	SALSGHLETVILGLLK	T			File12471 Spectrum19380 scans: 22280
28	sp|P07355|ANXA2_HUMAN	Annexin A2 OS=Homo sapiens OX=9606 GN=ANXA2 PE=1 SV=2	971	38808	41	31	28	22	69.6	7.57	12897	1	1	1	556.614	1666.82	3	1666.82	0.0014	1	32.38	0.0076	R	SNAQRQDIAFAYQR	R			File12471 Spectrum4371 scans: 6492
28	sp|P07355|ANXA2_HUMAN	Annexin A2 OS=Homo sapiens OX=9606 GN=ANXA2 PE=1 SV=2	971	38808	41	31	28	22	69.6	7.57	14053	7	1	0	584.605	1750.79	3	1750.82	-0.0292	1	0.23	8.7	R	YKSYSPYDMLESIR	K			File12471 Spectrum10773 scans: 13232
28	sp|P07355|ANXA2_HUMAN	Annexin A2 OS=Homo sapiens OX=9606 GN=ANXA2 PE=1 SV=2	971	38808	41	31	28	22	69.6	7.57	14339	1	1	1	591.335	1770.98	3	1770.98	0.0004	1	64.01	2.3e-06	K	TKGVDEVTIVNILTNR	S			File12471 Spectrum17040 scans: 19823
28	sp|P07355|ANXA2_HUMAN	Annexin A2 OS=Homo sapiens OX=9606 GN=ANXA2 PE=1 SV=2	971	38808	41	31	28	22	69.6	7.57	14340	1	1	1	886.5	1770.99	2	1770.98	0.002	1	20.01	0.057	K	TKGVDEVTIVNILTNR	S			File12471 Spectrum17073 scans: 19857
28	sp|P07355|ANXA2_HUMAN	Annexin A2 OS=Homo sapiens OX=9606 GN=ANXA2 PE=1 SV=2	971	38808	41	31	28	22	69.6	7.57	14418	1	1	0	889.435	1776.86	2	1776.86	-0.001	0	99	1.7e-09	K	GLGTDEDSLIEIICSR	T			File12471 Spectrum18176 scans: 21016
28	sp|P07355|ANXA2_HUMAN	Annexin A2 OS=Homo sapiens OX=9606 GN=ANXA2 PE=1 SV=2	971	38808	41	31	28	22	69.6	7.57	14826	1	1	0	906.436	1810.86	2	1810.86	-0.0016	1	44.99	0.00034	K	TDLEKDIISDTSGDFR	K			File12471 Spectrum13623 scans: 16230
28	sp|P07355|ANXA2_HUMAN	Annexin A2 OS=Homo sapiens OX=9606 GN=ANXA2 PE=1 SV=2	971	38808	41	31	28	22	69.6	7.57	14827	1	1	0	604.627	1810.86	3	1810.86	0	1	63.5	4.7e-06	K	TDLEKDIISDTSGDFR	K			File12471 Spectrum13605 scans: 16211
28	sp|P07355|ANXA2_HUMAN	Annexin A2 OS=Homo sapiens OX=9606 GN=ANXA2 PE=1 SV=2	971	38808	41	31	28	22	69.6	7.57	15185	1	1	0	615.639	1843.9	3	1843.9	0.001	0	58.05	2.1e-05	K	LSLEGDHSTPPSAYGSVK	A			File12471 Spectrum5292 scans: 7464
28	sp|P07355|ANXA2_HUMAN	Annexin A2 OS=Homo sapiens OX=9606 GN=ANXA2 PE=1 SV=2	971	38808	41	31	28	22	69.6	7.57	15186	1	1	0	922.956	1843.9	2	1843.9	0.0017	0	95.25	4e-09	K	LSLEGDHSTPPSAYGSVK	A			File12471 Spectrum5285 scans: 7456
28	sp|P07355|ANXA2_HUMAN	Annexin A2 OS=Homo sapiens OX=9606 GN=ANXA2 PE=1 SV=2	971	38808	41	31	28	22	69.6	7.57	15896	1	1	1	954.944	1907.87	2	1907.87	-0.0019	0	80.92	6.1e-08	R	AEDGSVIDYELIDQDAR	D			File12471 Spectrum14145 scans: 16779
28	sp|P07355|ANXA2_HUMAN	Annexin A2 OS=Homo sapiens OX=9606 GN=ANXA2 PE=1 SV=2	971	38808	41	31	28	22	69.6	7.57	16839	1	1	0	671.658	2011.95	3	2011.95	0.0005	1	38.24	0.0014	K	SLYYYIQQDTKGDYQK	A			File12471 Spectrum10514 scans: 12960
28	sp|P07355|ANXA2_HUMAN	Annexin A2 OS=Homo sapiens OX=9606 GN=ANXA2 PE=1 SV=2	971	38808	41	31	28	22	69.6	7.57	16840	1	1	0	1006.98	2011.95	2	2011.95	0.001	1	53.03	4.8e-05	K	SLYYYIQQDTKGDYQK	A			File12471 Spectrum10515 scans: 12961
28	sp|P07355|ANXA2_HUMAN	Annexin A2 OS=Homo sapiens OX=9606 GN=ANXA2 PE=1 SV=2	971	38808	41	31	28	22	69.6	7.57	17242	1	1	1	688.999	2063.98	3	2063.98	-0.0007	1	74.99	3e-07	R	RAEDGSVIDYELIDQDAR	D			File12471 Spectrum12104 scans: 14633
28	sp|P07355|ANXA2_HUMAN	Annexin A2 OS=Homo sapiens OX=9606 GN=ANXA2 PE=1 SV=2	971	38808	41	31	28	22	69.6	7.57	17243	1	1	1	1033	2063.98	2	2063.98	0.0005	1	88.91	1.2e-08	R	RAEDGSVIDYELIDQDAR	D			File12471 Spectrum12114 scans: 14643
28	sp|P07355|ANXA2_HUMAN	Annexin A2 OS=Homo sapiens OX=9606 GN=ANXA2 PE=1 SV=2	971	38808	41	31	28	22	69.6	7.57	17821	1	1	0	1078.03	2154.05	2	2154.06	-0.0059	1	65.44	3.1e-06	K	AYTNFDAERDALNIETAIK	T			File12471 Spectrum15890 scans: 18615
28	sp|P07355|ANXA2_HUMAN	Annexin A2 OS=Homo sapiens OX=9606 GN=ANXA2 PE=1 SV=2	971	38808	41	31	28	22	69.6	7.57	17822	1	1	0	719.027	2154.06	3	2154.06	0	1	24.69	0.039	K	AYTNFDAERDALNIETAIK	T			File12471 Spectrum15879 scans: 18604
28	sp|P07355|ANXA2_HUMAN	Annexin A2 OS=Homo sapiens OX=9606 GN=ANXA2 PE=1 SV=2	971	38808	41	31	28	22	69.6	7.57	19972	1	1	1	924.107	2769.3	3	2769.3	0.0009	1	11.54	0.56	R	AEDGSVIDYELIDQDARDLYDAGVK	R			File12471 Spectrum17804 scans: 20625	emPAI	11.61
29	sp|P06576|ATPB_HUMAN	ATP synthase subunit beta, mitochondrial OS=Homo sapiens OX=9606 GN=ATP5F1B PE=1 SV=3	970	56525	38	25	21	18	58	5.26	2371	6	1	1	488.279	974.544	2	974.555	-0.0112	0	3.51	6.1	K	IGLFGGAGVGK	T			File12471 Spectrum9458 scans: 11850
29	sp|P06576|ATPB_HUMAN	ATP synthase subunit beta, mitochondrial OS=Homo sapiens OX=9606 GN=ATP5F1B PE=1 SV=3	970	56525	38	25	21	18	58	5.26	2372	7	1	1	488.279	974.544	2	974.555	-0.0112	0	5.58	3.8	K	IGLFGGAGVGK	T			File12471 Spectrum8112 scans: 10432
29	sp|P06576|ATPB_HUMAN	ATP synthase subunit beta, mitochondrial OS=Homo sapiens OX=9606 GN=ATP5F1B PE=1 SV=3	970	56525	38	25	21	18	58	5.26	2374	1	1	1	488.285	974.555	2	974.555	-0.0001	0	60.37	1e-05	K	IGLFGGAGVGK	T			File12471 Spectrum11445 scans: 13941
29	sp|P06576|ATPB_HUMAN	ATP synthase subunit beta, mitochondrial OS=Homo sapiens OX=9606 GN=ATP5F1B PE=1 SV=3	970	56525	38	25	21	18	58	5.26	2452	1	1	1	492.285	982.556	2	982.556	-0.0004	0	1.39	5.3	R	VAAAPASGALR	R			File12471 Spectrum9261 scans: 11643
29	sp|P06576|ATPB_HUMAN	ATP synthase subunit beta, mitochondrial OS=Homo sapiens OX=9606 GN=ATP5F1B PE=1 SV=3	970	56525	38	25	21	18	58	5.26	2453	8	0	1	492.285	982.556	2	982.556	-0.0001	0	0.54	6.4	R	VAAAPASGALR	R			File12471 Spectrum3231 scans: 5287
29	sp|P06576|ATPB_HUMAN	ATP synthase subunit beta, mitochondrial OS=Homo sapiens OX=9606 GN=ATP5F1B PE=1 SV=3	970	56525	38	25	21	18	58	5.26	3232	1	1	1	347.562	1039.66	3	1039.66	-0.0014	1	17.71	0.033	K	LVPLKETIK	G			File12471 Spectrum3892 scans: 5985
29	sp|P06576|ATPB_HUMAN	ATP synthase subunit beta, mitochondrial OS=Homo sapiens OX=9606 GN=ATP5F1B PE=1 SV=3	970	56525	38	25	21	18	58	5.26	3233	1	1	1	520.84	1039.66	2	1039.66	0.0003	1	17.39	0.036	K	LVPLKETIK	G			File12471 Spectrum3878 scans: 5970
29	sp|P06576|ATPB_HUMAN	ATP synthase subunit beta, mitochondrial OS=Homo sapiens OX=9606 GN=ATP5F1B PE=1 SV=3	970	56525	38	25	21	18	58	5.26	3867	1	1	1	544.821	1087.63	2	1087.63	0.0004	0	53.41	3.5e-05	K	VVDLLAPYAK	G			File12471 Spectrum13980 scans: 16605
29	sp|P06576|ATPB_HUMAN	ATP synthase subunit beta, mitochondrial OS=Homo sapiens OX=9606 GN=ATP5F1B PE=1 SV=3	970	56525	38	25	21	18	58	5.26	6461	1	1	1	631.824	1261.63	2	1261.63	0.0005	0	55.53	4.9e-05	R	TIAMDGTEGLVR	G			File12471 Spectrum8530 scans: 10871
29	sp|P06576|ATPB_HUMAN	ATP synthase subunit beta, mitochondrial OS=Homo sapiens OX=9606 GN=ATP5F1B PE=1 SV=3	970	56525	38	25	21	18	58	5.26	8801	1	1	1	469.565	1405.67	3	1405.67	-0.001	0	53.23	6.4e-05	K	AHGGYSVFAGVGER	T			File12471 Spectrum7182 scans: 9453
29	sp|P06576|ATPB_HUMAN	ATP synthase subunit beta, mitochondrial OS=Homo sapiens OX=9606 GN=ATP5F1B PE=1 SV=3	970	56525	38	25	21	18	58	5.26	8802	1	1	1	703.844	1405.67	2	1405.67	0.0002	0	57.44	2.4e-05	K	AHGGYSVFAGVGER	T			File12471 Spectrum7232 scans: 9506
29	sp|P06576|ATPB_HUMAN	ATP synthase subunit beta, mitochondrial OS=Homo sapiens OX=9606 GN=ATP5F1B PE=1 SV=3	970	56525	38	25	21	18	58	5.26	9302	1	1	1	718.38	1434.75	2	1434.75	-0.0003	0	104.28	5.1e-10	R	FTQAGSEVSALLGR	I			File12471 Spectrum14384 scans: 17030
29	sp|P06576|ATPB_HUMAN	ATP synthase subunit beta, mitochondrial OS=Homo sapiens OX=9606 GN=ATP5F1B PE=1 SV=3	970	56525	38	25	21	18	58	5.26	9366	5	1	1	720.385	1438.76	2	1438.78	-0.0263	0	5.57	3.1	R	VALTGLTVAEYFR	D			File12471 Spectrum4706 scans: 6844
29	sp|P06576|ATPB_HUMAN	ATP synthase subunit beta, mitochondrial OS=Homo sapiens OX=9606 GN=ATP5F1B PE=1 SV=3	970	56525	38	25	21	18	58	5.26	9722	1	1	1	729.423	1456.83	2	1456.83	-0.0003	0	56.52	1.4e-05	K	TVLIMELINNVAK	A			File12471 Spectrum19696 scans: 22612
29	sp|P06576|ATPB_HUMAN	ATP synthase subunit beta, mitochondrial OS=Homo sapiens OX=9606 GN=ATP5F1B PE=1 SV=3	970	56525	38	25	21	18	58	5.26	11926	1	0	1	801.409	1600.8	2	1600.8	0.0011	0	66.89	3e-06	K	VALVYGQMNEPPGAR	A			File12471 Spectrum8648 scans: 10995
29	sp|P06576|ATPB_HUMAN	ATP synthase subunit beta, mitochondrial OS=Homo sapiens OX=9606 GN=ATP5F1B PE=1 SV=3	970	56525	38	25	21	18	58	5.26	11927	1	0	1	801.409	1600.8	2	1600.8	0.0013	0	35.99	0.0037	K	VALVYGQMNEPPGAR	A			File12471 Spectrum8892 scans: 11254
29	sp|P06576|ATPB_HUMAN	ATP synthase subunit beta, mitochondrial OS=Homo sapiens OX=9606 GN=ATP5F1B PE=1 SV=3	970	56525	38	25	21	18	58	5.26	11928	1	1	1	801.409	1600.8	2	1600.8	0.0014	0	5.25	4.4	K	VALVYGQMNEPPGAR	A			File12471 Spectrum9476 scans: 11869
29	sp|P06576|ATPB_HUMAN	ATP synthase subunit beta, mitochondrial OS=Homo sapiens OX=9606 GN=ATP5F1B PE=1 SV=3	970	56525	38	25	21	18	58	5.26	12137	2	0	1	809.416	1616.82	2	1616.8	0.0197	0	8.39	2.2	K	VALVYGQMNEPPGAR	A	Oxidation (M)	0.000000010000000.0	File12471 Spectrum11705 scans: 14214
29	sp|P06576|ATPB_HUMAN	ATP synthase subunit beta, mitochondrial OS=Homo sapiens OX=9606 GN=ATP5F1B PE=1 SV=3	970	56525	38	25	21	18	58	5.26	12645	1	1	1	825.963	1649.91	2	1649.91	0.0013	0	85.96	1.6e-08	R	LVLEVAQHLGESTVR	T			File12471 Spectrum12542 scans: 15093
29	sp|P06576|ATPB_HUMAN	ATP synthase subunit beta, mitochondrial OS=Homo sapiens OX=9606 GN=ATP5F1B PE=1 SV=3	970	56525	38	25	21	18	58	5.26	12646	1	1	1	550.978	1649.91	3	1649.91	0.0014	0	47.08	0.00012	R	LVLEVAQHLGESTVR	T			File12471 Spectrum12541 scans: 15092
29	sp|P06576|ATPB_HUMAN	ATP synthase subunit beta, mitochondrial OS=Homo sapiens OX=9606 GN=ATP5F1B PE=1 SV=3	970	56525	38	25	21	18	58	5.26	14453	1	1	1	594.326	1779.96	3	1779.96	0.0009	1	38.21	0.0011	R	IMNVIGEPIDERGPIK	T			File12471 Spectrum11567 scans: 14069
29	sp|P06576|ATPB_HUMAN	ATP synthase subunit beta, mitochondrial OS=Homo sapiens OX=9606 GN=ATP5F1B PE=1 SV=3	970	56525	38	25	21	18	58	5.26	14454	1	1	1	890.986	1779.96	2	1779.96	0.0012	1	63.98	2.9e-06	R	IMNVIGEPIDERGPIK	T			File12471 Spectrum11590 scans: 14093
29	sp|P06576|ATPB_HUMAN	ATP synthase subunit beta, mitochondrial OS=Homo sapiens OX=9606 GN=ATP5F1B PE=1 SV=3	970	56525	38	25	21	18	58	5.26	14870	1	1	1	908.438	1814.86	2	1814.86	-0.0002	0	106.94	1.9e-10	R	IMDPNIVGSEHYDVAR	G			File12471 Spectrum8575 scans: 10918
29	sp|P06576|ATPB_HUMAN	ATP synthase subunit beta, mitochondrial OS=Homo sapiens OX=9606 GN=ATP5F1B PE=1 SV=3	970	56525	38	25	21	18	58	5.26	14872	1	1	1	605.962	1814.86	3	1814.86	0.0016	0	73.58	4.3e-07	R	IMDPNIVGSEHYDVAR	G			File12471 Spectrum8559 scans: 10901
29	sp|P06576|ATPB_HUMAN	ATP synthase subunit beta, mitochondrial OS=Homo sapiens OX=9606 GN=ATP5F1B PE=1 SV=3	970	56525	38	25	21	18	58	5.26	14873	3	1	1	454.73	1814.89	4	1814.86	0.0285	0	3.45	5	R	IMDPNIVGSEHYDVAR	G			File12471 Spectrum549 scans: 2468
29	sp|P06576|ATPB_HUMAN	ATP synthase subunit beta, mitochondrial OS=Homo sapiens OX=9606 GN=ATP5F1B PE=1 SV=3	970	56525	38	25	21	18	58	5.26	14874	2	1	1	605.971	1814.89	3	1814.86	0.0294	0	9.5	1.3	R	IMDPNIVGSEHYDVAR	G			File12471 Spectrum550 scans: 2469
29	sp|P06576|ATPB_HUMAN	ATP synthase subunit beta, mitochondrial OS=Homo sapiens OX=9606 GN=ATP5F1B PE=1 SV=3	970	56525	38	25	21	18	58	5.26	16008	2	0	1	960.039	1918.06	2	1918.09	-0.0246	1	1.12	3.8	K	VLDSGAPIKIPVGPETLGR	I			File12471 Spectrum17009 scans: 19790
29	sp|P06576|ATPB_HUMAN	ATP synthase subunit beta, mitochondrial OS=Homo sapiens OX=9606 GN=ATP5F1B PE=1 SV=3	970	56525	38	25	21	18	58	5.26	16009	2	0	1	640.362	1918.06	3	1918.09	-0.024	1	1.37	3.5	K	VLDSGAPIKIPVGPETLGR	I			File12471 Spectrum16997 scans: 19778
29	sp|P06576|ATPB_HUMAN	ATP synthase subunit beta, mitochondrial OS=Homo sapiens OX=9606 GN=ATP5F1B PE=1 SV=3	970	56525	38	25	21	18	58	5.26	16010	1	0	1	960.05	1918.08	2	1918.09	-0.0041	1	79.65	3.4e-08	K	VLDSGAPIKIPVGPETLGR	I			File12471 Spectrum14914 scans: 17586
29	sp|P06576|ATPB_HUMAN	ATP synthase subunit beta, mitochondrial OS=Homo sapiens OX=9606 GN=ATP5F1B PE=1 SV=3	970	56525	38	25	21	18	58	5.26	16011	1	0	1	640.37	1918.09	3	1918.09	-0.0017	1	58.5	4.4e-06	K	VLDSGAPIKIPVGPETLGR	I			File12471 Spectrum14890 scans: 17561
29	sp|P06576|ATPB_HUMAN	ATP synthase subunit beta, mitochondrial OS=Homo sapiens OX=9606 GN=ATP5F1B PE=1 SV=3	970	56525	38	25	21	18	58	5.26	16661	1	1	1	994.52	1987.03	2	1987.03	-0.0001	0	95.41	3.3e-09	R	AIAELGIYPAVDPLDSTSR	I			File12471 Spectrum17397 scans: 20198
29	sp|P06576|ATPB_HUMAN	ATP synthase subunit beta, mitochondrial OS=Homo sapiens OX=9606 GN=ATP5F1B PE=1 SV=3	970	56525	38	25	21	18	58	5.26	17078	1	1	1	680.34	2038	3	2038	0.0005	0	42.94	0.00049	R	FLSQPFQVAEVFTGHMGK	L	Oxidation (M)	0.000000000000000100.0	File12471 Spectrum17384 scans: 20184
29	sp|P06576|ATPB_HUMAN	ATP synthase subunit beta, mitochondrial OS=Homo sapiens OX=9606 GN=ATP5F1B PE=1 SV=3	970	56525	38	25	21	18	58	5.26	17223	1	1	1	687.671	2059.99	3	2059.99	0.0017	0	57.31	2.2e-05	R	EGNDLYHEMIESGVINLK	D			File12471 Spectrum17146 scans: 19934
29	sp|P06576|ATPB_HUMAN	ATP synthase subunit beta, mitochondrial OS=Homo sapiens OX=9606 GN=ATP5F1B PE=1 SV=3	970	56525	38	25	21	18	58	5.26	17627	2	1	1	707.339	2119	3	2119.04	-0.0415	1	5.26	2.9	K	DATSKVALVYGQMNEPPGAR	A	Oxidation (M)	0.00000000000010000000.0	File12471 Spectrum7222 scans: 9495
29	sp|P06576|ATPB_HUMAN	ATP synthase subunit beta, mitochondrial OS=Homo sapiens OX=9606 GN=ATP5F1B PE=1 SV=3	970	56525	38	25	21	18	58	5.26	17631	5	1	1	707.34	2119	3	2119.04	-0.0383	1	0.53	8.7	K	DATSKVALVYGQMNEPPGAR	A	Oxidation (M)	0.00000000000010000000.0	File12471 Spectrum20817 scans: 24505
29	sp|P06576|ATPB_HUMAN	ATP synthase subunit beta, mitochondrial OS=Homo sapiens OX=9606 GN=ATP5F1B PE=1 SV=3	970	56525	38	25	21	18	58	5.26	18410	1	1	1	1133.55	2265.08	2	2265.08	-0.0007	0	81.37	6.6e-08	R	IPSAVGYQPTLATDMGTMQER	I			File12471 Spectrum14050 scans: 16679
29	sp|P06576|ATPB_HUMAN	ATP synthase subunit beta, mitochondrial OS=Homo sapiens OX=9606 GN=ATP5F1B PE=1 SV=3	970	56525	38	25	21	18	58	5.26	18674	1	1	1	580.292	2317.14	4	2317.14	-0.0003	1	23.39	0.044	R	TREGNDLYHEMIESGVINLK	D			File12471 Spectrum16291 scans: 19036
29	sp|P06576|ATPB_HUMAN	ATP synthase subunit beta, mitochondrial OS=Homo sapiens OX=9606 GN=ATP5F1B PE=1 SV=3	970	56525	38	25	21	18	58	5.26	20742	1	1	1	1238.97	3713.88	3	3713.88	0.0001	0	45.06	0.00019	K	GSITSVQAIYVPADDLTDPAPATTFAHLDATTVLSR	A			File12471 Spectrum18148 scans: 20986	emPAI	2.89
30	sp|P00558|PGK1_HUMAN	Phosphoglycerate kinase 1 OS=Homo sapiens OX=9606 GN=PGK1 PE=1 SV=3	968	44985	41	28	25	17	73.9	8.3	300	8	1	1	362.195	722.375	2	722.379	-0.004	0	1.4	8.8	K	AGGFLMK	K			File12471 Spectrum6094 scans: 8308
30	sp|P00558|PGK1_HUMAN	Phosphoglycerate kinase 1 OS=Homo sapiens OX=9606 GN=PGK1 PE=1 SV=3	968	44985	41	28	25	17	73.9	8.3	301	1	1	1	362.196	722.378	2	722.379	-0.0006	0	27.8	0.019	K	AGGFLMK	K			File12471 Spectrum5731 scans: 7927
30	sp|P00558|PGK1_HUMAN	Phosphoglycerate kinase 1 OS=Homo sapiens OX=9606 GN=PGK1 PE=1 SV=3	968	44985	41	28	25	17	73.9	8.3	362	1	1	0	367.726	733.437	2	733.437	-0.0006	0	15.5	0.16	K	DVLFLK	D			File12471 Spectrum12986 scans: 15561
30	sp|P00558|PGK1_HUMAN	Phosphoglycerate kinase 1 OS=Homo sapiens OX=9606 GN=PGK1 PE=1 SV=3	968	44985	41	28	25	17	73.9	8.3	1414	1	1	1	442.729	883.444	2	883.444	0.0001	0	15.77	0.29	K	ELNYFAK	A			File12471 Spectrum6005 scans: 8215
30	sp|P00558|PGK1_HUMAN	Phosphoglycerate kinase 1 OS=Homo sapiens OX=9606 GN=PGK1 PE=1 SV=3	968	44985	41	28	25	17	73.9	8.3	1576	1	1	1	452.744	903.473	2	903.473	-0.0001	0	24.23	0.083	K	ALMDEVVK	A			File12471 Spectrum7024 scans: 9287
30	sp|P00558|PGK1_HUMAN	Phosphoglycerate kinase 1 OS=Homo sapiens OX=9606 GN=PGK1 PE=1 SV=3	968	44985	41	28	25	17	73.9	8.3	1752	1	1	1	460.741	919.468	2	919.468	0	0	15.54	0.49	K	ALMDEVVK	A	Oxidation (M)	0.00100000.0	File12471 Spectrum1756 scans: 3736
30	sp|P00558|PGK1_HUMAN	Phosphoglycerate kinase 1 OS=Homo sapiens OX=9606 GN=PGK1 PE=1 SV=3	968	44985	41	28	25	17	73.9	8.3	1936	5	1	1	469.252	936.489	2	936.503	-0.0143	1	4.63	5.1	K	KYAEAVTR	A			File12471 Spectrum9673 scans: 12075
30	sp|P00558|PGK1_HUMAN	Phosphoglycerate kinase 1 OS=Homo sapiens OX=9606 GN=PGK1 PE=1 SV=3	968	44985	41	28	25	17	73.9	8.3	2074	1	1	0	475.244	948.473	2	948.474	-0.001	0	36.33	0.0044	R	VDFNVPMK	N			File12471 Spectrum8905 scans: 11268
30	sp|P00558|PGK1_HUMAN	Phosphoglycerate kinase 1 OS=Homo sapiens OX=9606 GN=PGK1 PE=1 SV=3	968	44985	41	28	25	17	73.9	8.3	3295	1	1	1	348.881	1043.62	3	1043.62	-0.0011	1	23.98	0.022	K	LTLDKLDVK	G			File12471 Spectrum7179 scans: 9450
30	sp|P00558|PGK1_HUMAN	Phosphoglycerate kinase 1 OS=Homo sapiens OX=9606 GN=PGK1 PE=1 SV=3	968	44985	41	28	25	17	73.9	8.3	3297	1	1	1	522.819	1043.62	2	1043.62	0	1	57.45	9.4e-06	K	LTLDKLDVK	G			File12471 Spectrum7177 scans: 9448
30	sp|P00558|PGK1_HUMAN	Phosphoglycerate kinase 1 OS=Homo sapiens OX=9606 GN=PGK1 PE=1 SV=3	968	44985	41	28	25	17	73.9	8.3	4468	1	1	1	377.877	1130.61	3	1130.61	-0.0004	1	47.34	0.00037	K	AEPAKIEAFR	A			File12471 Spectrum3035 scans: 5080
30	sp|P00558|PGK1_HUMAN	Phosphoglycerate kinase 1 OS=Homo sapiens OX=9606 GN=PGK1 PE=1 SV=3	968	44985	41	28	25	17	73.9	8.3	4469	1	0	1	566.312	1130.61	2	1130.61	0.001	1	45.53	0.00052	K	AEPAKIEAFR	A			File12471 Spectrum3092 scans: 5141
30	sp|P00558|PGK1_HUMAN	Phosphoglycerate kinase 1 OS=Homo sapiens OX=9606 GN=PGK1 PE=1 SV=3	968	44985	41	28	25	17	73.9	8.3	5764	3	1	1	609.343	1216.67	2	1216.65	0.0222	0	9.38	1.6	K	IQLINNMLDK	V	Oxidation (M)	0.0000001000.0	File12471 Spectrum14629 scans: 17287
30	sp|P00558|PGK1_HUMAN	Phosphoglycerate kinase 1 OS=Homo sapiens OX=9606 GN=PGK1 PE=1 SV=3	968	44985	41	28	25	17	73.9	8.3	5968	1	1	0	411.592	1231.75	3	1231.75	-0.0006	1	30.63	0.0017	K	SLLGKDVLFLK	D			File12471 Spectrum16138 scans: 18876
30	sp|P00558|PGK1_HUMAN	Phosphoglycerate kinase 1 OS=Homo sapiens OX=9606 GN=PGK1 PE=1 SV=3	968	44985	41	28	25	17	73.9	8.3	5969	1	1	0	616.884	1231.75	2	1231.75	0.0003	1	56.29	2.8e-06	K	SLLGKDVLFLK	D			File12471 Spectrum16125 scans: 18862
30	sp|P00558|PGK1_HUMAN	Phosphoglycerate kinase 1 OS=Homo sapiens OX=9606 GN=PGK1 PE=1 SV=3	968	44985	41	28	25	17	73.9	8.3	6221	1	1	1	624.348	1246.68	2	1246.68	0.0005	0	16.86	0.26	K	YSLEPVAVELK	S			File12471 Spectrum13748 scans: 16361
30	sp|P00558|PGK1_HUMAN	Phosphoglycerate kinase 1 OS=Homo sapiens OX=9606 GN=PGK1 PE=1 SV=3	968	44985	41	28	25	17	73.9	8.3	8170	1	1	1	456.575	1366.7	3	1366.7	0	0	39.14	0.0019	R	AHSSMVGVNLPQK	A			File12471 Spectrum4028 scans: 6129
30	sp|P00558|PGK1_HUMAN	Phosphoglycerate kinase 1 OS=Homo sapiens OX=9606 GN=PGK1 PE=1 SV=3	968	44985	41	28	25	17	73.9	8.3	8172	1	1	1	684.359	1366.7	2	1366.7	0.0015	0	48.15	0.00023	R	AHSSMVGVNLPQK	A			File12471 Spectrum4029 scans: 6130
30	sp|P00558|PGK1_HUMAN	Phosphoglycerate kinase 1 OS=Homo sapiens OX=9606 GN=PGK1 PE=1 SV=3	968	44985	41	28	25	17	73.9	8.3	8386	1	1	1	461.906	1382.7	3	1382.7	-0.001	0	34.52	0.0058	R	AHSSMVGVNLPQK	A	Oxidation (M)	0.0000100000000.0	File12471 Spectrum1718 scans: 3696
30	sp|P00558|PGK1_HUMAN	Phosphoglycerate kinase 1 OS=Homo sapiens OX=9606 GN=PGK1 PE=1 SV=3	968	44985	41	28	25	17	73.9	8.3	8389	9	1	1	692.366	1382.72	2	1382.7	0.0205	0	0.27	13	R	AHSSMVGVNLPQK	A	Oxidation (M)	0.0000100000000.0	File12471 Spectrum6668 scans: 8911
30	sp|P00558|PGK1_HUMAN	Phosphoglycerate kinase 1 OS=Homo sapiens OX=9606 GN=PGK1 PE=1 SV=3	968	44985	41	28	25	17	73.9	8.3	12385	1	1	0	545.601	1633.78	3	1633.78	-0.0037	0	20.27	0.12	K	LGDVYVNDAFGTAHR	A			File12471 Spectrum8447 scans: 10783
30	sp|P00558|PGK1_HUMAN	Phosphoglycerate kinase 1 OS=Homo sapiens OX=9606 GN=PGK1 PE=1 SV=3	968	44985	41	28	25	17	73.9	8.3	12386	1	1	0	817.9	1633.79	2	1633.78	0.0001	0	73.62	5.8e-07	K	LGDVYVNDAFGTAHR	A			File12471 Spectrum9569 scans: 11966
30	sp|P00558|PGK1_HUMAN	Phosphoglycerate kinase 1 OS=Homo sapiens OX=9606 GN=PGK1 PE=1 SV=3	968	44985	41	28	25	17	73.9	8.3	12387	1	1	0	545.602	1633.79	3	1633.78	0.0007	0	63.53	5.9e-06	K	LGDVYVNDAFGTAHR	A			File12471 Spectrum9558 scans: 11955
30	sp|P00558|PGK1_HUMAN	Phosphoglycerate kinase 1 OS=Homo sapiens OX=9606 GN=PGK1 PE=1 SV=3	968	44985	41	28	25	17	73.9	8.3	13906	1	1	0	580.978	1739.91	3	1739.91	0.0071	0	32.26	0.007	K	VSHVSTGGGASLELLEGK	V			File12471 Spectrum9719 scans: 12124
30	sp|P00558|PGK1_HUMAN	Phosphoglycerate kinase 1 OS=Homo sapiens OX=9606 GN=PGK1 PE=1 SV=3	968	44985	41	28	25	17	73.9	8.3	13995	1	1	1	874.451	1746.89	2	1746.89	0.0014	1	20.9	0.13	K	DVLFLKDCVGPEVEK	A			File12471 Spectrum13993 scans: 16618
30	sp|P00558|PGK1_HUMAN	Phosphoglycerate kinase 1 OS=Homo sapiens OX=9606 GN=PGK1 PE=1 SV=3	968	44985	41	28	25	17	73.9	8.3	14089	1	1	1	877.897	1753.78	2	1753.78	0.0004	0	55.68	2.1e-05	R	GCITIIGGGDTATCCAK	W			File12471 Spectrum7347 scans: 9626
30	sp|P00558|PGK1_HUMAN	Phosphoglycerate kinase 1 OS=Homo sapiens OX=9606 GN=PGK1 PE=1 SV=3	968	44985	41	28	25	17	73.9	8.3	14302	1	1	1	590.317	1767.93	3	1767.93	-0.0015	0	25.16	0.033	K	ACANPAAGSVILLENLR	F			File12471 Spectrum17632 scans: 20444
30	sp|P00558|PGK1_HUMAN	Phosphoglycerate kinase 1 OS=Homo sapiens OX=9606 GN=PGK1 PE=1 SV=3	968	44985	41	28	25	17	73.9	8.3	14303	1	1	1	884.982	1767.95	2	1767.93	0.0203	0	94.88	3e-09	K	ACANPAAGSVILLENLR	F			File12471 Spectrum17568 scans: 20377
30	sp|P00558|PGK1_HUMAN	Phosphoglycerate kinase 1 OS=Homo sapiens OX=9606 GN=PGK1 PE=1 SV=3	968	44985	41	28	25	17	73.9	8.3	14304	3	1	1	590.325	1767.95	3	1767.99	-0.0353	0	0.62	7.8	K	ALESPERPFLAILGGAK	V			File12471 Spectrum17508 scans: 20314
30	sp|P00558|PGK1_HUMAN	Phosphoglycerate kinase 1 OS=Homo sapiens OX=9606 GN=PGK1 PE=1 SV=3	968	44985	41	28	25	17	73.9	8.3	14309	1	1	1	590.337	1767.99	3	1767.99	0.0008	0	39.88	0.00056	K	ALESPERPFLAILGGAK	V			File12471 Spectrum17398 scans: 20199
30	sp|P00558|PGK1_HUMAN	Phosphoglycerate kinase 1 OS=Homo sapiens OX=9606 GN=PGK1 PE=1 SV=3	968	44985	41	28	25	17	73.9	8.3	14310	1	1	1	885.002	1767.99	2	1767.99	0.0014	0	53.09	2.7e-05	K	ALESPERPFLAILGGAK	V			File12471 Spectrum17407 scans: 20208
30	sp|P00558|PGK1_HUMAN	Phosphoglycerate kinase 1 OS=Homo sapiens OX=9606 GN=PGK1 PE=1 SV=3	968	44985	41	28	25	17	73.9	8.3	16485	1	1	1	983.976	1965.94	2	1965.94	0.001	0	89.55	1.1e-08	K	VLNNMEIGTSLFDEEGAK	I			File12471 Spectrum16659 scans: 19423
30	sp|P00558|PGK1_HUMAN	Phosphoglycerate kinase 1 OS=Homo sapiens OX=9606 GN=PGK1 PE=1 SV=3	968	44985	41	28	25	17	73.9	8.3	16617	1	1	1	991.973	1981.93	2	1981.93	0.0006	0	129.85	9e-13	K	VLNNMEIGTSLFDEEGAK	I	Oxidation (M)	0.000010000000000000.0	File12471 Spectrum13969 scans: 16593
30	sp|P00558|PGK1_HUMAN	Phosphoglycerate kinase 1 OS=Homo sapiens OX=9606 GN=PGK1 PE=1 SV=3	968	44985	41	28	25	17	73.9	8.3	16937	1	1	1	1012.02	2022.03	2	2022.03	0.0005	1	79.8	1e-07	K	ITLPVDFVTADKFDENAK	T			File12471 Spectrum16959 scans: 19738
30	sp|P00558|PGK1_HUMAN	Phosphoglycerate kinase 1 OS=Homo sapiens OX=9606 GN=PGK1 PE=1 SV=3	968	44985	41	28	25	17	73.9	8.3	16938	1	1	1	675.018	2022.03	3	2022.03	0.0007	1	73.59	4.4e-07	K	ITLPVDFVTADKFDENAK	T			File12471 Spectrum16956 scans: 19735
30	sp|P00558|PGK1_HUMAN	Phosphoglycerate kinase 1 OS=Homo sapiens OX=9606 GN=PGK1 PE=1 SV=3	968	44985	41	28	25	17	73.9	8.3	17012	1	1	1	678.006	2031	3	2031	0.0011	1	66.22	2.8e-06	R	VDFNVPMKNNQITNNQR	I			File12471 Spectrum7559 scans: 9850
30	sp|P00558|PGK1_HUMAN	Phosphoglycerate kinase 1 OS=Homo sapiens OX=9606 GN=PGK1 PE=1 SV=3	968	44985	41	28	25	17	73.9	8.3	17164	3	1	1	684.339	2049.99	3	2050.03	-0.0399	0	1.26	9.1	K	SVVLMSHLGRPDGVPMPDK	Y	Oxidation (M)	0.0000100000000000000.0	File12471 Spectrum18509 scans: 21365
30	sp|P00558|PGK1_HUMAN	Phosphoglycerate kinase 1 OS=Homo sapiens OX=9606 GN=PGK1 PE=1 SV=3	968	44985	41	28	25	17	73.9	8.3	17543	1	1	1	1053.03	2104.05	2	2104.05	0.0005	0	47.84	0.0002	K	QIVWNGPVGVFEWEAFAR	G			File12471 Spectrum19710 scans: 22626
30	sp|P00558|PGK1_HUMAN	Phosphoglycerate kinase 1 OS=Homo sapiens OX=9606 GN=PGK1 PE=1 SV=3	968	44985	41	28	25	17	73.9	8.3	19393	1	1	0	629.317	2513.24	4	2513.24	-0.0011	1	39.77	0.001	K	WNTEDKVSHVSTGGGASLELLEGK	V			File12471 Spectrum11354 scans: 13845
30	sp|P00558|PGK1_HUMAN	Phosphoglycerate kinase 1 OS=Homo sapiens OX=9606 GN=PGK1 PE=1 SV=3	968	44985	41	28	25	17	73.9	8.3	19394	1	1	0	838.754	2513.24	3	2513.24	0.001	1	95.71	2.4e-09	K	WNTEDKVSHVSTGGGASLELLEGK	V			File12471 Spectrum11351 scans: 13842
30	sp|P00558|PGK1_HUMAN	Phosphoglycerate kinase 1 OS=Homo sapiens OX=9606 GN=PGK1 PE=1 SV=3	968	44985	41	28	25	17	73.9	8.3	19681	1	1	1	869.084	2604.23	3	2604.23	0	1	44.12	0.00033	K	TGQATVASGIPAGWMGLDCGPESSKK	Y			File12471 Spectrum15082 scans: 17764	emPAI	6.27
31	sp|P78371|TCPB_HUMAN	T-complex protein 1 subunit beta OS=Homo sapiens OX=9606 GN=CCT2 PE=1 SV=4	920	57794	29	21	21	16	46.9	6.01	970	10	1	1	418.221	834.427	2	834.427	-0.0004	0	2.91	9.3	K	VLVDMSR	V	Oxidation (M)	0.0000100.0	File12471 Spectrum4568 scans: 6699
31	sp|P78371|TCPB_HUMAN	T-complex protein 1 subunit beta OS=Homo sapiens OX=9606 GN=CCT2 PE=1 SV=4	920	57794	29	21	21	16	46.9	6.01	2672	1	1	1	499.767	997.519	2	997.519	0	0	14.07	0.43	K	NIGVDNPAAK	V			File12471 Spectrum1275 scans: 3231
31	sp|P78371|TCPB_HUMAN	T-complex protein 1 subunit beta OS=Homo sapiens OX=9606 GN=CCT2 PE=1 SV=4	920	57794	29	21	21	16	46.9	6.01	3983	1	1	1	549.76	1097.51	2	1097.51	-0.0003	0	54.01	3.4e-05	K	EAVAMESYAK	A			File12471 Spectrum2737 scans: 4767
31	sp|P78371|TCPB_HUMAN	T-complex protein 1 subunit beta OS=Homo sapiens OX=9606 GN=CCT2 PE=1 SV=4	920	57794	29	21	21	16	46.9	6.01	5133	1	1	1	588.827	1175.64	2	1175.63	0.0072	1	5.9	3.3	K	GMDKILLSSGR	D			File12471 Spectrum15504 scans: 18209
31	sp|P78371|TCPB_HUMAN	T-complex protein 1 subunit beta OS=Homo sapiens OX=9606 GN=CCT2 PE=1 SV=4	920	57794	29	21	21	16	46.9	6.01	5137	2	1	1	588.835	1175.66	2	1175.63	0.0228	1	3.6	5	K	GMDKILLSSGR	D			File12471 Spectrum16464 scans: 19218
31	sp|P78371|TCPB_HUMAN	T-complex protein 1 subunit beta OS=Homo sapiens OX=9606 GN=CCT2 PE=1 SV=4	920	57794	29	21	21	16	46.9	6.01	6665	3	0	1	638.325	1274.64	2	1274.64	-0.0073	0	7.44	2.7	K	LIEEVMIGEDK	L			File12471 Spectrum6620 scans: 8861
31	sp|P78371|TCPB_HUMAN	T-complex protein 1 subunit beta OS=Homo sapiens OX=9606 GN=CCT2 PE=1 SV=4	920	57794	29	21	21	16	46.9	6.01	6909	1	1	1	431.248	1290.72	3	1290.72	0.0041	0	25.38	0.021	K	IHPQTIIAGWR	E			File12471 Spectrum10778 scans: 13237
31	sp|P78371|TCPB_HUMAN	T-complex protein 1 subunit beta OS=Homo sapiens OX=9606 GN=CCT2 PE=1 SV=4	920	57794	29	21	21	16	46.9	6.01	7580	1	1	1	665.834	1329.65	2	1329.65	0.0004	0	86.74	3.2e-08	R	GATQQILDEAER	S			File12471 Spectrum6761 scans: 9009
31	sp|P78371|TCPB_HUMAN	T-complex protein 1 subunit beta OS=Homo sapiens OX=9606 GN=CCT2 PE=1 SV=4	920	57794	29	21	21	16	46.9	6.01	9067	1	1	1	473.946	1418.82	3	1418.81	0.002	1	33.53	0.0019	K	KIHPQTIIAGWR	E			File12471 Spectrum7986 scans: 10299
31	sp|P78371|TCPB_HUMAN	T-complex protein 1 subunit beta OS=Homo sapiens OX=9606 GN=CCT2 PE=1 SV=4	920	57794	29	21	21	16	46.9	6.01	10055	1	1	1	739.879	1477.74	2	1477.74	-0.0016	0	36.85	0.0031	R	QDLMNIAGTTLSSK	L			File12471 Spectrum13448 scans: 16046
31	sp|P78371|TCPB_HUMAN	T-complex protein 1 subunit beta OS=Homo sapiens OX=9606 GN=CCT2 PE=1 SV=4	920	57794	29	21	21	16	46.9	6.01	10087	1	1	1	494.582	1480.72	3	1480.72	0	1	48.51	0.00019	R	TPGKEAVAMESYAK	A			File12471 Spectrum2643 scans: 4668
31	sp|P78371|TCPB_HUMAN	T-complex protein 1 subunit beta OS=Homo sapiens OX=9606 GN=CCT2 PE=1 SV=4	920	57794	29	21	21	16	46.9	6.01	10283	1	1	1	373.976	1491.88	4	1491.88	-0.0015	1	15.81	0.05	R	LKGSGNLEAIHIIK	K			File12471 Spectrum7330 scans: 9608
31	sp|P78371|TCPB_HUMAN	T-complex protein 1 subunit beta OS=Homo sapiens OX=9606 GN=CCT2 PE=1 SV=4	920	57794	29	21	21	16	46.9	6.01	10284	1	1	1	498.3	1491.88	3	1491.88	-0.0004	1	27.11	0.0037	R	LKGSGNLEAIHIIK	K			File12471 Spectrum7316 scans: 9594
31	sp|P78371|TCPB_HUMAN	T-complex protein 1 subunit beta OS=Homo sapiens OX=9606 GN=CCT2 PE=1 SV=4	920	57794	29	21	21	16	46.9	6.01	10300	2	1	1	747.876	1493.74	2	1493.74	-0.0028	0	5.16	4.5	R	QDLMNIAGTTLSSK	L	Oxidation (M)	0.00010000000000.0	File12471 Spectrum10905 scans: 13373
31	sp|P78371|TCPB_HUMAN	T-complex protein 1 subunit beta OS=Homo sapiens OX=9606 GN=CCT2 PE=1 SV=4	920	57794	29	21	21	16	46.9	6.01	10656	1	1	1	759.451	1516.89	2	1516.89	0.0006	0	64.43	1.2e-06	R	LTSFIGAIAIGDLVK	S			File12471 Spectrum19296 scans: 22192
31	sp|P78371|TCPB_HUMAN	T-complex protein 1 subunit beta OS=Homo sapiens OX=9606 GN=CCT2 PE=1 SV=4	920	57794	29	21	21	16	46.9	6.01	10837	1	1	1	765.852	1529.69	2	1529.69	-0.0004	0	86.14	1.8e-08	R	AAHSEGNTTAGLDMR	E			File12471 Spectrum1200 scans: 3152
31	sp|P78371|TCPB_HUMAN	T-complex protein 1 subunit beta OS=Homo sapiens OX=9606 GN=CCT2 PE=1 SV=4	920	57794	29	21	21	16	46.9	6.01	11667	1	1	1	791.962	1581.91	2	1581.91	0.0001	0	87.46	7.5e-09	R	QVLLSAAEAAEVILR	V			File12471 Spectrum18959 scans: 21838
31	sp|P78371|TCPB_HUMAN	T-complex protein 1 subunit beta OS=Homo sapiens OX=9606 GN=CCT2 PE=1 SV=4	920	57794	29	21	21	16	46.9	6.01	12741	1	1	1	828.908	1655.8	2	1655.8	0.0002	0	73.34	6e-07	R	EALLSSAVDHGSDEVK	F			File12471 Spectrum6093 scans: 8307
31	sp|P78371|TCPB_HUMAN	T-complex protein 1 subunit beta OS=Homo sapiens OX=9606 GN=CCT2 PE=1 SV=4	920	57794	29	21	21	16	46.9	6.01	12742	1	1	1	552.941	1655.8	3	1655.8	0.0005	0	60.11	1.3e-05	R	EALLSSAVDHGSDEVK	F			File12471 Spectrum6091 scans: 8305
31	sp|P78371|TCPB_HUMAN	T-complex protein 1 subunit beta OS=Homo sapiens OX=9606 GN=CCT2 PE=1 SV=4	920	57794	29	21	21	16	46.9	6.01	14462	1	1	1	594.646	1780.92	3	1780.91	0.0035	1	49.08	0.00015	K	FRQDLMNIAGTTLSSK	L			File12471 Spectrum13231 scans: 15818
31	sp|P78371|TCPB_HUMAN	T-complex protein 1 subunit beta OS=Homo sapiens OX=9606 GN=CCT2 PE=1 SV=4	920	57794	29	21	21	16	46.9	6.01	16408	4	1	1	980.506	1959	2	1958.97	0.0275	1	1.1	9	R	EALLSSAVDHGSDEVKFR	Q			File12471 Spectrum18860 scans: 21734
[truncated: 31,624 more rows]

## Sheet: 不过滤-鉴定及定量蛋白列表
prot_hit_num	prot_acc	prot_desc	prot_score	prot_mass	prot_matches	prot_matches_sig	prot_sequences	prot_sequences_sig	prot_cover	prot_pi	emPAI
[truncated: 2,342 more rows]

[truncated: 2 more sheets: 0.05过滤-蛋白肽段列表, 0.05过滤-鉴定及定量蛋白列表]
